# Supplementary material for: Genomic analyses of 10,376 individuals in the Westlake BioBank for Chinese (WBBC) pilot project
Source: Nat Commun. 2022 May 26;13:2939. doi: 10.1038/s41467-022-30526-x (PMC9135724; doi:10.1038/s41467-022-30526-x)
Supplement: Supplementary file 4 — Supplementary Data 1 [file 41467_2022_30526_MOESM4_ESM.xlsx]

## Sheet: Data 1
Supplementary Data 1. Summary of autosomal variants in each individual in the WBBC cohort
Sample ID	Sex	Age	Phenotype	Data size(G)	Depth(X)	Coverage	SNVs	INDELs	Singletons	Ts/Tv
hn0001	Male	70	Normal	31.32	10.43	0.9964	3027604	221641	8563	2.15
hn0002	Male	62	Normal	31.56	10.52	0.9968	3042836	220744	8663	2.15
hn0003	Male	72	Normal	31.53	10.53	0.9969	3049524	225647	9276	2.15
hn0004	Female	66	Normal	32.06	10.66	0.9898	3044007	220661	8011	2.15
hn0005	Male	68	Normal	31.71	10.52	0.9966	3034199	225001	7981	2.15
hn0006	Male	68	Normal	32.18	10.75	0.9968	3039589	228680	8747	2.15
hn0007	Female	58	Normal	33.01	11.05	0.9898	3041641	232858	10335	2.15
hn0008	Female	57	Normal	33.45	11.19	0.9899	3035533	230020	8246	2.15
hn0009	Female	59	Normal	32.04	10.72	0.9901	3030585	228270	7792	2.15
hn0010	Female	73	Normal	32.6	10.92	0.9901	3026850	228934	7864	2.15
hn0011	Male	59	Normal	37.61	12.57	0.9973	3056844	244179	8878	2.15
hn0012	Female	75	Normal	30.77	10.42	0.9901	3039806	227137	8043	2.15
hn0013	Male	67	Normal	36.71	12.41	0.9973	3073944	247980	8978	2.15
hn0014	Male	65	Normal	33.48	11.32	0.9972	3056933	237123	9022	2.15
hn0015	Male	66	Normal	32.22	10.89	0.997	3036423	233127	7404	2.15
hn0016	Male	69	Normal	30.12	10.19	0.9965	3036003	227412	8006	2.15
hn0017	Female	59	Normal	39.63	13.41	0.9903	3064510	249777	9007	2.15
hn0018	Male	68	Normal	33.14	11.17	0.9971	3042325	234063	8152	2.15
hn0019	Female	67	Normal	33.42	11.32	0.9903	3049199	235543	8323	2.15
hn0021	Male	66	Normal	43.17	14.57	0.9975	3063622	258440	10604	2.15
hn0022	Male	65	Normal	33.17	11.21	0.9973	3053471	235644	9345	2.15
hn0023	Female	66	Normal	32.54	11	0.9901	3044573	232795	7998	2.15
hn0024	Female	66	Normal	31.1	10.54	0.9896	3040279	226510	11863	2.15
hn0026	Male	70	Normal	30.93	10.45	0.9968	3031591	225283	8406	2.15
hn0027	Male	62	Normal	33.47	11.32	0.9972	3063874	238179	9872	2.15
hn0028	Male	68	Normal	34.11	11.54	0.9973	3052801	238572	12197	2.15
hn0029	Male	66	Normal	31.19	10.56	0.9966	3029648	229474	8401	2.15
hn0030	Female	67	Normal	45.98	15.54	0.9905	3059884	260549	8850	2.15
hn0031	Male	69	Normal	32.79	11.09	0.9965	3043702	234049	8579	2.15
hn0032	Female	72	Normal	36.07	12.21	0.9902	3059906	242557	8405	2.15
hn0033	Female	65	Normal	42.4	14.37	0.9978	3077437	255725	9015	2.15
hn0034	Female	69	Normal	41.23	13.95	0.9904	3072315	254320	8879	2.15
hn0035	Male	67	Normal	34.81	11.77	0.9973	3050411	240596	9146	2.15
hn0036	Female	64	Normal	31.04	10.51	0.9895	3036183	227756	8452	2.15
hn0037	Female	62	Normal	36.31	12.3	0.99	3053388	240925	10580	2.15
hn0038	Male	63	Normal	32.01	10.72	0.997	3046409	231256	8521	2.15
hn0039	Female	72	Normal	33.36	11.18	0.9901	3052230	233899	12896	2.15
hn0040	Female	61	Normal	31.64	10.73	0.9897	3039673	229952	7838	2.15
hn0041	Male	63	Normal	40.36	13.63	0.9975	3078396	253357	8639	2.15
hn0042	Male	66	Normal	33.04	11.17	0.9972	3047388	235083	8340	2.15
hn0043	Male	75	Normal	33.22	11.23	0.9969	3057094	235439	8395	2.15
hn0044	Male	67	Normal	32.52	11.01	0.9969	3056949	235474	7747	2.15
hn0045	Male	75	Normal	40.32	13.66	0.9977	3069379	254467	9811	2.15
hn0046	Male	72	Normal	33.63	11.38	0.9969	3054475	235849	8592	2.15
hn0047	Female	65	Normal	32.28	10.92	0.9899	3053688	231626	8212	2.15
hn0049	Male	65	Normal	37.84	12.78	0.9974	3061533	246574	8204	2.15
hn0050	Female	67	Normal	33.09	11.19	0.9901	3053806	231161	10154	2.15
hn0051	Female	61	Normal	35.17	11.88	0.9903	3047344	238853	9914	2.15
hn0052	Male	71	Normal	38.15	12.89	0.9973	3052359	246671	8480	2.15
hn0053	Female	72	Normal	31.93	10.81	0.99	3044883	230754	8790	2.15
hn0054	Female	72	Normal	42.7	14.44	0.9905	3080569	256804	8974	2.15
hn0055	Female	65	Normal	30.06	10.16	0.9898	3029063	222553	7795	2.15
hn0056	Male	69	Normal	33.63	11.39	0.9971	3045908	236949	9849	2.15
hn0057	Male	64	Normal	38.47	12.98	0.9975	3052279	246279	9274	2.14
hn0058	Male	67	Normal	40.88	13.82	0.9976	3057939	254441	8811	2.15
hn0059	Female	69	Normal	33.86	11.47	0.9901	3033446	233856	8411	2.15
hn0060	Female	62	Normal	32	10.84	0.9899	3044737	231074	8906	2.15
hn0061	Female	81	Normal	37.4	12.67	0.9902	3050511	244838	9017	2.15
hn0062	Male	70	Normal	33.05	11.17	0.997	3057968	233930	8484	2.15
hn0063	Female	61	Normal	31.65	10.73	0.9898	3038652	229945	8441	2.15
hn0064	Male	66	Normal	31.69	10.74	0.9971	3047065	232496	8321	2.15
hn0065	Male	61	Normal	39.68	13.42	0.9976	3058577	252044	9597	2.15
hn0066	Female	65	Normal	32.9	11.16	0.9901	3050433	234732	9768	2.15
hn0067	Male	65	Normal	30.48	10.32	0.9968	3032370	228162	7052	2.15
hn0068	Female	63	Normal	30.39	10.3	0.9899	3039162	224843	8148	2.15
hn0069	Female	70	Normal	39.4	13.33	0.9902	3061421	248222	10034	2.15
hn0070	Female	69	Normal	35.79	12.11	0.9901	3057031	240146	9203	2.15
hn0071	Female	67	Normal	31.98	10.83	0.9899	3051116	230519	8713	2.15
hn0072	Female	77	Normal	31.75	10.75	0.9898	3045407	228445	8139	2.15
hn0073	Female	77	Normal	37.3	12.63	0.9902	3063123	243274	8646	2.15
hn0074	Male	63	Normal	30.76	10.4	0.9969	3035113	225329	5727	2.15
hn0076	Female	66	Normal	35.23	11.93	0.9902	3047772	239599	8793	2.15
hn0077	Female	69	Normal	33.09	11.19	0.9898	3046957	233020	8733	2.15
hn0078	Female	70	Normal	42.35	14.33	0.9902	3065779	255512	9259	2.15
hn0079	Female	62	Normal	30.13	10.21	0.9896	3034194	224016	7581	2.15
hn0080	Female	64	Normal	34.22	11.59	0.9898	3047728	235424	9444	2.15
hn0081	Male	63	Normal	40.96	13.86	0.9974	3064630	254011	9860	2.15
hn0082	Female	62	Normal	41.5	14.04	0.9904	3069685	254008	8699	2.15
hn0083	Female	62	Normal	33.6	11.38	0.9898	3039344	233668	11997	2.16
hn0084	Female	72	Normal	38.92	13.15	0.9902	3074034	247549	8699	2.15
hn0085	Male	67	Normal	47.07	15.87	0.9978	3054645	262827	9134	2.15
hn0086	Female	69	Normal	35.96	12.15	0.9904	3053569	240496	8513	2.15
hn0087	Female	69	Normal	40.59	13.73	0.9903	3072383	250429	9110	2.15
hn0088	Male	66	Normal	40.33	13.67	0.9976	3069417	252599	9278	2.15
hn0089	Female	63	Normal	43.2	14.61	0.9905	3073425	254274	5915	2.15
hn0090	Male	64	Normal	35.9	12.13	0.9973	3017717	240069	8521	2.15
hn0092	Male	69	Normal	35.17	11.9	0.9972	3072789	241786	9020	2.15
hn0093	Female	72	Normal	41.47	14.04	0.9904	3068848	254058	9122	2.15
hn0094	Female	61	Normal	35.63	12.06	0.9902	3060247	237974	11719	2.15
hn0095	Male	70	Normal	35.18	11.89	0.9971	3054686	237575	7850	2.15
hn0096	Female	68	Normal	35.95	12.17	0.99	3066356	238802	8190	2.15
hn0097	Male	60	Normal	34.19	11.56	0.9971	3036082	233579	8590	2.15
hn0098	Female	61	Normal	35.41	11.96	0.9901	3059180	235060	11405	2.15
hn0099	Female	63	Normal	32.38	10.96	0.9901	3039897	231005	8065	2.15
hn0100	Female	82	Normal	38.55	13.05	0.9902	3057731	247709	8515	2.15
hn0101	Male	63	Normal	34.13	11.55	0.9971	3055569	239305	9239	2.15
hn0102	Male	60	Normal	34.61	11.68	0.9974	3045361	234516	8595	2.15
hn0103	Male	79	Normal	37.54	12.68	0.9974	3077813	244051	8669	2.15
hn0104	Male	64	Normal	42.53	14.34	0.9979	3069405	254119	9257	2.15
hn0105	Female	64	Normal	46.09	15.6	0.9907	3081335	259424	9132	2.15
hn0107	Female	63	Normal	40.59	13.57	0.9905	3067589	250175	8777	2.15
hn0108	Female	61	Normal	35.46	11.9	0.9901	3055787	239651	8911	2.15
hn0109	Male	61	Normal	38.01	12.72	0.9975	3072622	248492	9161	2.15
hn0110	Male	64	Normal	36.74	12.3	0.9973	3055587	242406	5102	2.15
hn0111	Female	66	Normal	42.55	14.2	0.9906	3064492	252384	8475	2.15
hn0112	Female	66	Normal	34.12	11.44	0.9903	3052395	235225	8031	2.15
hn0113	Male	62	Normal	35.33	11.81	0.9973	3064627	240058	9643	2.15
hn0114	Female	65	Normal	34.41	11.5	0.99	3038869	236211	8269	2.15
hn0115	Male	63	Normal	43.86	14.67	0.9978	3087356	258286	10952	2.15
hn0116	Male	65	Normal	39.07	13.01	0.9977	3060356	247332	8779	2.15
hn0117	Female	65	Normal	38.25	12.74	0.9903	3066761	245087	8631	2.15
hn0118	Female	63	Normal	34.9	11.66	0.9903	3048644	237605	8291	2.15
hn0119	Male	70	Normal	40.52	13.46	0.9979	3046201	248656	6566	2.15
hn0120	Female	64	Normal	36.2	12.06	0.9903	3066069	240007	8397	2.15
hn0121	Male	62	Normal	32.29	10.77	0.997	3037605	230893	8331	2.15
hn0122	Female	70	Normal	37.02	12.32	0.9904	3050237	242606	8398	2.15
hn0123	Male	69	Normal	36.01	11.98	0.9974	3073779	242719	8554	2.15
hn0124	Male	64	Normal	43.4	14.4	0.9977	3081553	258196	9304	2.15
hn0125	Female	64	Normal	35.88	11.95	0.9902	3058816	240163	9084	2.15
hn0126	Female	61	Normal	37.6	12.52	0.9902	3053803	243410	10392	2.15
hn0127	Female	61	Normal	44.17	14.69	0.9904	3052846	255518	8522	2.15
hn0128	Male	72	Normal	42.14	13.98	0.9977	3051707	251975	9808	2.15
hn0129	Male	68	Normal	40.59	13.6	0.9976	3081127	252297	9182	2.15
hn0130	Female	67	Normal	33.99	11.37	0.9898	3048326	233953	8166	2.15
hn0131	Female	62	Normal	37.87	12.66	0.9901	3057689	245276	9191	2.15
hn0132	Female	62	Normal	31.57	10.58	0.9901	3040713	226209	8383	2.15
hn0133	Female	61	Normal	35.1	11.79	0.9903	3053735	237110	8643	2.15
hn0134	Male	65	Normal	33.31	11.2	0.9969	3048501	235246	9392	2.15
hn0135	Male	64	Normal	41.6	13.91	0.9976	3073998	253214	10510	2.15
hn0136	Female	67	Normal	33.32	11.23	0.99	3051935	233506	4630	2.15
hn0137	Male	65	Normal	32.56	10.96	0.9969	3052578	233277	8427	2.15
hn0138	Male	78	Normal	30.2	10.1	0.9968	3039839	226232	7565	2.15
hn0139	Female	66	Normal	41.08	13.73	0.9902	3078195	252407	8676	2.15
hn0140	Female	61	Normal	36.37	12.16	0.9905	3045263	239365	5547	2.15
hn0141	Male	60	Normal	34.91	11.68	0.9972	3057309	237285	8535	2.15
hn0142	Female	61	Normal	33.21	11.13	0.9902	3041590	230380	8185	2.15
hn0143	Male	62	Normal	38.27	12.76	0.9974	3041026	244271	8965	2.15
hn0144	Male	62	Normal	32.61	10.88	0.997	3043126	227796	9588	2.15
hn0145	Female	69	Normal	31.09	10.25	0.9899	3016335	224242	7512	2.15
hn0146	Male	68	Normal	37.22	12.49	0.9976	3066276	245033	8411	2.15
hn0147	Male	70	Normal	33.7	11.34	0.9972	3055231	237363	8295	2.15
hn0148	Male	60	Normal	44.9	15.17	0.9975	3064512	259682	8773	2.15
hn0149	Female	67	Normal	33.87	11.44	0.9899	3058203	234652	8440	2.15
hn0150	Male	64	Normal	35.24	11.91	0.9974	3051435	239030	9090	2.15
hn0151	Female	68	Normal	43.04	14.52	0.9902	3074005	254908	9054	2.15
hn0152	Male	67	Normal	41.89	14.09	0.9975	3068667	254869	9303	2.15
hn0153	Male	68	Normal	36.63	12.34	0.9975	3062362	242504	8659	2.15
hn0154	Female	63	Normal	34.85	11.75	0.9902	3039355	236040	10509	2.15
hn0155	Male	64	Normal	39.13	13.17	0.9977	3077698	250937	9976	2.15
hn0156	Female	61	Normal	31.02	10.46	0.9897	2963301	221775	7438	2.15
hn0157	Female	69	Normal	34.77	11.71	0.9901	3054559	236839	8421	2.15
hn0158	Female	62	Normal	33.91	11.43	0.9897	3061634	236094	9370	2.15
hn0159	Male	75	Normal	39.12	13.13	0.9977	3056858	246877	9063	2.15
hn0160	Female	65	Normal	34.93	11.78	0.9899	3057101	237540	8530	2.15
hn0161	Female	63	Normal	33.11	11.16	0.9901	3062387	233551	7945	2.15
hn0162	Female	70	Normal	33.01	11.17	0.9898	3042395	231552	8147	2.15
hn0163	Female	60	Normal	41.98	14.17	0.9901	3067263	252587	8694	2.15
hn0164	Female	62	Normal	36.07	12.18	0.9903	3051347	239275	8144	2.15
hn0165	Female	67	Normal	34.18	11.55	0.9901	3059317	235161	9746	2.15
hn0166	Male	62	Normal	34.12	11.49	0.9973	3046217	234741	9372	2.15
hn0167	Male	66	Normal	38.63	13	0.9977	3060015	246910	9111	2.15
hn0168	Male	68	Normal	33.02	11.14	0.9969	3052571	230795	11481	2.15
hn0169	Female	65	Normal	33.35	11.28	0.9898	3053182	234805	8446	2.15
hn0170	Female	65	Normal	40.18	13.54	0.9903	3061004	250083	9105	2.15
hn0171	Female	65	Normal	33.99	11.5	0.9901	3053152	237479	13470	2.15
hn0172	Female	75	Normal	44.7	15.1	0.9904	3077696	258616	9309	2.15
hn0173	Female	68	Normal	33.73	11.39	0.99	3044712	232486	8545	2.15
hn0174	Female	66	Normal	34.49	11.66	0.99	3037162	235320	8487	2.15
hn0175	Female	68	Normal	41.53	13.86	0.9976	3068193	251391	10505	2.15
hn0176	Female	65	Normal	40.93	13.8	0.9905	3043043	249889	8967	2.15
hn0177	Female	60	Normal	38.11	12.88	0.99	3063377	244402	9195	2.15
hn0178	Female	69	Normal	33.58	11.36	0.9902	3040334	234419	8119	2.15
hn0179	Male	70	Normal	41.64	14.04	0.9974	3069114	253948	9082	2.15
hn0180	Female	67	Normal	31.96	10.8	0.9899	3034430	228353	8391	2.15
hn0181	Female	71	Normal	34.55	11.68	0.9903	3040886	236059	11524	2.15
hn0182	Female	64	Normal	34.71	11.74	0.9902	3054000	238368	8575	2.15
hn0183	Male	65	Normal	40.66	13.73	0.9974	3076364	252128	8956	2.15
hn0184	Female	62	Normal	33.85	11.44	0.9902	3039523	233896	8609	2.15
hn0185	Male	65	Normal	33.56	11.35	0.9972	3057623	236244	8580	2.15
hn0186	Male	65	Normal	32.89	11.11	0.9971	3047850	233853	8285	2.15
hn0187	Female	67	Normal	42.01	14.2	0.9903	3059817	250410	9459	2.15
hn0188	Male	61	Normal	38.95	13.15	0.9973	3070552	248658	9142	2.15
hn0189	Male	66	Normal	36.07	12.19	0.9973	3051160	241524	9153	2.15
hn0190	Female	62	Normal	34.46	11.64	0.9901	3044865	235542	8352	2.15
hn0191	Female	65	Normal	37.11	12.55	0.99	3037973	241654	8876	2.15
hn0192	Female	65	Normal	34.64	11.7	0.9899	3036711	233756	8549	2.15
hn0194	Female	65	Normal	39.16	13.22	0.9902	3058253	248016	9053	2.15
hn0195	Female	67	Normal	34.73	11.74	0.9902	3048833	237287	8320	2.15
hn0196	Male	66	Normal	44.52	14.97	0.9977	3067041	257944	9128	2.15
hn0197	Male	70	Normal	32.41	10.94	0.9968	3053539	232100	8307	2.15
hn0198	Male	68	Normal	39.1	13.14	0.9974	3056890	248207	8919	2.15
hn0199	Female	61	Normal	46.7	15.72	0.9903	3092816	262277	12325	2.15
hn0200	Male	69	Normal	40.23	13.57	0.9976	3080713	252186	8691	2.15
hn0201	Female	68	Normal	36.71	12.44	0.9901	3063393	244144	9099	2.15
hn0202	Female	61	Normal	34.19	11.55	0.9899	3058067	238752	8505	2.15
hn0203	Male	66	Normal	33.26	11.26	0.9971	3036558	235621	8302	2.15
hn0204	Male	82	Normal	41.43	13.99	0.9975	3056581	252193	9014	2.15
hn0205	Female	70	Normal	37.44	12.63	0.9903	3054115	244329	9486	2.15
hn0206	Female	62	Normal	37.54	12.66	0.9901	3056585	244811	9308	2.15
hn0207	Female	67	Normal	35.64	12.05	0.99	3058795	240353	8528	2.15
hn0208	Female	69	Normal	39.95	13.5	0.9905	3070145	249240	9506	2.15
hn0209	Male	63	Normal	36.11	12.19	0.9972	3050544	241315	8344	2.15
hn0210	Female	67	Normal	35.84	12.12	0.9901	3054250	240396	8567	2.15
hn0211	Female	65	Normal	38.47	13.02	0.9903	3064209	247665	8788	2.15
hn0212	Female	63	Normal	34.21	11.59	0.9902	3051045	236010	10602	2.15
hn0213	Female	62	Normal	42.9	14.5	0.9903	3060692	253775	10397	2.15
hn0214	Female	64	Normal	34.4	11.63	0.9902	3053115	237457	8516	2.15
hn0215	Male	62	Normal	36.74	12.4	0.9974	3054276	245292	10603	2.15
hn0216	Male	70	Normal	41.53	14.05	0.9978	3071145	255211	9284	2.15
hn0217	Male	76	Normal	46.63	15.71	0.9975	3052320	260904	9174	2.15
hn0218	Female	63	Normal	41.81	14.14	0.9905	3085635	256508	2935	2.15
hn0219	Female	61	Normal	35.38	11.97	0.99	3061192	241513	8614	2.15
hn0220	Male	62	Normal	37.18	12.55	0.9975	3049105	243926	9227	2.15
hn0222	Male	62	Normal	36.26	12.27	0.9975	3065086	244763	12341	2.15
hn0223	Female	66	Normal	35.17	11.9	0.9901	3054278	238505	8703	2.15
hn0224	Female	63	Normal	41.68	14.09	0.9905	3063995	252716	8794	2.15
hn0225	Female	64	Normal	38.03	12.85	0.99	3067115	247447	9409	2.15
hn0226	Female	65	Normal	37.06	12.53	0.9903	3061906	242642	12743	2.15
hn0227	Male	66	Normal	33.81	11.44	0.9973	3061307	238594	8414	2.15
hn0228	Female	62	Normal	42.16	14.22	0.9905	3083618	253111	9020	2.15
hn0229	Male	60	Normal	38.46	13	0.9974	3069433	249070	8709	2.15
hn0230	Male	68	Normal	38.2	12.9	0.9975	3072881	249083	9177	2.15
hn0231	Female	63	Normal	36.32	12.29	0.9901	3049611	241416	11925	2.15
hn0232	Female	62	Normal	42.29	14.3	0.9904	3071159	254382	11200	2.15
hn0233	Female	60	Normal	36.72	12.39	0.9902	3059029	242021	8789	2.15
hn0234	Male	65	Normal	36.74	12.4	0.9972	3059862	243860	9908	2.15
hn0235	Male	67	Normal	36.59	12.35	0.9973	3059108	242879	12771	2.15
hn0236	Female	67	Normal	31.6	10.68	0.9896	3046015	228002	8624	2.15
hn0237	Male	66	Normal	43.75	14.77	0.9978	3072885	255986	9655	2.15
hn0238	Male	68	Normal	34.56	11.68	0.9971	3052974	239240	8563	2.15
hn0239	Female	62	Normal	36.02	12.18	0.9902	3061919	242568	8817	2.15
hn0240	Female	72	Normal	42.56	14.39	0.9904	3057458	255371	9860	2.15
hn0241	Female	61	Normal	45.41	15.33	0.9904	3073018	258590	9558	2.15
hn0242	Female	66	Normal	39.13	13.23	0.9902	3063466	246662	13331	2.15
hn0243	Male	61	Normal	35.47	12	0.9971	3067029	243417	8709	2.15
hn0244	Male	73	Normal	37.29	12.61	0.9976	3061612	244631	8828	2.15
hn0245	Male	66	Normal	32.86	11.12	0.9969	3054333	235117	8292	2.15
hn0246	Female	63	Normal	35.69	12.08	0.9902	3060503	241178	9059	2.15
hn0247	Male	63	Normal	36.09	12.23	0.9974	3048324	241880	9365	2.15
hn0248	Female	60	Normal	41.54	14.03	0.9902	3060202	251935	12175	2.15
hn0249	Female	67	Normal	37.33	12.64	0.99	3051925	244300	13663	2.15
hn0250	Male	69	Normal	36.16	12.21	0.9974	3060642	244887	9743	2.15
hn0251	Male	76	Normal	32.58	11.02	0.9969	3039848	233522	8436	2.15
hn0252	Male	66	Normal	49.04	16.58	0.9979	3072590	265847	11850	2.15
hn0253	Male	69	Normal	36	12.17	0.9974	3050652	242783	8815	2.15
hn0254	Female	60	Normal	36.27	12.28	0.9897	3062645	242615	8923	2.15
hn0255	Male	86	Normal	35.53	12.02	0.9974	3061784	243411	8657	2.15
hn0256	Male	63	Normal	39.58	13.39	0.9974	3076617	250167	8793	2.15
hn0257	Female	62	Normal	36.48	12.32	0.9901	3058457	241373	8437	2.15
hn0258	Female	73	Normal	34.7	11.73	0.9903	3047474	238863	8470	2.15
hn0259	Male	64	Normal	38.47	12.99	0.9975	3055258	247336	8779	2.15
hn0260	Male	72	Normal	34.27	11.6	0.9968	3059488	238720	13186	2.15
hn0261	Female	63	Normal	43.64	14.71	0.9905	3058503	254271	9146	2.14
hn0262	Female	65	Normal	33.5	11.34	0.9899	3031679	234272	10870	2.15
hn0263	Male	69	Normal	36.73	12.42	0.9974	3047723	242659	9104	2.15
hn0264	Male	66	Normal	42.05	14.18	0.9976	3075659	256697	14023	2.15
hn0265	Male	61	Normal	45.4	15.32	0.9977	3072069	260607	14340	2.15
hn0266	Female	65	Normal	40.09	13.54	0.9903	3066012	250212	9614	2.15
hn0267	Female	71	Normal	35.09	11.86	0.9898	3049518	240049	8320	2.15
hn0268	Female	68	Normal	36.33	12.28	0.99	3066232	241994	8408	2.15
hn0269	Female	77	Normal	32.66	11.05	0.99	3051069	232071	8058	2.15
hn0270	Male	63	Normal	36.09	12.2	0.9973	3066530	243585	10527	2.15
hn0271	Female	75	Normal	34.5	11.69	0.9901	3073114	238839	4359	2.15
hn0272	Male	66	Normal	39.77	13.43	0.9974	3073887	250132	9283	2.15
hn0273	Male	66	Normal	35.59	12.02	0.9971	3050734	241696	8742	2.15
hn0274	Male	60	Normal	33.51	11.34	0.9972	3055802	235147	12435	2.15
hn0275	Male	77	Normal	30.4	10.28	0.9968	3038875	227529	8342	2.15
hn0276	Female	60	Normal	39.13	13.24	0.9904	3064411	246626	10228	2.15
hn0277	Male	57	Normal	36.53	12.34	0.9973	3056847	244160	10233	2.15
hn0278	Male	63	Normal	34.76	11.75	0.9969	3058961	239994	9306	2.15
hn0279	Male	60	Normal	33.61	11.36	0.9968	3052638	237286	8082	2.15
hn0280	Female	79	Normal	38.14	12.89	0.9903	3057882	243916	5237	2.15
hn0281	Female	72	Normal	35.3	11.92	0.9902	3062858	239523	9513	2.15
hn0282	Female	60	Normal	34.42	11.62	0.9902	3053383	237804	8716	2.15
hn0283	Female	61	Normal	33.92	11.47	0.99	3046110	233393	8469	2.15
hn0284	Female	65	Normal	31.61	10.69	0.9899	3036883	227255	8049	2.15
hn0285	Female	62	Normal	42.07	14.22	0.9905	3063040	252668	8988	2.15
hn0286	Female	65	Normal	31.72	10.73	0.9898	3020434	228341	8348	2.15
hn0288	Male	66	Normal	40.02	13.52	0.9976	3056493	250826	9000	2.15
hn0289	Male	68	Normal	35.97	12.05	0.9974	3054802	240571	8892	2.15
hn0290	Male	73	Normal	40.54	13.51	0.9977	3066110	250021	10400	2.15
hn0291	Female	64	Normal	33.76	11.29	0.9899	3054438	233337	7844	2.15
hn0292	Female	65	Normal	37.75	12.63	0.9904	3077202	243596	9893	2.15
hn0294	Female	62	Normal	45.64	15.25	0.9905	3060199	255969	8923	2.15
hn0295	Female	66	Normal	38.32	12.87	0.9906	3054209	244990	9361	2.15
hn0296	Male	60	Normal	35.55	11.89	0.9973	3055464	238992	8586	2.15
hn0298	Male	74	Normal	43.41	14.55	0.9907	3048164	234580	9043	2.15
hn0297	Male	62	Normal	33.35	11.13	0.997	3074338	255459	10230	2.15
hn0299	Male	65	Normal	36.04	12	0.997	3049421	239383	8595	2.15
hn0300	Female	69	Normal	36.39	12.17	0.9904	3059684	239541	8233	2.15
hn0301	Female	65	Normal	34.74	11.62	0.9903	3047870	235194	8576	2.15
hn0302	Male	75	Normal	39.65	13.2	0.9976	3039781	246916	8331	2.15
hn0303	Female	65	Normal	37.11	12.41	0.9904	3049667	240495	8823	2.15
hn0304	Female	62	Normal	37.28	12.37	0.9906	3054200	240284	8678	2.15
hn0305	Male	61	Normal	37.49	12.49	0.9975	3067553	243357	8915	2.15
hn0306	Male	64	Normal	35.56	11.91	0.9972	3044311	238466	8339	2.15
hn0307	Male	66	Normal	42.25	14.09	0.9976	3063992	253646	8679	2.15
hn0308	Female	69	Normal	33.62	11.23	0.9901	3045453	232503	11696	2.15
hn0309	Male	63	Normal	36.89	12.33	0.9975	3057832	243226	8502	2.15
hn0310	Female	60	Normal	41.04	13.75	0.9905	3059418	250732	8401	2.15
hn0311	Female	68	Normal	43.47	14.56	0.9905	3066773	252822	13339	2.15
hn0312	Male	65	Normal	41.53	13.86	0.9976	3065786	250580	11370	2.15
hn0313	Female	72	Normal	36.57	12.24	0.9903	3046805	241291	8335	2.15
hn0314	Female	63	Normal	38.96	12.99	0.9902	3055212	245028	12398	2.15
hn0315	Male	65	Normal	34.46	11.5	0.9973	3054450	236545	8050	2.15
hn0316	Female	68	Normal	36.26	12.13	0.9901	3056782	239339	8269	2.15
hn0317	Female	75	Normal	35.56	11.88	0.9901	3060429	237770	8531	2.15
hn0318	Female	65	Normal	40.64	13.59	0.9904	3056493	248419	11272	2.15
hn0319	Male	65	Normal	37.9	12.71	0.9976	3059024	245757	8851	2.15
hn0320	Male	79	Normal	34.75	11.64	0.9973	3054334	238697	8508	2.15
hn0321	Male	69	Normal	34.72	11.59	0.997	3050024	238498	7617	2.15
hn0322	Female	77	Normal	44	14.74	0.9903	3052582	254989	9413	2.15
hn0323	Female	61	Normal	38	12.72	0.9977	3061812	243678	8449	2.15
hn0327	Female	63	Normal	36.68	12.26	0.9903	3051914	238048	10588	2.15
hn0328	Female	62	Normal	35.5	11.8	0.99	3053571	237664	8362	2.15
hn0329	Female	68	Normal	39.15	13.07	0.9903	3056968	246628	8608	2.15
hn0330	Male	61	Normal	34.28	11.48	0.997	3043630	236073	9500	2.15
hn0331	Female	75	Normal	43.77	14.6	0.9905	3079561	255747	8547	2.15
hn0332	Female	61	Normal	34.04	11.4	0.9901	3043793	232910	8329	2.15
hn0333	Female	60	Normal	37.02	12.39	0.9904	3062397	241655	9033	2.15
hn0334	Female	63	Normal	42.85	14.32	0.9904	3067253	252421	9142	2.15
hn0335	Female	65	Normal	44.52	14.89	0.9906	3071027	256646	9729	2.15
hn0336	Female	61	Normal	41.5	13.88	0.9905	3058697	250619	9296	2.15
hn0337	Male	65	Normal	36.07	12.05	0.9974	3045869	240537	8971	2.15
hn0338	Female	64	Normal	40.67	13.56	0.9905	3062830	248309	8907	2.15
hn0339	Male	68	Normal	34.17	11.33	0.997	3061229	235375	9276	2.15
hn0340	Female	68	Normal	36.94	12.36	0.9903	3069208	241619	6737	2.15
hn0341	Male	68	Normal	35.81	11.98	0.9975	3065496	240732	8840	2.15
hn0342	Male	71	Normal	41.18	13.72	0.9976	3071429	250948	8704	2.15
hn0343	Male	72	Normal	36.45	12.2	0.9972	3046367	242183	8854	2.15
hn0344	Female	65	Normal	33.8	11.29	0.9903	3038863	232601	8470	2.15
hn0346	Female	67	Normal	43.86	14.64	0.9905	3059572	254933	7724	2.15
hn0347	Male	74	Normal	38.25	12.77	0.9973	3061927	245336	8580	2.15
hn0348	Male	76	Normal	35.51	11.87	0.9973	3026777	236602	7994	2.15
hn0349	Male	73	Normal	34.7	11.6	0.9973	3044586	234712	9204	2.15
hn0350	Male	69	Normal	40.33	13.45	0.9974	3047059	248476	8519	2.15
hn0352	Male	61	Normal	34.13	11.28	0.9972	3050070	234673	7548	2.15
hn0353	Male	60	Normal	40.54	13.49	0.9976	3065487	250736	9125	2.15
hn0354	Male	68	Normal	36.46	12.2	0.9974	3061208	244173	8277	2.15
hn0355	Male	70	Normal	43.42	14.47	0.9977	3076958	254635	8878	2.15
hn0356	Female	63	Normal	34.25	11.47	0.9904	3033108	232609	8310	2.15
hn0357	Female	68	Normal	36	12.04	0.9901	3052858	237318	8114	2.15
hn0358	Female	69	Normal	42.12	14.08	0.9905	3053360	250903	7947	2.15
hn0359	Male	74	Normal	44.47	14.83	0.9976	3056939	256296	11509	2.15
hn0360	Male	61	Normal	40.12	13.38	0.9976	3050496	246637	8301	2.15
hn0361	Male	64	Normal	35.17	11.75	0.9971	3074851	241376	8476	2.15
hn0362	Male	76	Normal	38.35	12.78	0.9973	3064944	245477	7684	2.15
hn0363	Male	74	Normal	32.29	10.79	0.9968	3031435	230726	7739	2.15
hn0364	Female	68	Normal	34.02	11.37	0.9902	3042504	233676	7775	2.15
hn0365	Male	69	Normal	33.8	11.31	0.9972	3038998	235746	9020	2.15
hn0367	Male	65	Normal	35.58	11.91	0.9973	3055788	239917	8635	2.15
hn0369	Male	66	Normal	32.85	10.98	0.997	3039957	231598	7974	2.15
hn0370	Female	67	Normal	43.09	14.42	0.9906	3063228	255194	9156	2.15
hn0371	Female	75	Normal	36.15	12.07	0.9904	3052702	239309	8263	2.15
hn0372	Female	69	Normal	34.01	11.37	0.9899	3040015	232223	8488	2.15
hn0373	Male	60	Normal	33.74	11.29	0.997	3035221	232253	8247	2.15
hn0374	Female	66	Normal	39.5	13.16	0.9904	3058079	245715	9074	2.15
hn0375	Female	62	Normal	33.81	11.22	0.9902	3051037	230723	7901	2.15
hn0376	Male	74	Normal	30.76	10.09	0.9964	3024109	224125	6140	2.15
hn0377	Male	80	Normal	36.27	12.02	0.9975	3049912	240747	8326	2.15
hn0378	Female	67	Normal	34.34	11.62	0.9902	3061429	230809	8034	2.15
hn0379	Male	74	Normal	39.86	13.48	0.9976	3067902	245556	10280	2.15
hn0380	Male	65	Normal	32.99	11.16	0.9968	3042266	228712	9464	2.15
hn0382	Male	67	Normal	36.8	12.44	0.9974	3055351	237922	8230	2.15
hn0383	Female	63	Normal	45.07	15.21	0.9905	3044157	250871	8761	2.15
hn0384	Female	68	Normal	38.61	13.07	0.9896	3064671	243041	9296	2.15
hn0385	Male	76	Normal	41.57	13.92	0.9974	3067276	248376	9292	2.15
hn0386	Male	69	Normal	32.05	10.84	0.9968	3030047	224527	7653	2.15
hn0387	Female	72	Normal	44.02	14.89	0.9903	3063691	251307	8510	2.15
hn0388	Female	70	Normal	38.14	12.89	0.99	3051631	239856	9389	2.15
hn0389	Female	67	Normal	38.29	12.97	0.9901	3062208	239076	8090	2.15
hn0390	Female	74	Normal	34.6	11.72	0.9901	3041348	231092	8433	2.15
hn0391	Female	61	Normal	41.67	14.08	0.9904	3050453	244557	8612	2.15
hn0392	Male	76	Normal	35.73	12.07	0.9971	3038867	233258	8685	2.15
hn0393	Male	67	Normal	35.76	12.08	0.9972	3047117	235243	8493	2.15
hn0394	Male	74	Normal	37.94	12.81	0.9974	3054506	240112	9177	2.15
hn0395	Female	71	Normal	35.54	12.02	0.9902	3049299	233379	12618	2.15
hn0396	Female	69	Normal	43.5	14.7	0.9903	3062395	248869	9110	2.15
hn0397	Female	69	Normal	34.53	11.68	0.9899	3028721	230917	8339	2.15
hn0398	Male	65	Normal	37.06	12.53	0.9973	3071492	241619	9158	2.15
hn0399	Female	75	Normal	46.02	15.29	0.9904	3058775	251474	9794	2.15
hn0400	Female	60	Normal	45.64	15.04	0.9905	3073126	252031	8595	2.15
hn0401	Female	76	Normal	40.66	13.75	0.9902	3046955	241942	10053	2.15
hn0402	Female	74	Normal	35.15	11.9	0.9901	3059204	236846	8629	2.15
hn0403	Female	70	Normal	41.18	13.89	0.9901	3053015	246158	8343	2.15
hn0404	Female	61	Normal	33	11.16	0.9898	3063434	230332	7886	2.15
hn0405	Female	74	Normal	35.85	12.13	0.9902	3040259	236424	9023	2.15
hn0406	Male	65	Normal	36.06	12.21	0.9974	3058857	238005	8965	2.15
hn0407	Male	60	Normal	44.47	14.99	0.9977	3062449	252205	9456	2.15
hn0408	Female	73	Normal	36.65	12.42	0.9903	3037143	236537	8671	2.15
hn0409	Male	60	Normal	35.5	11.97	0.9971	3044291	235287	8996	2.15
hn0410	Female	67	Normal	33.5	11.26	0.9897	3043008	229382	8074	2.15
hn0411	Male	60	Normal	42.43	14.32	0.9976	3066678	249314	8378	2.15
hn0412	Male	75	Normal	38.98	13.13	0.9977	3042772	243301	8827	2.15
hn0413	Female	76	Normal	37.14	12.55	0.9899	3040255	237467	7501	2.15
hn0414	Male	80	Normal	36.6	12.35	0.9973	3045143	238422	9114	2.15
hn0415	Female	62	Normal	41.79	14.1	0.9905	3072217	251249	8657	2.15
hn0416	Female	63	Normal	36.21	12.24	0.99	3054997	236134	9274	2.15
hn0417	Female	80	Normal	34.93	11.78	0.9899	3042152	234559	12026	2.15
hn0418	Male	70	Normal	37.71	12.73	0.9974	3072400	243964	9124	2.15
hn0419	Male	68	Normal	34.08	11.52	0.997	3035665	233404	9094	2.15
hn0420	Male	80	Normal	43.86	14.81	0.9975	3071802	252048	9349	2.15
hn0421	Female	61	Normal	33.02	11.17	0.9901	3032242	227509	4508	2.15
hn0422	Male	65	Normal	37.59	12.69	0.9975	3065596	241396	13051	2.15
hn0423	Female	60	Normal	45.14	15.26	0.9905	3083937	257037	10655	2.15
hn0424	Female	69	Normal	45.97	15.51	0.9906	3070316	255211	9883	2.15
hn0425	Female	75	Normal	40.52	13.71	0.9904	3064115	246165	8921	2.15
hn0426	Female	65	Normal	34.25	11.59	0.9901	3039527	231651	12275	2.15
hn0427	Male	60	Normal	39.96	13.47	0.9976	3061403	246218	8366	2.15
hn0428	Male	69	Normal	32.83	11.1	0.9966	3032994	230162	8066	2.15
hn0429	Male	69	Normal	35.93	12.15	0.9973	3053465	236478	8688	2.15
hn0430	Female	62	Normal	35.75	12.12	0.9901	3034082	235599	10339	2.15
hn0431	Male	65	Normal	42.42	14.31	0.9977	3078253	251133	10145	2.15
hn0432	Female	76	Normal	36.77	12.43	0.9898	3067039	240383	4510	2.15
hn0433	Female	64	Normal	33.65	11.39	0.9898	3029699	228419	8807	2.15
hn0434	Female	75	Normal	32.02	10.85	0.99	3042562	226736	7806	2.15
hn0435	Male	65	Normal	42.11	14.21	0.9978	3073207	250350	9221	2.15
hn0436	Male	69	Normal	37.7	12.73	0.9975	3054358	239127	8547	2.15
hn0437	Female	75	Normal	35.85	12.14	0.9901	2969990	229885	8132	2.15
hn0438	Female	70	Normal	36.07	12.21	0.9899	3046169	234775	8540	2.15
hn0439	Male	69	Normal	41.47	14.01	0.9977	3059849	248566	9227	2.15
hn0440	Female	69	Normal	35.04	11.84	0.9904	3039837	232823	9556	2.15
hn0441	Female	67	Normal	32.73	11.05	0.9898	3033575	226885	7514	2.15
hn0442	Male	60	Normal	36.35	12.28	0.9972	3054846	238342	8753	2.15
hn0443	Male	73	Normal	33.91	11.47	0.9972	3048156	232888	8117	2.15
hn0444	Female	70	Normal	43.68	14.75	0.9905	3067525	251130	8881	2.15
hn0445	Female	73	Normal	33.97	11.46	0.99	3045919	232309	10838	2.15
hn0446	Male	70	Normal	35.97	12.15	0.9973	3038944	238395	10338	2.15
hn0447	Female	74	Normal	40.56	13.73	0.9904	3063171	247087	8803	2.15
hn0448	Male	79	Normal	33.94	11.48	0.997	3045503	233854	8201	2.15
hn0449	Female	60	Normal	35.83	12.14	0.9903	3046306	235187	9030	2.15
hn0450	Female	63	Normal	36.15	12.25	0.9902	3051194	237294	8767	2.15
hn0451	Male	64	Normal	42.35	14.33	0.9977	3066701	251348	8930	2.15
hn0452	Female	62	Normal	38.44	13.04	0.9901	3045389	242832	8536	2.15
hn0453	Male	62	Normal	38.27	12.93	0.9973	3059596	243493	8923	2.15
hn0454	Male	65	Normal	32.38	10.98	0.9971	3047871	229242	6796	2.15
hn0455	Female	61	Normal	43.33	14.66	0.9904	3051463	251181	10000	2.15
hn0456	Male	73	Normal	39.57	13.37	0.9974	3070925	249626	8346	2.15
hn0457	Male	60	Normal	35.57	12.04	0.9973	3046361	237240	8389	2.15
hn0458	Female	70	Normal	35.6	12.05	0.9901	3049613	237306	11338	2.15
hn0459	Female	60	Normal	40.81	13.8	0.9904	3059187	245909	9162	2.15
hn0460	Male	76	Normal	34.81	11.69	0.997	3053812	234341	8662	2.15
hn0461	Female	74	Normal	35.09	11.86	0.9901	3043605	233418	8418	2.15
hn0462	Male	79	Normal	39.79	13.45	0.9969	3060945	248157	8544	2.15
hn0463	Female	72	Normal	34.84	11.82	0.9901	3061407	233993	8127	2.15
hn0464	Male	60	Normal	47.29	15.95	0.9978	2989892	254075	10352	2.15
hn0465	Male	60	Normal	38.28	12.97	0.9975	3066563	246010	10439	2.15
hn0466	Male	57	Normal	36.65	12.41	0.9974	3049812	238566	9833	2.15
hn0467	Male	60	Normal	44.68	15.1	0.9978	3069050	256943	13363	2.15
hn0468	Male	54	Normal	46.32	15.69	0.998	3091540	260436	9917	2.15
hn0469	Male	55	Normal	41.62	14.06	0.9977	3068003	249254	10026	2.15
hn0470	Male	55	Normal	32.22	10.9	0.9967	3026943	229886	8454	2.15
hn0471	Male	53	Normal	37.49	12.68	0.9975	3094624	246167	8883	2.15
hn0472	Male	52	Normal	31.57	10.68	0.9969	3053216	229493	7293	2.15
hn0473	Female	60	Normal	33.09	11.2	0.9902	3059137	232381	12443	2.15
hn0474	Male	55	Normal	32.76	11.1	0.997	3047807	232628	8464	2.15
hn0475	Male	58	Normal	41.88	14.15	0.9977	3063493	253563	9536	2.15
hn0476	Male	52	Normal	38.74	13.11	0.9976	3069432	247266	9007	2.15
hn0477	Male	52	Normal	35.65	12.07	0.9973	3060624	241198	8623	2.15
hn0478	Male	57	Normal	31.43	10.65	0.9969	3035815	227634	8048	2.15
hn0479	Male	52	Normal	42.59	14.39	0.9975	3075986	255742	9112	2.15
hn0480	Male	60	Normal	40.21	13.58	0.9973	3055033	249867	10186	2.15
hn0481	Male	51	Normal	37.66	12.7	0.9976	3055412	242659	9003	2.15
hn0482	Male	52	Normal	34.65	11.72	0.9972	3069902	238201	8804	2.15
hn0483	Female	57	Normal	39.39	13.33	0.99	3064693	247879	9342	2.15
hn0484	Female	60	Normal	34.3	11.61	0.9902	3071785	235363	12708	2.15
hn0485	Male	56	Normal	34.39	11.62	0.9969	3047226	238145	9493	2.15
hn0486	Male	51	Normal	38.74	13.08	0.9974	3065967	247734	10008	2.15
hn0487	Male	54	Normal	35.54	12.01	0.9972	3047485	239035	8523	2.15
hn0488	Male	57	Normal	46.14	15.58	0.9976	3076707	260642	9817	2.15
hn0489	Male	60	Normal	33.34	11.25	0.9971	3055823	234260	8470	2.15
hn0490	Male	60	Normal	36.22	12.23	0.9975	3051178	240422	8597	2.15
hn0491	Male	56	Normal	44.6	15.08	0.9977	3065207	259050	9117	2.15
hn0492	Male	57	Normal	45.37	15.34	0.9976	3066128	259729	9384	2.15
hn0493	Male	55	Normal	41.58	14.04	0.9977	3072916	253297	9547	2.15
hn0494	Male	51	Normal	35.58	12.03	0.9974	3050817	240423	8548	2.15
hn0495	Male	55	Normal	41.77	14.08	0.9976	3066547	254112	10122	2.15
hn0496	Male	52	Normal	33.69	11.4	0.9968	3054795	234679	9350	2.15
hn0497	Male	52	Normal	35.73	12.09	0.9974	3055619	241044	9759	2.15
hn0498	Male	56	Normal	35.31	11.95	0.9972	3044097	239650	9466	2.15
hn0499	Male	55	Normal	38.61	13.04	0.9976	3057006	245857	7792	2.15
hn0500	Male	56	Normal	38.21	12.93	0.9976	3063745	246392	9123	2.15
hn0501	Female	57	Normal	33.58	11.37	0.9899	3044714	233163	8356	2.15
hn0502	Male	52	Normal	32.38	10.96	0.9972	3047312	233042	8124	2.15
hn0503	Female	54	Normal	44.18	14.79	0.9978	3073507	256331	9513	2.15
hn0505	Female	51	Normal	35.78	12.15	0.9972	3062061	239109	9969	2.14
hn0506	Male	56	Normal	36.16	12.23	0.9973	3067842	241846	8770	2.15
hn0507	Male	57	Normal	40.03	13.49	0.9978	3065475	249482	9117	2.15
hn0508	Male	54	Normal	35.14	11.86	0.9974	3054139	237474	8854	2.15
hn0510	Female	51	Normal	36.81	12.48	0.9974	3061188	242453	8040	2.15
hn0511	Male	57	Normal	36.26	12.24	0.9971	3064287	243175	5691	2.15
hn0512	Male	57	Normal	44.47	15.02	0.9977	3066035	258092	9389	2.15
hn0515	Female	52	Normal	42.38	14.38	0.9976	3068071	254150	13297	2.15
hn0517	Female	57	Normal	39.8	13.51	0.9903	3084649	249120	8941	2.15
hn0519	Male	57	Normal	43.76	14.75	0.9978	3084686	256335	10441	2.15
hn0520	Female	57	Normal	31.75	10.76	0.99	3031085	226900	8429	2.15
hn0521	Female	54	Normal	38.55	13.05	0.9902	3078746	243954	9249	2.15
hn0522	Male	57	Normal	32.25	10.91	0.9969	3049150	232432	8691	2.15
hn0523	Male	53	Normal	44.47	14.99	0.9977	3081917	255496	10045	2.15
hn0524	Female	53	Normal	35.36	11.99	0.9902	3054585	238757	8583	2.15
hn0525	Male	52	Normal	38.5	13	0.9975	3046649	243353	10135	2.15
hn0526	Male	59	Normal	42.08	14.2	0.9975	3071924	255275	8759	2.15
hn0527	Female	56	Normal	39.33	13.32	0.9904	3063878	247264	9071	2.15
hn0528	Male	56	Normal	42.41	14.31	0.9975	3057606	255618	8922	2.15
hn0529	Male	69	Normal	38.66	13.12	0.9976	3077704	249923	13915	2.15
hn0530	Female	56	Normal	46.3	15.66	0.9906	3084481	261412	10877	2.15
hn0531	Female	60	Normal	42.75	14.45	0.9901	3071726	255292	8683	2.15
hn0532	Male	60	Normal	48.45	16.31	0.998	3087489	262294	9611	2.15
hn0533	Female	51	Normal	44.21	14.9	0.9905	3047212	250630	9505	2.14
hn0534	Male	57	Normal	46.37	15.64	0.9977	3064473	261640	10704	2.15
hn0535	Female	54	Normal	42.04	14.21	0.9903	3058231	250221	9620	2.15
hn0536	Female	51	Normal	38.68	13.07	0.9903	3071457	246016	8826	2.15
hn0537	Male	57	Normal	35.05	11.83	0.9972	3051770	236044	8701	2.15
hn0538	Male	56	Normal	43.51	14.65	0.9976	3068106	255624	9587	2.15
hn0539	Male	57	Normal	40.45	13.66	0.9974	3064195	250197	9488	2.15
hn0540	Male	58	Normal	36.05	12.08	0.9974	3058986	241806	5701	2.15
hn0541	Male	51	Normal	41.08	13.79	0.9976	3066912	252024	9322	2.15
hn0542	Male	52	Normal	32.66	10.97	0.997	3061670	233436	8113	2.15
hn0543	Female	55	Normal	36.43	12.27	0.9902	3058182	241811	9275	2.15
hn0544	Female	57	Normal	34.96	11.76	0.9902	3030358	237519	8333	2.15
hn0545	Female	54	Normal	42.71	14.32	0.9902	3059161	253241	9537	2.15
hn0546	Female	52	Normal	36.44	12.2	0.9903	3047493	240825	8192	2.15
hn0547	Male	54	Normal	34.84	11.66	0.9972	3048877	238345	7343	2.15
hn0548	Male	53	Normal	33.81	11.34	0.9971	3062634	237309	7676	2.15
hn0549	Male	58	Normal	44	14.76	0.9978	3066892	253424	10009	2.15
hn0550	Female	55	Normal	36.55	12.27	0.9901	3063727	240519	10120	2.15
hn0551	Female	54	Normal	36.31	12.16	0.9902	3050456	238828	4100	2.15
hn0552	Male	52	Normal	34.6	11.6	0.9972	3052204	236958	7597	2.15
hn0553	Female	51	Normal	39.91	13.37	0.9904	3064000	248120	8994	2.15
hn0554	Female	51	Normal	34.45	11.53	0.9902	3037567	232606	7981	2.15
hn0555	Male	58	Normal	33.05	11.04	0.9972	3045846	232789	9043	2.15
hn0556	Male	52	Normal	38.37	12.81	0.9975	3064601	246640	9235	2.15
hn0557	Male	60	Normal	34.83	11.67	0.9973	3047912	237986	8510	2.15
hn0558	Female	52	Normal	43.97	14.72	0.9903	3061669	255139	9473	2.15
hn0559	Female	51	Normal	32.7	10.96	0.9902	3051423	230257	8752	2.15
hn0560	Male	51	Normal	36.56	12.24	0.9974	3009522	239510	8979	2.15
hn0561	Female	51	Normal	42.62	14.27	0.9903	3055327	252001	9275	2.15
hn0562	Female	53	Normal	43.41	14.55	0.9907	3063958	254950	8968	2.15
hn0563	Male	59	Normal	38.39	12.8	0.9975	3058454	244250	8793	2.15
hn0564	Female	54	Normal	34.18	11.51	0.9899	3041269	236011	9646	2.15
hn0565	Male	51	Normal	38.67	13.02	0.9976	3067821	249462	9251	2.15
hn0566	Female	52	Normal	32.42	10.93	0.9901	3042012	228361	7910	2.15
hn0567	Female	52	Normal	34.91	11.78	0.9903	3045497	237374	9724	2.15
hn0568	Male	59	Normal	34.87	11.73	0.9972	3052415	239773	8795	2.15
hn0569	Female	55	Normal	42.18	14.19	0.9905	3068665	254303	8835	2.15
hn0570	Female	51	Normal	37.89	12.77	0.9903	3053450	246783	8894	2.15
hn0571	Male	51	Normal	35.01	11.77	0.9973	3053522	240530	8620	2.15
hn0572	Female	51	Normal	32.86	11.05	0.9902	3050627	234702	9443	2.15
hn0573	Female	57	Normal	41.87	14.04	0.9903	3069517	253143	9234	2.15
hn0574	Male	55	Normal	35.72	11.98	0.9971	3054119	239452	9412	2.15
hn0575	Female	52	Normal	36.83	12.36	0.9901	3052457	241539	8901	2.15
hn0576	Female	52	Normal	34.83	11.71	0.9902	3064226	237791	10985	2.15
hn0577	Female	54	Normal	39.17	13.15	0.9901	3068584	248244	10707	2.15
hn0578	Male	62	Normal	36.52	12.22	0.9973	3066176	241199	10443	2.15
hn0579	Male	58	Normal	34.79	11.65	0.9972	3056933	240118	8020	2.15
hn0580	Female	56	Normal	36.61	12.3	0.9901	3081564	244725	9020	2.15
hn0581	Male	54	Normal	33.18	11.16	0.9973	3048777	236017	8152	2.15
hn0582	Female	52	Normal	42.04	14.12	0.9906	3061776	253551	9042	2.15
hn0583	Female	65	Normal	33.51	11.23	0.99	3049772	232496	8428	2.15
hn0584	Female	55	Normal	37.55	12.63	0.9905	3056119	244688	8720	2.15
hn0585	Female	57	Normal	40.09	13.48	0.9903	3050081	249174	9119	2.15
hn0586	Male	61	Normal	42.34	14.18	0.9974	3069998	255536	8593	2.15
hn0587	Male	52	Normal	38.42	12.88	0.9974	3058347	247118	8955	2.15
hn0588	Female	55	Normal	38.15	12.87	0.9901	3055876	246961	9087	2.15
hn0589	Female	53	Normal	40.51	13.65	0.9903	3072278	252841	9079	2.15
hn0590	Female	57	Normal	31.02	10.46	0.9897	3043311	226418	11065	2.15
hn0591	Male	53	Normal	35.52	11.98	0.9973	2994345	238838	6677	2.15
hn0592	Male	53	Normal	33.47	11.27	0.997	3047426	236794	6980	2.15
hn0593	Female	51	Normal	41.33	13.93	0.9904	3066220	252864	8265	2.15
hn0594	Female	51	Normal	36.41	12.28	0.9902	3059603	244675	9766	2.15
hn0595	Male	51	Normal	33.92	11.41	0.9973	3060822	237858	9312	2.15
hn0596	Male	57	Normal	32.11	10.8	0.9972	3065489	234934	8211	2.15
hn0597	Female	51	Normal	42.57	14.33	0.9905	3060404	254293	9400	2.15
hn0598	Female	53	Normal	35.72	12.03	0.9899	3062707	239894	14058	2.15
hn0599	Male	58	Normal	35.34	11.9	0.9976	3070892	241275	9067	2.15
hn0600	Female	54	Normal	34.92	11.77	0.9901	3039447	237021	9089	2.15
hn0601	Male	61	Normal	39.84	13.37	0.9972	3065981	251553	9391	2.15
hn0602	Female	56	Normal	35.82	12.04	0.9903	3064658	239168	8824	2.15
hn0603	Male	56	Normal	34.95	11.72	0.9973	3067084	240588	8369	2.15
hn0604	Male	53	Normal	37.11	12.44	0.9975	3069534	246513	8957	2.15
hn0605	Male	53	Normal	35.17	11.83	0.9975	3057216	242926	8901	2.15
hn0606	Female	55	Normal	43.01	14.47	0.9903	3078205	256437	9089	2.15
hn0607	Male	55	Normal	33.28	11.2	0.9971	3048110	233172	8643	2.15
hn0608	Female	57	Normal	37.5	12.67	0.9903	3052577	243177	8785	2.15
hn0609	Male	64	Normal	34.27	11.56	0.9972	3062854	238579	9018	2.15
hn0610	Female	60	Normal	42.39	14.29	0.9904	3062267	251739	9127	2.15
hn0611	Male	61	Normal	31.92	10.78	0.997	3051191	230151	7391	2.15
hn0612	Female	52	Normal	45.21	15.27	0.9905	3061806	255017	9890	2.15
hn0613	Female	62	Normal	57.03	19.22	0.9907	3085683	271989	8762	2.15
hn0614	Female	60	Normal	34.4	11.58	0.9902	3039672	235255	10142	2.15
hn0615	Male	62	Normal	36.77	12.35	0.9973	3065692	244768	9484	2.15
hn0616	Male	64	Normal	43.22	14.51	0.9973	3076401	257807	8856	2.15
hn0617	Female	53	Normal	43.77	14.72	0.9905	3075897	258694	9354	2.15
hn0618	Female	57	Normal	40.49	13.61	0.9904	3070089	250837	7334	2.15
hn0619	Female	52	Normal	35.74	12.05	0.99	3046420	240937	8747	2.15
hn0620	Female	60	Normal	39.69	13.38	0.9905	3077112	251851	8127	2.15
hn0621	Male	52	Normal	33.31	11.23	0.9972	3054929	234943	9548	2.15
hn0622	Male	52	Normal	36.99	12.49	0.9975	3081153	247109	9314	2.15
hn0623	Male	57	Normal	35.84	12.07	0.9971	3046954	243047	9258	2.15
hn0624	Female	57	Normal	42.53	14.34	0.9902	3079463	257411	9000	2.15
hn0625	Male	60	Normal	38.42	12.92	0.9973	3071547	250474	9444	2.15
hn0626	Male	60	Normal	35.16	11.82	0.9973	3040513	239915	9238	2.15
hn0627	Male	60	Normal	34.41	11.6	0.9973	3043289	239968	9023	2.15
hn0628	Male	51	Normal	43.33	14.56	0.9976	3070759	256969	9382	2.15
hn0629	Male	54	Normal	38.26	12.84	0.9977	3047151	245429	9519	2.15
hn0630	Male	56	Normal	37.33	12.52	0.9974	3037126	242749	9652	2.15
hn0631	Male	52	Normal	33.48	11.27	0.9969	3053655	235023	9467	2.15
hn0632	Male	51	Normal	40.95	13.74	0.9976	3054688	252452	9241	2.15
hn0633	Male	55	Normal	35.78	12	0.9976	3047852	238098	9288	2.15
hn0634	Male	56	Normal	35.19	11.73	0.9973	3045429	240060	8253	2.15
hn0635	Male	60	Normal	38.07	12.81	0.9975	3055969	248142	9937	2.15
hn0636	Female	52	Normal	34.86	11.75	0.9903	3047333	239661	9418	2.15
hn0637	Male	57	Normal	42.38	14.26	0.9978	3074119	257266	8703	2.15
hn0638	Female	60	Normal	33.88	11.41	0.9899	3042178	234113	8220	2.15
hn0639	Female	60	Normal	38.39	12.91	0.9903	3073746	247274	8373	2.15
hn0640	Male	53	Normal	40.99	13.77	0.9977	3068359	253606	9656	2.15
hn0641	Female	51	Normal	36.96	12.55	0.99	3059950	243257	9027	2.15
hn0642	Female	56	Normal	41.52	14.09	0.9905	3067256	253736	9710	2.15
hn0643	Male	61	Normal	37.25	12.64	0.9972	3061963	244387	9064	2.15
hn0645	Male	60	Normal	39.07	13.26	0.9974	3064899	250149	9214	2.15
hn0646	Male	52	Normal	38.19	12.97	0.9975	3064002	249141	8669	2.15
hn0647	Male	55	Normal	46.14	15.63	0.9978	3028927	260240	9509	2.15
hn0648	Male	52	Normal	36.26	12.31	0.9976	3072609	243621	8750	2.15
hn0649	Male	56	Normal	36.22	12.3	0.9975	3069831	243974	10135	2.15
hn0650	Female	55	Normal	43.38	14.73	0.9905	3066603	255690	11042	2.15
hn0651	Male	51	Normal	46.32	15.69	0.998	3065242	262026	9551	2.15
hn0652	Male	58	Normal	43.54	14.76	0.9978	3078199	258277	9209	2.15
hn0653	Male	52	Normal	36.4	12.36	0.9973	3053677	244182	8894	2.15
hn0654	Male	63	Normal	40.92	13.91	0.9976	3070830	254832	9227	2.15
hn0655	Male	57	Normal	36.17	12.27	0.9973	3060732	243198	9166	2.15
hn0656	Female	55	Normal	39.56	13.42	0.99	3064239	249665	9379	2.15
hn0657	Male	57	Normal	39.01	13.26	0.9975	3077200	252253	12554	2.15
hn0658	Female	51	Normal	43.33	14.72	0.9904	3076248	257569	9873	2.15
hn0659	Male	52	Normal	39.5	13.4	0.9975	3086334	250817	7127	2.15
hn0660	Male	53	Normal	30.02	10.18	0.9964	3021277	223914	6048	2.15
hn0661	Female	57	Normal	33.51	11.4	0.9899	3046152	236692	8118	2.15
hn0662	Female	53	Normal	45.18	15.32	0.9901	3080572	260821	9409	2.15
hn0663	Male	55	Normal	39.92	13.56	0.9974	3080674	251508	9273	2.15
hn0664	Male	54	Normal	37.97	12.9	0.9974	3071725	248107	9867	2.15
hn0665	Female	58	Normal	39.33	13.36	0.9902	3063027	247704	9261	2.15
hn0666	Male	57	Normal	40.98	13.87	0.9976	3078938	254748	10101	2.15
hn0667	Female	54	Normal	40.6	13.78	0.9905	3062437	251069	9383	2.15
hn0668	Female	51	Normal	39.39	13.36	0.9903	3065257	250623	8490	2.15
hn0669	Male	51	Normal	39.87	13.53	0.9975	3068556	252895	12798	2.15
hn0670	Male	56	Normal	36.43	12.37	0.9972	3044313	244344	8883	2.15
hn0671	Female	51	Normal	53.29	18.09	0.9907	3073268	272181	10865	2.15
hn0672	Female	54	Normal	34.8	11.83	0.9902	3067907	239249	8482	2.15
hn0673	Male	60	Normal	42.49	14.42	0.9976	3077049	258270	10130	2.15
hn0674	Female	54	Normal	49.82	16.91	0.9905	3075871	268002	9232	2.15
hn0675	Male	59	Normal	36.33	12.33	0.9974	3057316	241513	9199	2.15
hn0676	Male	51	Normal	39.14	13.28	0.9973	3061543	247030	8957	2.15
hn0677	Male	64	Normal	34.72	11.8	0.9974	3060625	236450	8354	2.15
hn0678	Male	63	Normal	37.74	12.82	0.9976	3054152	244013	9283	2.15
hn0679	Male	58	Normal	38.05	12.93	0.9974	3061734	246228	9485	2.15
hn0680	Male	62	Normal	45.41	15.39	0.9978	3077723	259248	9358	2.15
hn0681	Female	60	Normal	41.05	13.96	0.9904	3044746	250168	9193	2.15
hn0682	Male	52	Normal	38.16	12.94	0.9974	3065825	246199	8277	2.15
hn0683	Male	57	Normal	31.44	10.69	0.9968	3037294	228486	7651	2.15
hn0684	Male	63	Normal	41.68	14.15	0.9977	3068265	252178	11426	2.15
hn0685	Female	57	Normal	38.38	13.03	0.9902	3063013	243375	9492	2.15
hn0686	Male	63	Normal	39.75	13.47	0.9975	3057615	247837	4729	2.15
hn0687	Male	64	Normal	35.84	12.17	0.9973	3052063	240903	9684	2.15
hn0688	Female	52	Normal	38.77	13.17	0.9901	3070613	246436	9093	2.15
hn0689	Male	64	Normal	39.81	13.49	0.9974	3068950	248993	10051	2.15
hn0690	Male	55	Normal	41.55	14.12	0.9977	3064926	251994	10698	2.15
hn0691	Male	56	Normal	38.45	13.08	0.9976	3050218	245657	8913	2.15
hn0692	Female	51	Normal	36.55	12.43	0.9903	3069146	242183	8802	2.15
hn0693	Male	57	Normal	44.19	14.99	0.9979	3075192	257006	10349	2.15
hn0694	Male	60	Normal	35.33	11.99	0.9973	3050370	239269	8682	2.15
hn0695	Male	63	Normal	38.24	12.98	0.9975	3063908	244640	10425	2.15
hn0696	Male	60	Normal	43.26	14.7	0.9977	3073828	257266	14421	2.15
hn0697	Female	58	Normal	50.54	17.15	0.9904	3057813	264869	8871	2.15
hn0698	Male	60	Normal	42.6	14.45	0.9976	3054020	253723	9265	2.15
hn0699	Male	53	Normal	36.73	12.49	0.9974	3059026	243068	9613	2.15
hn0700	Male	51	Normal	40.06	13.61	0.9973	3067142	250063	9600	2.15
hn0701	Female	54	Normal	35.23	11.99	0.99	3047327	236792	9412	2.15
hn0702	Female	55	Normal	36.86	12.53	0.9903	3060994	241552	9219	2.15
hn0703	Male	63	Normal	36.82	12.52	0.9973	3047180	242675	9450	2.15
hn0704	Female	60	Normal	43.33	14.74	0.9903	3066109	254381	10571	2.15
hn0705	Female	54	Normal	43.11	14.65	0.9906	3073064	256029	9646	2.15
hn0706	Female	53	Normal	35.66	12.13	0.9902	3003303	236226	8488	2.15
hn0707	Female	60	Normal	34.97	11.91	0.9901	3050208	237660	8291	2.15
hn0708	Female	62	Normal	45.75	15.55	0.9903	3086610	260438	9165	2.15
hn0709	Male	60	Normal	39.88	13.52	0.9975	3058134	247413	9017	2.15
hn0710	Male	58	Normal	39.98	13.56	0.9976	3063816	248571	10505	2.15
hn0711	Female	55	Normal	38.12	12.96	0.9902	3081185	244956	9157	2.15
hn0712	Female	54	Normal	42.75	14.5	0.9906	3053022	252369	9353	2.15
hn0713	Male	52	Normal	40.88	13.87	0.9975	3068039	251104	8976	2.15
hn0714	Male	59	Normal	35.95	12.19	0.9975	3062120	240491	8872	2.15
hn0715	Male	56	Normal	37.62	12.79	0.9976	3061901	244620	8691	2.15
hn0716	Male	53	Normal	35.58	12.08	0.9973	3048158	239411	9668	2.15
hn0717	Male	60	Normal	43.86	14.87	0.9976	3068550	255151	9192	2.15
hn0718	Female	55	Normal	34.07	11.6	0.9901	3048911	232392	11398	2.15
hn0719	Female	51	Normal	38.62	13.08	0.9903	3056003	244517	8759	2.15
hn0720	Female	57	Normal	42.49	14.44	0.9903	3070832	251577	8666	2.15
hn0721	Male	56	Normal	51.47	17.39	0.998	3082683	268533	9630	2.15
hn0722	Male	54	Normal	41.57	14.1	0.9977	3083727	252773	9123	2.15
hn0723	Male	53	Normal	35.77	12.11	0.9972	3064015	241488	8578	2.15
hn0724	Male	64	Normal	39.62	13.47	0.9977	3053188	248572	10709	2.15
hn0725	Female	60	Normal	33.54	11.42	0.9901	3043547	232985	9503	2.15
hn0726	Female	60	Normal	36.37	12.35	0.9903	3068405	242145	10245	2.15
hn0727	Male	60	Normal	38.06	12.93	0.9976	3065179	247454	9796	2.15
hn0728	Female	60	Normal	40.66	13.79	0.9904	3060544	250003	8963	2.15
hn0729	Male	59	Normal	41.02	13.95	0.9978	3070095	254827	16492	2.15
hn0730	Female	60	Normal	35.56	12.09	0.9901	3064962	240506	8417	2.15
hn0731	Male	57	Normal	34.09	11.59	0.9971	3002316	235742	8694	2.15
hn0732	Male	57	Normal	40.09	13.6	0.9978	3073181	251167	9028	2.15
hn0733	Female	55	Normal	39.44	13.4	0.9902	3059522	246608	9041	2.15
hn0734	Male	56	Normal	37.13	12.61	0.9974	3064724	243405	9347	2.15
hn0735	Male	51	Normal	38.61	13.11	0.9977	3071548	248239	9944	2.15
hn0736	Male	60	Normal	42.91	14.55	0.9978	3063737	254796	10087	2.15
hn0737	Male	54	Normal	44.24	15.01	0.998	3056827	256587	12331	2.15
hn0738	Female	54	Normal	36.17	12.31	0.99	3063490	241630	9272	2.15
hn0739	Male	65	Normal	40.69	13.81	0.9979	3092136	253365	9830	2.15
hn0740	Male	52	Normal	36.3	12.32	0.9975	3057037	242331	9072	2.15
hn0741	Female	52	Normal	44.64	15.17	0.9904	3081610	257572	9697	2.15
hn0742	Female	52	Normal	34.87	11.86	0.9903	3056397	236474	9046	2.15
hn0743	Female	52	Normal	40.38	13.72	0.9904	3060909	249261	9209	2.15
hn0744	Male	59	Normal	43.25	14.66	0.9976	3063759	254390	8789	2.15
hn0745	Female	55	Normal	50.59	17.18	0.9904	3082749	267830	9885	2.15
hn0746	Female	57	Normal	40.51	13.76	0.9903	3062045	247972	9113	2.15
hn0747	Female	53	Normal	38.32	13.02	0.9903	3053448	244899	9532	2.15
hn0748	Male	55	Normal	40.36	13.71	0.9974	3072882	250534	9100	2.15
hn0749	Male	52	Normal	33.9	11.52	0.9971	3056270	235282	8227	2.15
hn0750	Female	57	Normal	36.5	12.41	0.9903	3065553	241229	14778	2.15
hn0751	Male	59	Normal	37.65	12.79	0.9975	3077169	245884	9115	2.15
hn0752	Male	52	Normal	43.57	14.78	0.9976	3072359	255553	9206	2.15
hn0753	Female	54	Normal	42.61	14.46	0.9904	3060498	254310	9397	2.15
hn0754	Male	55	Normal	35.5	12.06	0.9975	3055908	239614	9130	2.15
hn0755	Male	53	Normal	35.42	12.02	0.9974	3051852	240003	8875	2.15
hn0756	Male	58	Normal	43.04	14.58	0.9979	3053743	254545	8354	2.15
hn0757	Male	62	Normal	38.38	13.03	0.9975	3068747	246964	8614	2.15
hn0758	Male	58	Normal	38.03	12.9	0.9974	3058986	244114	8662	2.15
hn0759	Female	60	Normal	37.73	12.83	0.9901	3059965	242756	9618	2.15
hn0760	Male	65	Normal	39.95	13.53	0.9977	3056535	247247	8804	2.15
hn0761	Female	60	Normal	40.69	13.82	0.9904	3077882	250594	9639	2.15
hn0762	Female	60	Normal	36.5	12.41	0.9903	3064619	242059	14638	2.15
hn0763	Male	60	Normal	42.08	14.29	0.9977	3070785	253447	9754	2.15
hn0764	Male	65	Normal	34.27	11.62	0.9973	3042818	236475	8415	2.15
hn0765	Male	62	Normal	43.16	14.64	0.9976	3072765	255593	9281	2.15
hn0766	Male	56	Normal	29.98	10.19	0.9965	3031657	222367	7932	2.15
hn0767	Male	65	Normal	44.55	15.12	0.9975	3043879	256234	9345	2.15
hn0768	Female	51	Normal	38.84	13.2	0.9902	3059030	244377	9419	2.15
hn0769	Male	58	Normal	44.4	14.85	0.9978	3062867	251339	10984	2.15
hn0770	Female	79	Normal	35.26	11.95	0.9902	3055233	240314	8300	2.15
hn0771	Female	67	Normal	43.86	14.83	0.9903	3069324	258335	9587	2.15
hn0772	Female	54	Normal	35.27	11.95	0.9903	3054510	237611	8716	2.15
hn0773	Female	55	Normal	37.95	12.86	0.9904	3053842	245880	9229	2.15
hn0774	Male	60	Normal	36.1	12.23	0.9973	3064688	244672	5026	2.15
hn0775	Female	78	Normal	42.2	14.29	0.9906	3063877	254141	10187	2.15
hn0776	Male	81	Normal	38.54	13.07	0.9971	3053635	248677	10519	2.15
hn0777	Female	56	Normal	36.62	12.41	0.9901	3056573	243334	8644	2.15
hn0778	Male	61	Normal	34.1	11.53	0.9972	3065561	239844	8823	2.15
hn0779	Female	57	Normal	43.19	14.62	0.9906	3068462	256561	14252	2.15
hn0780	Female	61	Normal	38.59	13.07	0.9905	3083551	247456	8690	2.15
hn0781	Female	65	Normal	38	12.88	0.9903	3055039	243783	8579	2.15
hn0782	Male	55	Normal	37.63	12.73	0.9977	3071534	246566	9622	2.15
hn0783	Male	63	Normal	41.41	14	0.9977	3076735	254164	10238	2.15
hn0784	Female	54	Normal	35.81	12.13	0.9904	3076942	242326	10351	2.15
hn0785	Male	74	Normal	35.7	12.05	0.9972	3052662	241570	9354	2.15
hn0786	Female	70	Normal	43.29	14.63	0.9902	3069511	256645	8973	2.15
hn0787	Female	58	Normal	35.34	11.98	0.9901	3062731	240425	8077	2.15
hn0788	Female	53	Normal	44.94	15.21	0.9904	3082375	259689	10650	2.15
hn0789	Female	54	Normal	35.41	11.98	0.9902	3056957	239076	9455	2.15
hn0790	Male	56	Normal	37.99	12.85	0.9975	3071789	248115	5095	2.15
hn0791	Male	53	Normal	43.38	14.67	0.9978	3079917	258370	9282	2.15
hn0792	Female	57	Normal	43.62	14.76	0.9905	3071898	257208	9587	2.15
hn0793	Female	59	Normal	40.46	13.69	0.9904	3080748	251538	10422	2.15
hn0794	Female	57	Normal	40.81	13.82	0.9907	3059088	251810	9310	2.15
hn0795	Female	67	Normal	42.07	14.24	0.9904	3068785	254724	9611	2.15
hn0796	Male	68	Normal	35.9	12.16	0.9973	3061828	241949	8928	2.15
hn0797	Female	58	Normal	37.91	12.85	0.9902	3063513	246191	9738	2.15
hn0798	Female	51	Normal	38.51	13.05	0.9905	3063270	247069	8618	2.14
hn0799	Female	63	Normal	42.02	14.23	0.9908	3063989	253728	8056	2.15
hn0800	Female	70	Normal	38.29	12.97	0.9904	3062606	247871	9307	2.15
hn0801	Female	57	Normal	37.33	12.66	0.9905	3064905	244098	10346	2.15
hn0802	Female	56	Normal	42.41	14.35	0.9907	3075075	257465	9632	2.15
hn0803	Male	56	Normal	45.69	15.43	0.9981	3073453	261957	9093	2.15
hn0804	Male	51	Normal	40.39	13.63	0.9979	3068076	250662	5601	2.15
hn0805	Female	60	Normal	38.32	12.99	0.99	3065245	246429	9507	2.15
hn0806	Female	65	Normal	35.85	12.16	0.99	2993892	237033	7473	2.14
hn0807	Female	63	Normal	42.18	14.27	0.9904	3062802	253727	9292	2.15
hn0808	Female	65	Normal	35.37	11.99	0.9904	3052871	237733	9405	2.15
hn0809	Female	53	Normal	39.62	13.46	0.99	3047826	247930	8795	2.15
hn0810	Female	75	Normal	33.32	11.33	0.9903	3052984	230874	5928	2.15
hn0811	Female	58	Normal	36.73	12.45	0.9903	3061230	241596	8532	2.15
hn0812	Female	51	Normal	34.83	11.85	0.9905	3060404	237772	8556	2.15
hn0813	Female	55	Normal	44.12	14.97	0.9906	3079592	256809	9182	2.15
hn0814	Male	55	Normal	57.1	19.23	0.9981	3071262	272968	9858	2.15
hn0815	Male	52	Normal	35.51	12.05	0.9975	3069122	241217	8155	2.14
hn0816	Female	68	Normal	32.82	11.17	0.99	3044875	231831	9970	2.15
hn0817	Female	58	Normal	43.37	14.7	0.9905	3068740	254056	9109	2.15
hn0818	Female	61	Normal	38.83	13.18	0.9905	3066611	245118	9411	2.15
hn0819	Female	57	Normal	39.8	13.51	0.9903	3060825	246704	8171	2.15
hn0820	Female	51	Normal	34.88	11.85	0.9901	3050961	234811	8446	2.15
hn0821	Male	56	Normal	40.85	13.85	0.9979	3080723	252664	9578	2.15
hn0822	Female	53	Normal	36.04	12.24	0.9904	3056699	235770	9031	2.15
hn0823	Female	68	Normal	36.69	12.46	0.9904	3068155	241989	8840	2.15
hn0824	Male	73	Normal	37.86	12.85	0.9974	3065998	245367	9388	2.15
hn0825	Female	61	Normal	34.75	11.82	0.9901	3043655	235977	5002	2.15
hn0826	Male	65	Normal	43.09	14.62	0.9978	3067003	255259	9432	2.15
hn0827	Female	58	Normal	33.46	11.36	0.9901	3048348	230700	7945	2.15
hn0828	Male	58	Normal	38.66	13.12	0.9976	3065879	246451	9120	2.14
hn0829	Female	60	Normal	42.33	14.34	0.9904	3064479	251781	11800	2.15
hn0830	Female	51	Normal	45.06	15.29	0.9905	3078849	259541	9277	2.15
hn0831	Female	52	Normal	38.55	13.09	0.9906	3069354	245230	8465	2.15
hn0832	Female	62	Normal	35.27	12	0.9901	3055404	239860	8592	2.15
hn0833	Female	60	Normal	39.57	13.46	0.9902	3067182	250582	9483	2.15
hn0834	Male	63	Normal	36.25	12.3	0.9973	3066865	242427	9180	2.15
hn0835	Female	55	Normal	38.44	13.04	0.9901	3049153	245360	8854	2.15
hn0836	Female	52	Normal	37.5	12.76	0.9904	3070447	246080	8937	2.15
hn0837	Male	66	Normal	43.99	14.89	0.9977	3077594	258222	9166	2.15
hn0838	Female	65	Normal	38.8	13.18	0.9907	3066019	248093	8740	2.15
hn0839	Male	52	Normal	36.81	12.48	0.9974	3059834	244840	9196	2.15
hn0840	Female	75	Normal	33.01	11.23	0.99	3043961	235320	7598	2.15
hn0841	Female	58	Normal	43.17	14.66	0.9904	3069945	256933	9658	2.15
hn0842	Male	61	Normal	38.78	13.14	0.9976	3076951	249774	8768	2.15
hn0843	Female	60	Normal	39.39	13.36	0.9904	3061408	248134	9452	2.15
hn0844	Male	60	Normal	36.41	12.36	0.9975	3068166	242916	8787	2.15
hn0845	Female	57	Normal	41.28	14.01	0.9907	3062378	251429	9750	2.15
hn0846	Female	54	Normal	37.79	12.83	0.9904	3055759	240970	8931	2.15
hn0847	Female	55	Normal	36.91	12.53	0.9901	3060597	244540	9394	2.15
hn0848	Female	59	Normal	37.17	12.63	0.9901	3067079	244864	8822	2.15
hn0849	Male	62	Normal	31.97	10.87	0.9968	3043804	233301	7982	2.15
hn0850	Male	63	Normal	42.56	14.44	0.9977	3064365	254572	9357	2.15
hn0851	Female	58	Normal	35.7	12.02	0.9901	3056495	238353	11007	2.15
hn0852	Male	60	Normal	41.09	13.87	0.9976	3075742	252176	9399	2.15
hn0853	Female	58	Normal	36.91	12.42	0.9901	3057535	236750	9371	2.15
hn0854	Male	62	Normal	38.32	12.96	0.9975	3056566	241696	9535	2.15
hn0855	Male	60	Normal	32.76	10.95	0.9969	3033902	228717	7212	2.15
hn0856	Female	58	Normal	34.37	11.52	0.9899	3033066	229149	8527	2.15
hn0857	Male	59	Normal	35.54	11.96	0.9971	3045657	235739	9705	2.15
hn0858	Female	60	Normal	38.22	12.87	0.9904	3074393	245312	9029	2.15
hn0859	Male	61	Normal	33.34	11.25	0.997	3053203	234987	8596	2.15
hn0860	Female	58	Normal	33.44	11.3	0.9901	3052717	233778	8233	2.15
hn0861	Male	64	Normal	31.76	10.73	0.9969	3045087	232116	9024	2.15
hn0862	Female	64	Normal	36.64	12.36	0.9978	3053828	239859	7559	2.15
hn0863	Male	60	Normal	30.88	10.37	0.9967	3033947	226002	7765	2.15
hn0865	Male	63	Normal	33.94	11.4	0.9971	3039261	230606	8387	2.15
hn0866	Male	63	Normal	29.93	9.99	0.9962	3023311	217169	7613	2.15
hn0868	Male	65	Normal	37.77	12.81	0.997	3063010	246411	9893	2.15
hn0870	Male	63	Normal	46.18	15.62	0.9979	3079785	262135	9807	2.15
hn0871	Female	60	Normal	40.27	13.68	0.9904	3056204	250140	9880	2.15
hn0872	Female	59	Normal	39.07	13.22	0.9903	3067130	248998	9117	2.15
hn0873	Male	59	Normal	41.47	14.05	0.9979	3056150	251731	10278	2.15
hn0875	Male	62	Normal	40.72	13.8	0.9976	3064372	252601	9540	2.15
hn0876	Female	59	Normal	38.58	13.11	0.9904	3056253	247509	8876	2.15
hn0877	Female	60	Normal	40.32	13.67	0.9904	3049054	248953	9471	2.15
hn0878	Male	65	Normal	40.4	13.72	0.9977	3054873	250365	9047	2.15
hn0879	Male	58	Normal	37.37	12.66	0.9974	3058898	245147	9993	2.15
hn0880	Male	58	Normal	31.2	10.59	0.9969	3043905	230336	8228	2.15
hn0882	Female	59	Normal	32.91	11.18	0.9901	3046933	232033	11032	2.15
hn0883	Male	64	Normal	38.15	12.93	0.9976	3065473	246388	13465	2.15
hn0884	Female	58	Normal	35.58	12.07	0.9901	3056347	238975	8550	2.15
hn0885	Male	60	Normal	45.05	15.24	0.9978	3072771	260503	8598	2.15
hn0886	Male	61	Normal	35.34	11.98	0.9975	3061147	238298	11364	2.15
hn0887	Male	59	Normal	34.04	11.53	0.9971	3058758	237240	9350	2.15
hn0888	Male	59	Normal	32.52	11.01	0.9971	3046819	231793	8281	2.15
hn0889	Male	58	Normal	38.16	12.93	0.9975	3065057	248367	8984	2.15
hn0890	Male	58	Normal	42.66	14.44	0.9977	3060035	254758	8900	2.15
hn0891	Male	58	Normal	33.81	11.46	0.9972	3052101	234750	8662	2.15
hn0892	Male	58	Normal	37.26	12.63	0.9976	3044517	243217	9634	2.15
hn0893	Male	65	Normal	42.72	14.48	0.9978	3051753	254903	10083	2.15
hn0894	Male	62	Normal	43.05	14.6	0.9978	3063357	256353	9440	2.15
hn0895	Male	61	Normal	39.38	13.38	0.9976	3059700	249476	9117	2.15
hn0896	Male	64	Normal	33.7	11.44	0.9973	3047374	237463	8448	2.15
hn0897	Female	58	Normal	41.56	14.13	0.9907	3060537	251058	8627	2.15
hn0898	Male	65	Normal	32.49	11.02	0.9969	3045278	231668	7985	2.15
hn0900	Male	62	Normal	36.18	12.26	0.9975	3057010	243761	8669	2.15
hn0901	Male	67	Normal	40.76	13.8	0.9976	3060205	252382	9042	2.15
hn0902	Male	61	Normal	34.3	11.66	0.9969	3068148	238571	8681	2.15
hn0903	Male	64	Normal	35.45	12.05	0.9973	3051857	240293	10225	2.15
hn0904	Male	66	Normal	31.56	10.73	0.997	3036836	231168	8527	2.15
hn0905	Male	68	Normal	39.19	13.29	0.9975	3076101	249456	12646	2.15
hn0906	Male	62	Normal	38.04	12.89	0.9973	3071553	247649	11097	2.15
hn0907	Female	58	Normal	37.58	12.76	0.9904	3047696	242832	9677	2.15
hn0908	Male	68	Normal	35.78	12.15	0.9972	3065809	241597	9653	2.15
hn0909	Male	61	Normal	41.73	14.13	0.9977	3062267	254118	9828	2.15
hn0910	Female	58	Normal	38.57	13.08	0.9905	3073835	245645	9111	2.15
hn0911	Male	67	Normal	32.5	11.03	0.9971	3041168	233446	9407	2.15
hn0912	Female	58	Normal	40.01	13.57	0.9906	3060275	249361	9351	2.15
hn0913	Male	58	Normal	36.64	12.44	0.9976	3048138	244944	8891	2.15
hn0914	Male	68	Normal	47.08	15.94	0.998	3066410	262522	10044	2.15
hn0915	Female	59	Normal	33.42	11.35	0.9902	3044357	233207	10163	2.15
hn0916	Male	66	Normal	42.68	14.46	0.9978	3075836	256561	11174	2.15
hn0917	Female	59	Normal	46.32	15.7	0.9906	3070789	261531	10027	2.15
hn0918	Female	58	Normal	34.93	11.85	0.9898	3048921	239453	8631	2.15
hn0919	Female	58	Normal	30.93	10.51	0.9898	3033730	226262	7962	2.15
hn0920	Male	66	Normal	31.1	10.56	0.9968	3048196	228994	7630	2.15
hn0921	Male	68	Normal	34.61	11.75	0.9971	3066172	239493	8897	2.15
hn0922	Female	58	Normal	35.93	12.22	0.9902	3046804	241535	8904	2.15
hn0923	Male	59	Normal	42.38	14.38	0.9976	3077775	257230	9472	2.15
hn0924	Male	59	Normal	38.43	13.06	0.9976	3066258	250344	10069	2.15
hn0925	Male	74	Normal	32.61	11.08	0.9968	3024244	233136	7603	2.15
hn0926	Male	59	Normal	33.07	11.24	0.9971	3042611	233647	10993	2.15
hn0927	Female	72	Normal	45.82	15.55	0.9905	3081836	262415	12329	2.15
hn0928	Female	58	Normal	38.4	13.06	0.9902	3063155	247191	9172	2.15
hn0929	Male	73	Normal	37.59	12.74	0.9976	3069306	246235	9238	2.15
hn0930	Female	58	Normal	37.92	12.85	0.9903	3065331	245527	8701	2.15
hn0931	Male	75	Normal	42.11	14.26	0.9976	3072005	255703	9280	2.15
hn0932	Female	59	Normal	39.28	13.33	0.9904	3045356	246396	13410	2.15
hn0933	Male	59	Normal	40.53	13.75	0.9975	3053953	254122	10191	2.15
hn0934	Male	72	Normal	40.5	13.75	0.9976	3072658	252344	8998	2.15
hn0935	Male	58	Normal	37.9	12.85	0.9975	3079873	250751	14323	2.15
hn0936	Male	71	Normal	44.03	14.92	0.9976	3068614	258085	10729	2.15
hn0937	Female	58	Normal	36.29	12.32	0.9904	3056639	241191	9429	2.15
hn0938	Male	74	Normal	38.37	13.02	0.9974	3069304	248454	9013	2.15
hn0939	Female	59	Normal	44.21	14.99	0.9908	3067988	258033	9234	2.15
hn0940	Male	58	Normal	44.73	15.13	0.9978	3075169	260704	10208	2.15
hn0941	Male	71	Normal	36.29	12.31	0.9971	3053385	241732	8985	2.15
hn0942	Male	75	Normal	36.74	12.47	0.9973	3055371	245431	11020	2.15
hn0943	Male	72	Normal	44.4	15.07	0.9976	3075036	258062	9812	2.15
hn0944	Male	75	Normal	36.32	12.34	0.9972	3060031	243268	9250	2.15
hn0945	Male	75	Normal	36.18	12.27	0.9975	3064453	242461	8635	2.15
hn0946	Male	75	Normal	36.62	12.43	0.9975	3065729	244381	7937	2.15
hn0947	Male	74	Normal	42.05	14.27	0.9977	3057959	254630	9112	2.15
hn0948	Female	72	Normal	36.71	12.47	0.9907	3050374	239412	7840	2.15
hn0949	Female	73	Normal	35.94	12.21	0.9904	3061621	239383	12188	2.15
hn0950	Female	72	Normal	33.79	11.49	0.9903	3036244	233519	8034	2.15
hn0951	Female	72	Normal	42.9	14.57	0.9906	3068596	252810	9602	2.15
hn0952	Female	59	Normal	37.05	12.58	0.9904	3055240	242829	10232	2.15
hn0953	Male	59	Normal	36.62	12.43	0.9974	3066669	243865	9614	2.15
hn0954	Female	58	Normal	34.11	11.58	0.9901	3057006	235704	8757	2.15
hn0955	Female	58	Normal	38.16	12.95	0.9903	3058252	245968	8390	2.15
hn0956	Female	59	Normal	37.41	12.69	0.9904	3068509	243498	8320	2.15
hn0957	Female	59	Normal	35.67	12.11	0.9903	3054243	240138	8821	2.15
hn0958	Female	58	Normal	38.02	12.91	0.9901	3062531	247456	9411	2.15
hn0959	Female	59	Normal	36.31	12.34	0.99	3049201	242805	12200	2.15
hn0960	Male	59	Normal	41.41	14.04	0.9978	3060216	252325	8835	2.15
hn0961	Male	59	Normal	32.01	10.88	0.9972	3051798	232375	8219	2.15
hn0962	Male	58	Normal	32.03	10.88	0.997	3038265	230153	8616	2.15
hn0963	Male	59	Normal	38.52	13.06	0.9977	3065382	246569	8778	2.15
hn0964	Female	59	Normal	41.09	13.94	0.9904	3068189	251483	9707	2.15
hn0965	Male	58	Normal	40.49	13.75	0.9975	3051125	251212	9592	2.15
hn0966	Female	58	Normal	35.88	12.2	0.99	3063135	243314	8571	2.15
hn0967	Male	59	Normal	39.13	13.26	0.9975	3055041	249818	13579	2.15
hn0968	Female	59	Normal	32.82	11.15	0.9902	3065469	232467	7691	2.15
hn0969	Male	56	Normal	40.61	13.77	0.9976	3060305	252379	10208	2.15
hn0970	Male	57	Normal	40	13.59	0.9977	3082016	253350	9262	2.15
hn0971	Female	53	Normal	44.46	15.08	0.9906	3068860	258017	9624	2.15
hn0972	Male	68	Normal	41.16	13.98	0.9977	3057982	251019	13855	2.15
hn0973	Female	54	Normal	39.2	13.32	0.9903	3069359	249878	8827	2.15
hn0974	Male	59	Normal	36.31	12.32	0.9974	3050233	241371	8803	2.15
hn0975	Male	56	Normal	48.39	16.38	0.9978	3078593	266272	9347	2.15
hn0976	Male	56	Normal	43.86	14.88	0.9978	3068469	258054	9239	2.15
hn0977	Male	60	Normal	40.43	13.73	0.9974	3074739	251876	9003	2.15
hn0978	Female	66	Normal	36.95	12.53	0.9902	3002470	241329	9116	2.15
hn0979	Female	56	Normal	49	16.56	0.9904	3066979	264519	11318	2.15
hn0980	Female	55	Normal	38.2	12.94	0.9903	3066283	245810	9154	2.15
hn0981	Male	58	Normal	37.74	12.77	0.9975	3066239	246695	9500	2.15
hn0982	Male	67	Normal	44.32	14.99	0.9977	3069299	258797	9391	2.15
hn0983	Male	63	Normal	46.7	15.78	0.9979	3075472	263272	9141	2.15
hn0984	Female	68	Normal	41.16	13.93	0.9904	3085645	253055	9648	2.15
hn0985	Female	57	Normal	36.89	12.49	0.9902	3063224	242996	8322	2.15
hn0986	Male	73	Normal	39.44	13.32	0.9977	3070191	250713	9549	2.15
hn0987	Female	60	Normal	34.51	11.69	0.9899	3054281	237546	9527	2.15
hn0988	Male	63	Normal	38.87	13.14	0.9974	3066354	248407	10410	2.15
hn0989	Male	57	Normal	35.52	12.02	0.9973	3038815	239991	9369	2.15
hn0990	Male	60	Normal	41.69	14.09	0.9973	3081766	255507	10244	2.15
hn0991	Female	60	Normal	37.61	12.75	0.9905	3072334	246371	13228	2.15
hn0993	Male	67	Normal	33.33	11.27	0.9971	3070834	237714	8329	2.15
hn0994	Male	57	Normal	42.03	14.2	0.9979	3061723	252638	5646	2.15
hn0995	Male	58	Normal	40.43	13.65	0.9974	3052957	251781	9524	2.15
hn0996	Female	72	Parkinson's disease	37.15	12.59	0.99	3038769	240820	9182	2.15
hn0997	Female	64	Parkinson's disease	35.03	11.87	0.99	3052529	239297	8506	2.15
hn0998	Male	52	Parkinson's disease	40.24	13.59	0.9979	3076969	251226	9016	2.15
hn0999	Male	69	Parkinson's disease	36.46	12.32	0.997	3050717	242236	9357	2.15
hn1001	Male	55	Parkinson's disease	40.26	13.61	0.9977	3066456	251730	9116	2.15
hn1002	Male	67	Parkinson's disease	35.67	12.05	0.9972	3009099	239013	8882	2.15
hn1003	Female	69	Parkinson's disease	43.66	14.77	0.9905	3078228	255884	9359	2.15
hn1004	Male	57	Parkinson's disease	35.96	12.14	0.9974	3059393	240943	9150	2.15
hn1005	Male	59	Parkinson's disease	36.82	12.45	0.9973	3063016	242394	8782	2.15
hn1006	Female	62	Parkinson's disease	41.9	14.19	0.9906	3084594	253261	11317	2.15
hn1007	Female	69	Parkinson's disease	43.86	14.82	0.9904	3071930	256630	13149	2.15
hn1008	Female	66	Parkinson's disease	32.25	10.93	0.9898	3045085	230851	8243	2.15
hn1009	Male	69	Parkinson's disease	35.77	12.11	0.9971	3061392	243055	8568	2.15
hn1010	Male	68	Parkinson's disease	40.63	13.71	0.9975	3077380	254104	10077	2.15
hn1011	Female	76	Parkinson's disease	35.69	12.07	0.9901	3022050	238662	8617	2.15
hn1012	Male	59	Parkinson's disease	38.24	12.92	0.9974	3067600	248597	9767	2.15
hn1013	Female	56	Parkinson's disease	35.43	12.03	0.9903	3066974	243353	9558	2.15
hn1014	Male	59	Parkinson's disease	40.59	13.7	0.9978	3070839	252924	10340	2.15
hn1015	Female	58	Parkinson's disease	37.9	12.86	0.9904	3064852	248252	8223	2.15
hn1016	Female	67	Parkinson's disease	31.25	10.58	0.9899	2962930	225249	7111	2.15
hn1017	Female	60	Normal	34.88	11.82	0.9899	3053013	239969	9060	2.15
hn1018	Female	65	Parkinson's disease	42.01	14.24	0.9903	3057166	253673	9371	2.15
hn1019	Female	74	Parkinson's disease	38.37	12.99	0.9904	3054072	245737	12315	2.15
hn1020	Male	86	Parkinson's disease	38.31	12.96	0.9976	3050555	246401	9268	2.15
hn1021	Female	59	Parkinson's disease	36.1	12.21	0.9901	3056200	236264	9202	2.15
hn1022	Male	61	Parkinson's disease	40	13.53	0.9976	3055271	252079	8491	2.15
hn1023	Female	75	Normal	36.65	12.41	0.9904	3052997	242854	9114	2.15
hn1024	Male	55	Normal	33.25	11.22	0.9973	3043022	234920	9787	2.15
hn1025	Male	61	Parkinson's disease	38.6	13.05	0.9977	3069833	249402	9689	2.15
hn1026	Male	59	Parkinson's disease	34.17	11.57	0.9973	3050142	238090	8495	2.15
hn1027	Male	69	Parkinson's disease	47.05	15.92	0.9981	3073254	264385	9919	2.15
hn1028	Male	53	Parkinson's disease	34.77	11.76	0.9974	3054232	238695	8796	2.15
hn1029	Male	54	Parkinson's disease	39.67	13.39	0.9977	3059978	249918	10845	2.15
hn1030	Male	66	Parkinson's disease	45.46	15.35	0.9977	3078044	262473	10980	2.15
hn1031	Female	51	Parkinson's disease	40.67	13.73	0.9903	3049879	250933	9425	2.15
hn1032	Male	58	Parkinson's disease	42.47	14.3	0.9978	3072873	257214	10373	2.15
hn1033	Male	59	Parkinson's disease	37.11	12.52	0.9975	2997254	240436	8781	2.15
hn1034	Female	55	Parkinson's disease	37.74	12.77	0.9903	3066910	245396	8421	2.15
hn1035	Male	63	Parkinson's disease	38.33	12.97	0.9972	3060699	248456	8697	2.15
hn1036	Male	57	Parkinson's disease	44.32	14.93	0.9977	3082671	260061	9241	2.15
hn1037	Male	54	Parkinson's disease	40.06	13.55	0.9976	3060578	252013	9187	2.15
hn1038	Male	79	Parkinson's disease	37.76	12.76	0.9974	3073610	248872	8983	2.15
hn1039	Male	52	Parkinson's disease	35.82	12.1	0.9973	3049574	243731	9993	2.15
hn1040	Female	69	Parkinson's disease	44.29	14.97	0.9904	3064031	257158	8888	2.15
hn1041	Female	60	Parkinson's disease	39.77	13.44	0.9903	3066085	248169	9647	2.15
hn1042	Male	62	Parkinson's disease	39.62	13.35	0.9974	3065672	249004	10311	2.15
hn1043	Female	58	Parkinson's disease	37.59	12.7	0.9901	3054261	241941	8443	2.15
hn1044	Male	57	Parkinson's disease	44.19	14.9	0.998	3050750	257530	9295	2.15
hn1045	Male	77	Parkinson's disease	38.75	13.09	0.9973	3071036	247280	9146	2.15
hn1046	Female	65	Parkinson's disease	40.05	13.51	0.9903	3073315	250756	10048	2.15
hn1047	Male	51	Parkinson's disease	40.8	13.77	0.9974	3058185	253643	9452	2.15
hn1048	Female	74	Parkinson's disease	35.88	12.13	0.9903	3064840	241795	8853	2.15
hn1049	Male	70	Parkinson's disease	44.96	15.15	0.9977	3072802	259300	9936	2.15
hn1050	Female	64	Parkinson's disease	35.01	11.83	0.9899	3065598	237318	8433	2.15
hn1051	Male	52	Parkinson's disease	35.81	12.11	0.9973	3061377	241490	9376	2.15
hn1052	Male	70	Parkinson's disease	43.43	14.67	0.9977	3072198	257459	9295	2.15
hn1053	Female	52	Parkinson's disease	41.76	14.09	0.9905	3065808	253211	9628	2.15
hn1054	Female	66	Parkinson's disease	38.01	12.82	0.9902	3052965	242058	8891	2.15
hn1055	Male	73	Parkinson's disease	36.79	12.44	0.9902	3054479	243272	8222	2.15
hn1056	Male	62	Parkinson's disease	39.78	13.44	0.9976	3075076	250936	9635	2.15
hn1057	Male	58	Parkinson's disease	33.76	11.41	0.9972	3049250	235333	8677	2.15
hn1058	Male	76	Parkinson's disease	36.32	12.3	0.9974	3052213	241732	9836	2.15
hn1059	Male	65	Parkinson's disease	36.83	12.46	0.9972	3069444	244974	8589	2.15
hn1060	Female	68	Parkinson's disease	43.09	14.53	0.9902	3068394	255644	9367	2.15
hn1061	Female	54	Parkinson's disease	38.78	13.12	0.9904	3071619	245192	8740	2.15
hn1062	Female	63	Parkinson's disease	33.42	11.31	0.9901	3049175	233389	8714	2.15
hn1063	Male	58	Parkinson's disease	37.69	12.74	0.9972	3065522	247248	8427	2.15
hn1064	Female	57	Parkinson's disease	35.03	11.84	0.9899	3056168	236684	7714	2.15
hn1065	Female	56	Parkinson's disease	35.87	12.15	0.9902	3065282	239750	8047	2.15
hn1066	Male	67	Parkinson's disease	35.21	11.9	0.9974	3055680	240639	8710	2.15
hn1067	Female	63	Parkinson's disease	41.55	14.02	0.9904	3068614	252482	9346	2.15
hn1068	Male	59	Parkinson's disease	38.8	13.11	0.9977	3070114	249810	8371	2.15
hn1069	Male	64	Parkinson's disease	33.79	11.43	0.9972	3065011	236889	8119	2.15
hn1070	Female	65	Parkinson's disease	34.48	11.68	0.9901	3052741	238969	8401	2.15
hn1071	Female	64	Parkinson's disease	38.8	13.11	0.9904	3061127	246337	9408	2.15
hn1072	Female	70	Parkinson's disease	37	12.5	0.9902	3056349	241906	8880	2.15
hn1073	Male	56	Parkinson's disease	35.7	12.07	0.9974	3057389	239840	8880	2.15
hn1074	Female	70	Parkinson's disease	36.98	12.51	0.9901	3061443	241951	8808	2.15
hn1075	Male	69	Parkinson's disease	40.7	13.74	0.9975	3060571	251789	9973	2.15
hn1076	Male	59	Parkinson's disease	34.94	11.79	0.9973	3046234	235419	8055	2.15
hn1077	Male	51	Parkinson's disease	36.43	12.26	0.9971	3075049	242324	9098	2.15
hn1078	Male	59	Parkinson's disease	41.22	13.9	0.9974	3053352	252534	10127	2.15
hn1079	Male	74	Parkinson's disease	36.99	12.48	0.9973	3075740	245307	8672	2.15
hn1080	Female	60	Parkinson's disease	43.46	14.69	0.9905	3072607	257127	10398	2.15
hn1081	Male	64	Parkinson's disease	34.3	11.6	0.9972	3030707	235019	8503	2.15
hn1082	Male	55	Parkinson's disease	37.57	12.69	0.9972	3054582	245853	10334	2.15
hn1083	Male	54	Parkinson's disease	42.25	14.25	0.9977	3050248	252585	9794	2.15
hn1084	Female	59	Parkinson's disease	43.04	14.55	0.9902	3058941	254962	9566	2.15
hn1085	Male	66	Parkinson's disease	37.31	12.6	0.9973	3059459	241922	9264	2.15
hn1086	Male	56	Parkinson's disease	36.78	12.44	0.9973	3060141	244225	8994	2.15
hn1087	Female	55	Parkinson's disease	42.09	14.24	0.9905	3081285	255726	8986	2.15
hn1088	Male	67	Parkinson's disease	33.67	11.37	0.9971	3051359	233753	9465	2.15
hn1089	Male	65	Parkinson's disease	35.07	11.87	0.9969	3042667	238718	9449	2.15
hn1090	Male	75	Parkinson's disease	35.63	12.06	0.9973	3051794	240959	8434	2.15
hn1091	Male	76	Parkinson's disease	41	13.85	0.9978	3069871	252536	8906	2.15
hn1092	Female	73	Parkinson's disease	37.16	12.59	0.9903	3067655	245133	8446	2.15
hn1093	Female	59	Parkinson's disease	34.89	11.82	0.9902	3051712	237471	8822	2.15
hn1094	Female	56	Parkinson's disease	33.3	11.28	0.9902	3063620	236088	8886	2.15
hn1095	Female	58	Parkinson's disease	41.25	13.94	0.9904	3073768	251109	9297	2.15
hn1096	Male	66	Parkinson's disease	36.68	12.4	0.9975	3061251	241775	8556	2.15
hn1097	Female	70	Parkinson's disease	38.38	12.98	0.9902	3052117	244324	9745	2.15
hn1098	Male	71	Parkinson's disease	35.45	11.97	0.9974	3053974	237167	8884	2.15
hn1099	Male	65	Parkinson's disease	35.17	11.88	0.9973	3061420	239426	9167	2.15
hn1100	Male	52	Parkinson's disease	35.83	12.08	0.9975	3058230	237490	8897	2.15
hn1101	Male	52	Parkinson's disease	35.16	11.86	0.9974	3042399	238804	7647	2.15
hn1102	Male	73	Parkinson's disease	36.4	12.26	0.9974	3056950	242644	8422	2.15
hn1103	Female	55	Parkinson's disease	35.35	11.94	0.9901	3044689	238096	8188	2.15
hn1104	Male	55	Parkinson's disease	41.96	14.15	0.9976	3046533	252026	9277	2.15
hn1105	Male	72	Parkinson's disease	35.74	12.07	0.9976	3062058	240166	9363	2.15
hn1106	Male	77	Parkinson's disease	37.09	12.51	0.9974	3057655	243760	9209	2.15
hn1107	Female	67	Parkinson's disease	43.54	14.71	0.9905	3071699	256161	10136	2.15
hn1108	Female	53	Parkinson's disease	43.37	14.64	0.9904	3081719	256635	13596	2.15
hn1109	Male	72	Parkinson's disease	38.82	13.1	0.9978	3059148	244776	8950	2.15
hn1110	Female	65	Parkinson's disease	37.33	12.63	0.99	3059907	243424	10097	2.15
hn1111	Female	70	Parkinson's disease	40.63	13.73	0.9903	3047631	250217	10403	2.15
hn1112	Female	57	Parkinson's disease	33.53	11.33	0.99	3052554	232320	8188	2.15
hn1113	Female	55	Parkinson's disease	36.58	12.38	0.99	3042118	240166	8699	2.15
hn1114	Female	59	Parkinson's disease	36.34	12.29	0.9901	3054316	241552	9440	2.15
hn1115	Female	68	Parkinson's disease	40.25	13.57	0.9901	3052221	248391	8985	2.15
hn1116	Male	56	Parkinson's disease	36.91	12.48	0.9969	3048494	243538	9220	2.15
hn1117	Male	64	Parkinson's disease	34.16	11.54	0.9972	3060109	236690	8485	2.15
hn1118	Male	79	Parkinson's disease	35.94	12.13	0.9968	3058996	244035	9105	2.15
hn1119	Male	61	Parkinson's disease	39.27	13.28	0.9973	3066211	248899	10188	2.15
hn1120	Female	54	Parkinson's disease	37.13	12.54	0.9901	3054547	241692	13932	2.15
hn1121	Female	52	Parkinson's disease	36.23	12.25	0.9904	3048076	238029	8555	2.15
hn1122	Male	65	Parkinson's disease	36.53	12.33	0.9976	3065670	241936	8509	2.15
hn1123	Male	73	Parkinson's disease	40.34	13.63	0.9968	3079284	252221	9208	2.15
hn1124	Female	55	Parkinson's disease	36.94	12.47	0.9904	3061077	238952	9412	2.15
hn1125	Female	53	Parkinson's disease	33.99	11.44	0.9899	3053851	232937	8929	2.15
hn1126	Male	67	Parkinson's disease	38.37	12.93	0.9975	3066911	247237	9630	2.15
hn1127	Female	56	Parkinson's disease	38.47	12.98	0.9904	3063735	246137	9127	2.15
hn1128	Male	54	Parkinson's disease	43.17	14.58	0.9905	3050997	254415	8758	2.15
hn1129	Female	56	Parkinson's disease	34.6	11.68	0.9901	3063194	235882	8650	2.15
hn1130	Female	66	Parkinson's disease	37.65	12.7	0.9902	3068316	244476	7720	2.15
hn1131	Female	76	Parkinson's disease	41.05	13.88	0.9905	3080310	251387	8405	2.15
hn1132	Male	74	Parkinson's disease	41.96	14.13	0.9976	3064710	253825	9401	2.15
hn1133	Female	82	Parkinson's disease	36.41	12.3	0.9901	3064728	240419	8632	2.15
hn1134	Male	62	Parkinson's disease	34.02	11.5	0.9971	3050296	236761	9044	2.15
hn1135	Male	58	Parkinson's disease	41.2	13.9	0.9976	3076855	254228	8369	2.15
hn1136	Male	57	Parkinson's disease	33.78	11.39	0.9971	3051599	233940	7971	2.15
hn1137	Female	63	Parkinson's disease	35.85	12.13	0.9902	3055136	240150	8777	2.15
hn1138	Male	61	Parkinson's disease	36.7	12.41	0.9972	3062386	244273	9144	2.15
hn1139	Female	64	Parkinson's disease	41.75	14.1	0.9902	3048871	251047	8385	2.15
hn1140	Female	81	Parkinson's disease	36.78	12.43	0.9901	3050341	241680	9294	2.15
hn1141	Female	65	Parkinson's disease	31.63	10.68	0.9898	3045615	227055	8034	2.15
hn1142	Male	69	Parkinson's disease	34.16	11.55	0.9972	3058185	239400	8719	2.15
hn1143	Male	54	Parkinson's disease	43.15	14.57	0.9977	3069206	255606	8962	2.15
hn1144	Female	62	Parkinson's disease	40.28	13.58	0.9903	3072983	249702	9186	2.15
hn1145	Male	58	Parkinson's disease	36.73	12.38	0.9973	3048799	240399	9698	2.15
hn1146	Male	61	Parkinson's disease	34.44	11.62	0.9973	3056964	236169	8642	2.15
hn1147	Female	59	Parkinson's disease	39.48	13.32	0.9906	3062720	247166	9233	2.15
hn1148	Male	70	Parkinson's disease	34.85	11.75	0.9972	3044091	234870	9461	2.15
hn1149	Female	67	Parkinson's disease	33.21	11.17	0.9898	3050714	230907	8635	2.15
hn1150	Female	56	Parkinson's disease	38.46	12.99	0.9904	3061085	246005	9126	2.15
hn1151	Male	68	Parkinson's disease	34.02	11.49	0.9974	3056276	237610	8291	2.15
hn1152	Male	61	Parkinson's disease	42.48	14.3	0.9976	3070445	254349	8989	2.15
hn1153	Male	66	Parkinson's disease	37.65	12.69	0.9972	3055782	244240	8827	2.15
hn1154	Male	54	Parkinson's disease	36.98	12.47	0.9972	3052524	242360	8645	2.15
hn1155	Female	67	Parkinson's disease	40.37	13.63	0.9903	3076797	250095	9421	2.15
hn1156	Female	62	Parkinson's disease	36.55	12.26	0.9899	3066616	240939	8614	2.15
hn1157	Male	55	Parkinson's disease	34.29	11.6	0.9971	3046512	237879	9037	2.15
hn1158	Female	51	Parkinson's disease	41.01	13.88	0.9902	3063336	250579	9124	2.15
hn1159	Female	56	Parkinson's disease	32.41	11	0.99	3039353	230304	7994	2.15
hn1160	Female	66	Parkinson's disease	38.08	12.9	0.9903	3060338	243206	8734	2.15
hn1161	Male	66	Parkinson's disease	43.38	14.69	0.998	3073798	256863	13009	2.15
hn1162	Female	77	Parkinson's disease	36.84	12.52	0.9902	3055891	245644	8597	2.15
hn1163	Male	52	Parkinson's disease	36.68	12.45	0.9974	3073091	244304	8777	2.15
hn1164	Female	54	Parkinson's disease	38.24	12.61	0.9902	3069062	246104	9924	2.15
hn1165	Male	53	Parkinson's disease	37.57	12.37	0.9976	3064384	246021	8496	2.14
hn1166	Male	63	Parkinson's disease	31.89	10.54	0.9969	3032959	229707	7999	2.15
hn1167	Male	67	Parkinson's disease	38.25	12.6	0.9975	3060882	247650	8226	2.15
hn1168	Male	64	Normal	33.83	11.16	0.9971	3053793	236153	9063	2.15
hn1169	Female	67	Parkinson's disease	37.41	12.23	0.9904	3039837	241810	8733	2.15
hn1170	Female	53	Parkinson's disease	37.54	12.29	0.9902	3055612	242175	9483	2.15
hn1171	Male	52	Parkinson's disease	34.47	11.36	0.9974	3051830	239747	8114	2.15
hn1172	Male	63	Parkinson's disease	43.59	14.33	0.9976	3056961	256335	8496	2.15
hn1173	Female	57	Parkinson's disease	36.23	11.96	0.9905	3055194	240006	8174	2.15
hn1174	Female	56	Parkinson's disease	37.03	12.22	0.9902	3046124	242232	9627	2.15
hn1175	Male	75	Parkinson's disease	37.68	12.43	0.9975	3058018	244598	8273	2.15
hn1176	Female	61	Parkinson's disease	41.89	13.83	0.9905	3075713	252178	10095	2.15
hn1177	Male	77	Parkinson's disease	37.37	12.27	0.9973	3039439	241939	8908	2.15
hn1178	Female	52	Parkinson's disease	38.96	12.91	0.9903	3060000	247796	8971	2.15
hn1179	Female	55	Parkinson's disease	39.15	12.94	0.9904	3061252	247102	9491	2.15
hn1180	Male	65	Parkinson's disease	32	10.57	0.9966	3033393	229457	8666	2.15
hn1181	Female	52	Parkinson's disease	35.67	11.83	0.9903	3058919	240189	9491	2.15
hn1182	Female	77	Parkinson's disease	34.68	11.5	0.9903	3056698	238720	7807	2.15
hn1183	Male	74	Parkinson's disease	39.5	13.07	0.9975	3065769	249997	8625	2.15
hn1184	Female	53	Parkinson's disease	37.85	12.58	0.9904	3056119	244418	8921	2.15
hn1185	Male	73	Parkinson's disease	36.64	12.11	0.9971	3061418	244773	8939	2.15
hn1186	Male	54	Parkinson's disease	34.18	11.23	0.9971	3059810	237480	9060	2.15
hn1187	Male	73	Parkinson's disease	41.54	13.76	0.9976	3070509	254816	10395	2.15
hn1188	Female	54	Parkinson's disease	37.65	12.42	0.9903	3048887	243249	8550	2.15
hn1189	Male	79	Parkinson's disease	36.09	11.9	0.9974	3057256	241808	8118	2.15
hn1190	Male	66	Parkinson's disease	34.42	11.41	0.9973	3055031	238110	8592	2.15
hn1191	Female	57	Parkinson's disease	39.26	12.97	0.9903	3057392	247948	8724	2.15
hn1192	Male	57	Parkinson's disease	36.01	11.89	0.9974	3041039	239089	8650	2.15
hn1193	Male	81	Parkinson's disease	35.77	11.74	0.9971	3047692	240912	8928	2.15
hn1194	Female	54	Parkinson's disease	41.56	13.64	0.9903	3073390	252514	9354	2.15
hn1195	Male	61	Parkinson's disease	37.02	12.2	0.9974	3017830	243137	8698	2.15
hn1196	Female	67	Parkinson's disease	42.27	13.93	0.9905	3063302	252139	8979	2.15
hn1197	Female	56	Parkinson's disease	33.73	11.08	0.99	3052843	233926	8873	2.15
hn1198	Female	58	Parkinson's disease	37.47	12.35	0.9903	3059807	243238	8529	2.15
hn1199	Female	56	Parkinson's disease	41.17	13.57	0.9908	3067736	250250	8978	2.15
hn1200	Male	54	Parkinson's disease	48.55	15.98	0.998	3073804	264400	9875	2.15
hn1201	Male	68	Parkinson's disease	41.3	13.49	0.9977	3059509	249211	9949	2.15
hn1202	Male	57	Parkinson's disease	42.27	13.88	0.9978	3057063	252259	9258	2.15
hn1203	Female	66	Parkinson's disease	30.56	10.11	0.9899	3029283	223897	7414	2.15
hn1205	Male	76	Parkinson's disease	31.43	10.41	0.9968	3029997	227146	7759	2.15
hn1206	Male	64	Parkinson's disease	34.34	11.36	0.997	3062748	236659	8382	2.15
hn1207	Male	66	Parkinson's disease	32.48	10.74	0.9967	3041503	230172	8001	2.15
hn1208	Male	69	Parkinson's disease	32.83	10.8	0.9969	3043916	232886	8826	2.15
hn1209	Male	54	Parkinson's disease	33.96	11.23	0.9971	3051085	235909	8478	2.15
hn1210	Male	62	Parkinson's disease	33.49	11.04	0.997	3047919	234299	8210	2.15
hn1211	Female	58	Parkinson's disease	41.55	13.77	0.9908	3058617	248807	9592	2.15
hn1212	Male	61	Parkinson's disease	37.87	12.55	0.9975	3064102	243913	8907	2.15
hn1213	Male	54	Parkinson's disease	45.11	14.9	0.9977	3055846	253541	9392	2.15
hn1214	Male	65	Parkinson's disease	41	13.54	0.9976	2998724	242680	8261	2.15
hn1215	Male	57	Parkinson's disease	38.79	12.83	0.9976	3049661	245190	9125	2.15
hn1216	Male	57	Parkinson's disease	35.35	11.56	0.9973	3046937	231079	8336	2.15
hn1217	Male	62	Parkinson's disease	34.19	11.31	0.9972	3036987	232933	8893	2.15
hn1218	Male	61	Parkinson's disease	41.39	13.78	0.9977	3061423	250407	10196	2.15
hn1219	Female	54	Parkinson's disease	37.37	12.65	0.99	3056805	245861	10136	2.15
hn1220	Male	68	Parkinson's disease	40.98	13.84	0.9975	3080686	252547	8803	2.15
hn1221	Male	57	Parkinson's disease	33.64	11.39	0.9967	3044036	235678	8095	2.15
hn1222	Female	55	Parkinson's disease	34.56	11.71	0.9901	3052427	236616	8667	2.15
hn1223	Male	57	Parkinson's disease	34.77	11.77	0.9973	3047611	240242	10051	2.15
hn1224	Female	65	Parkinson's disease	42.16	14.26	0.9903	3068134	253659	8782	2.15
hn1225	Male	51	Parkinson's disease	37.77	12.82	0.9903	3055614	244902	8998	2.15
hn1226	Male	62	Parkinson's disease	35.61	12.06	0.9973	3058693	242604	9059	2.15
hn1227	Female	53	Parkinson's disease	36.94	12.52	0.9901	3064650	243700	7839	2.15
hn1228	Male	64	Parkinson's disease	42.24	14.29	0.9976	3080173	254149	8270	2.15
hn1229	Female	53	Parkinson's disease	38.9	13.17	0.9902	3063256	248224	9156	2.15
hn1230	Male	64	Parkinson's disease	36.37	12.32	0.9901	3053369	242390	8410	2.15
hn1231	Male	62	Parkinson's disease	43.08	14.55	0.9976	3059760	256962	9459	2.15
hn1232	Male	51	Parkinson's disease	38.57	13.03	0.9973	3078162	248112	9867	2.15
hn1233	Male	62	Parkinson's disease	38.06	12.9	0.9975	3001140	244445	10792	2.15
hn1234	Female	67	Normal	36.34	12.31	0.9902	3052318	240715	7443	2.15
hn1235	Male	71	Parkinson's disease	35.3	11.94	0.9972	3049702	240984	7972	2.15
hn1236	Male	57	Parkinson's disease	41.85	14.15	0.9977	3064948	252264	8389	2.15
hn1237	Female	57	Parkinson's disease	33.36	11.3	0.9901	3039667	230722	8813	2.15
hn1238	Female	58	Parkinson's disease	36.01	12.2	0.99	3057674	241397	8839	2.15
hn1239	Male	56	Parkinson's disease	35.29	11.91	0.9971	3054552	240154	8837	2.15
hn1240	Male	52	Parkinson's disease	41.03	13.87	0.9976	3076591	254116	8821	2.15
hn1241	Female	63	Parkinson's disease	37.14	12.57	0.99	3063679	242734	8726	2.15
hn1242	Female	58	Parkinson's disease	36.54	12.37	0.9903	3052764	242325	8862	2.15
hn1243	Male	65	Parkinson's disease	33.75	11.43	0.9973	3053022	235814	8917	2.15
hn1244	Male	74	Parkinson's disease	44.22	14.92	0.9978	3076595	258427	9021	2.15
hn1245	Female	60	Parkinson's disease	37	12.51	0.99	3055835	241776	8363	2.15
hn1246	Male	62	Parkinson's disease	38.02	12.84	0.9973	2969018	241781	7551	2.15
hn1247	Male	53	Parkinson's disease	35.94	12.14	0.9974	3074128	241170	8875	2.15
hn1248	Male	70	Parkinson's disease	44.25	15	0.9978	3076623	261934	10178	2.15
hn1249	Male	64	Parkinson's disease	34.32	11.64	0.9973	3057745	238852	8343	2.15
hn1250	Female	57	Parkinson's disease	36.47	12.38	0.9903	3062080	244031	8019	2.15
hn1251	Male	66	Parkinson's disease	43.52	14.78	0.9979	3065002	259978	10257	2.15
hn1252	Male	70	Parkinson's disease	40.28	13.68	0.9976	3072016	255258	7790	2.15
hn1253	Female	54	Parkinson's disease	39.48	13.42	0.9901	3063921	251127	9536	2.15
hn1254	Female	67	Parkinson's disease	36.79	12.51	0.9902	3052623	245508	9759	2.15
hn1255	Male	66	Parkinson's disease	41.73	14.17	0.9977	3080942	257804	8915	2.15
hn1256	Female	61	Parkinson's disease	34.87	11.86	0.9904	3068816	240700	8010	2.15
hn1257	Male	69	Parkinson's disease	37.03	12.58	0.9974	3061811	247122	9025	2.15
hn1258	Male	63	Parkinson's disease	34.78	11.82	0.9973	3064647	240034	8453	2.15
hn1259	Male	57	Parkinson's disease	41.41	14.06	0.9977	3065142	254249	9552	2.15
hn1260	Male	61	Parkinson's disease	36.73	12.5	0.9973	3056586	246211	9651	2.15
hn1261	Female	58	Parkinson's disease	36.99	12.58	0.9902	3046204	242995	8620	2.15
hn1262	Male	63	Parkinson's disease	35.41	12.04	0.9974	3068522	243807	8348	2.15
hn1263	Male	53	Parkinson's disease	44.71	15.17	0.9977	3080142	260570	10347	2.15
hn1264	Male	58	Parkinson's disease	39.65	13.47	0.9977	3077294	254479	9626	2.15
hn1265	Male	56	Parkinson's disease	38.64	13.11	0.9977	3071420	250868	9425	2.15
hn1266	Female	57	Parkinson's disease	35.72	12.14	0.9904	3056059	241718	9071	2.15
hn1267	Male	51	Parkinson's disease	40.32	13.69	0.9977	3064685	255300	8991	2.15
hn1268	Female	69	Parkinson's disease	36.23	12.31	0.9903	3066434	242555	8921	2.15
hn1269	Female	65	Parkinson's disease	34.17	11.62	0.9899	3065323	239481	8318	2.15
hn1270	Male	65	Parkinson's disease	38.18	12.96	0.9977	3059356	247473	8796	2.15
hn1271	Male	54	Parkinson's disease	36.65	12.44	0.9975	3066147	248397	9472	2.15
hn1272	Female	53	Parkinson's disease	46.96	15.94	0.9906	3075936	262245	9270	2.15
hn1273	Male	58	Parkinson's disease	35.7	12.12	0.9972	3051503	242940	8990	2.15
hn1274	Female	70	Parkinson's disease	38	12.88	0.9901	3063479	248259	9047	2.15
hn1275	Male	59	Parkinson's disease	43.24	14.66	0.998	3073994	260298	8986	2.15
hn1276	Female	69	Normal	44.86	15.21	0.9905	3076853	259196	10654	2.15
hn1277	Female	52	Normal	40.03	13.59	0.9904	3066907	252088	9316	2.15
hn1278	Male	69	Parkinson's disease	36.12	12.26	0.9973	3053159	242834	9001	2.15
hn1279	Female	74	Parkinson's disease	41.96	14.26	0.9906	3075726	256123	9617	2.15
hn1280	Male	89	Parkinson's disease	36.11	12.27	0.9975	3066592	244451	8679	2.15
hn1281	Female	66	Parkinson's disease	37.74	12.83	0.9901	3065019	245686	9478	2.15
hn1282	Male	55	Parkinson's disease	37.55	12.75	0.9971	3072841	248191	9434	2.15
hn1283	Male	69	Parkinson's disease	43.34	14.73	0.9978	3064378	258009	9152	2.15
hn1284	Male	56	Parkinson's disease	39.22	13.34	0.9976	3076930	253102	9733	2.15
hn1285	Female	65	Parkinson's disease	38.06	12.95	0.9906	3068278	246830	8660	2.15
hn1286	Male	59	Parkinson's disease	35.5	12.07	0.9971	3054028	243642	8454	2.15
hn1287	Male	58	Parkinson's disease	32.93	11.2	0.9972	3049807	233674	8902	2.15
hn1288	Female	52	Parkinson's disease	30.35	10.31	0.9899	3017763	222525	7717	2.15
hn1289	Male	52	Parkinson's disease	36.39	12.36	0.9975	3069065	245817	8516	2.15
hn1290	Female	55	Parkinson's disease	37	12.57	0.9903	3039308	243839	9001	2.15
hn1291	Female	56	Parkinson's disease	43.81	14.88	0.9906	3070874	257431	9053	2.15
hn1292	Male	59	Parkinson's disease	38.57	13.08	0.9977	3065799	247991	10266	2.15
hn1293	Female	56	Parkinson's disease	40.59	13.79	0.9905	3067219	252014	9403	2.15
hn1294	Male	51	Parkinson's disease	42.86	14.57	0.9976	3067751	257793	9195	2.15
hn1295	Male	53	Parkinson's disease	36.08	12.26	0.9974	3053191	243786	9014	2.15
hn1296	Female	67	Parkinson's disease	46.4	15.74	0.991	3072846	261211	10376	2.15
hn1297	Male	62	Parkinson's disease	37.79	12.84	0.9975	3069651	248833	9849	2.15
hn1298	Male	67	Parkinson's disease	40.05	13.6	0.9976	3085074	253945	11278	2.15
hn1299	Male	61	Parkinson's disease	40.91	13.89	0.9977	3060969	251901	9504	2.15
hn1300	Male	60	Parkinson's disease	45.21	15.34	0.9978	3069466	261943	10322	2.15
hn1301	Female	55	Parkinson's disease	44.67	15.17	0.9905	3058072	258094	10307	2.15
hn1302	Female	67	Parkinson's disease	36.4	12.38	0.9903	3074975	244304	8773	2.15
hn1303	Female	63	Parkinson's disease	41.36	14.05	0.9903	3063494	254114	9136	2.15
hn1304	Female	72	Parkinson's disease	35.35	12.02	0.9901	3049062	240794	10421	2.15
hn1305	Male	53	Parkinson's disease	40.88	13.87	0.9976	3072076	254068	9597	2.15
hn1306	Male	51	Parkinson's disease	39.41	13.38	0.9974	3058070	251422	9845	2.15
hn1307	Male	72	Parkinson's disease	46.77	15.84	0.9978	3060448	262195	9523	2.15
hn1308	Female	59	Parkinson's disease	41.06	13.96	0.9905	3070412	254924	8902	2.15
hn1309	Male	58	Parkinson's disease	39.56	13.44	0.9976	3074129	253337	9437	2.15
hn1310	Male	55	Parkinson's disease	36.99	12.57	0.9976	3077872	249556	9412	2.15
hn1311	Female	64	Parkinson's disease	44.66	15.16	0.9901	3064875	259524	9537	2.15
hn1312	Male	59	Normal	41.32	14.01	0.9978	3064716	255494	9714	2.15
hn1313	Male	53	Parkinson's disease	39.88	13.54	0.9976	3069927	253859	8763	2.15
hn1314	Female	73	Parkinson's disease	37.05	12.58	0.9902	3063532	245532	9130	2.15
hn1315	Male	71	Parkinson's disease	44.36	15.04	0.9978	3079366	260889	9350	2.15
hn1316	Male	59	Parkinson's disease	40.93	13.86	0.9976	3062138	254111	9180	2.15
hn1317	Female	53	Parkinson's disease	39.4	13.36	0.9904	3060755	249493	8718	2.15
hn1318	Male	55	Parkinson's disease	40.65	13.82	0.9976	3079018	255552	9144	2.15
hn1319	Male	62	Parkinson's disease	37.74	12.84	0.9976	3049954	248831	9247	2.15
hn1320	Male	69	Parkinson's disease	47.39	16.09	0.9979	3071414	264661	9114	2.15
hn1321	Male	76	Parkinson's disease	37.99	12.9	0.9976	3065223	249597	10009	2.15
hn1322	Male	60	Parkinson's disease	32.19	10.95	0.9971	3047918	233291	8420	2.15
hn1323	Male	54	Parkinson's disease	34.96	11.89	0.9974	3050631	239771	10801	2.15
hn1324	Male	59	Parkinson's disease	38.64	13.12	0.9975	3057034	248731	8722	2.15
hn1325	Male	71	Parkinson's disease	40.73	13.83	0.9974	3075856	254464	14747	2.15
hn1326	Male	65	Parkinson's disease	35.51	11.98	0.9974	3056080	240582	9389	2.15
hn1327	Male	62	Parkinson's disease	36.98	12.56	0.9973	3061948	246247	9540	2.15
hn1328	Male	64	Parkinson's disease	36.93	12.53	0.9974	3033919	244058	8271	2.15
hn1329	Female	52	Normal	40.35	13.71	0.9905	3078263	251639	9400	2.15
hn1330	Male	56	Parkinson's disease	36.1	12.26	0.9975	3055946	242857	9045	2.15
hn1331	Female	55	Parkinson's disease	35.75	12.14	0.99	3062070	240454	8694	2.15
hn1332	Female	78	Parkinson's disease	36.43	12.39	0.9902	3070065	245340	8599	2.15
hn1333	Male	58	Parkinson's disease	48.79	16.5	0.9981	3094174	267200	9615	2.14
hn1334	Male	60	Parkinson's disease	41.99	14.24	0.9979	3065357	253770	9053	2.15
hn1335	Female	59	Parkinson's disease	39.69	13.47	0.9901	3062092	249364	9295	2.15
hn1336	Female	75	Parkinson's disease	37.11	12.6	0.9904	3071731	244186	8395	2.15
hn1337	Male	61	Parkinson's disease	40.67	13.8	0.9976	3073077	252692	8583	2.15
hn1338	Male	57	Parkinson's disease	37.06	12.57	0.9973	3067295	243864	8916	2.15
hn1339	Female	63	Parkinson's disease	36.37	12.34	0.9901	3072705	242076	8259	2.15
hn1340	Male	52	Parkinson's disease	41.57	14.1	0.9979	3074772	254877	9408	2.15
hn1341	Male	72	Parkinson's disease	40.52	13.72	0.9977	3069144	252821	8622	2.15
hn1342	Male	54	Parkinson's disease	45.68	15.48	0.9976	3078375	261201	9447	2.15
hn1343	Male	67	Parkinson's disease	36.48	12.35	0.9973	3050630	241789	8724	2.15
hn1344	Female	65	Parkinson's disease	37.79	12.83	0.99	3064707	245063	9638	2.15
hn1345	Male	73	Parkinson's disease	42.75	14.5	0.9976	3058020	255444	9056	2.15
hn1346	Male	60	Parkinson's disease	46.42	15.73	0.998	3074771	261898	9017	2.15
hn1347	Male	71	Parkinson's disease	43.77	14.83	0.9976	3054105	256449	9699	2.15
hn1348	Female	62	Parkinson's disease	37.76	12.82	0.9904	3054836	245172	9230	2.15
hn1349	Male	60	Parkinson's disease	41.13	13.96	0.9977	3053441	253085	9929	2.15
hn1350	Male	55	Parkinson's disease	35.36	12	0.9975	3070861	241641	8555	2.15
hn1351	Male	68	Parkinson's disease	37.37	12.67	0.9975	3061809	245332	8371	2.15
hn1352	Male	61	Parkinson's disease	37.64	12.77	0.9974	3065915	246284	9271	2.15
hn1353	Female	66	Parkinson's disease	42.77	14.5	0.9905	3056769	253408	8960	2.15
hn1354	Female	62	Parkinson's disease	38.89	13.2	0.9905	3070804	248305	8836	2.15
hn1355	Female	63	Parkinson's disease	35.76	12.15	0.9905	3049864	240315	9778	2.15
hn1356	Male	63	Parkinson's disease	36.31	12.31	0.9975	3051026	244113	9163	2.15
hn1357	Female	63	Parkinson's disease	44.32	15.05	0.9905	3065129	258414	9920	2.15
hn1358	Male	65	Parkinson's disease	41.26	13.98	0.9976	3064182	252548	8621	2.15
hn1359	Female	76	Parkinson's disease	40.03	13.6	0.9904	3062824	249783	9787	2.15
hn1360	Female	65	Parkinson's disease	37.31	12.67	0.9897	3063931	244484	9956	2.15
hn1361	Female	62	Parkinson's disease	40.66	13.81	0.9903	3058570	250432	9149	2.15
hn1362	Male	61	Parkinson's disease	37.15	12.59	0.9976	3017383	241259	9834	2.15
hn1363	Male	71	Parkinson's disease	36.93	12.52	0.9973	3066409	245366	9150	2.15
hn1364	Female	51	Parkinson's disease	43.85	14.9	0.9904	3084349	259828	9817	2.15
hn1365	Female	55	Parkinson's disease	39.91	13.56	0.9904	3056232	251012	8104	2.15
hn1366	Male	64	Parkinson's disease	47.16	15.99	0.9979	3061416	262567	9838	2.15
hn1367	Male	62	Parkinson's disease	38.33	12.99	0.9977	3064020	247804	8661	2.15
hn1368	Female	51	Parkinson's disease	40.74	13.84	0.9901	3053993	251500	8588	2.15
hn1369	Male	64	Parkinson's disease	45.19	15.3	0.9977	3074987	260763	9152	2.15
hn1370	Female	62	Parkinson's disease	45.76	15.52	0.9908	3083407	261148	9384	2.15
hn1371	Male	51	Parkinson's disease	38.71	13.12	0.9974	3054054	246639	8461	2.15
hn1372	Male	65	Parkinson's disease	36.17	12.26	0.9973	3058768	243371	8177	2.15
hn1373	Male	69	Parkinson's disease	39.13	13.26	0.9977	3079400	251360	12644	2.15
hn1374	Male	51	Parkinson's disease	37.54	12.71	0.9977	3059147	245017	8475	2.15
hn1375	Male	69	Parkinson's disease	39.04	13.23	0.9977	3058709	249258	9106	2.15
hn1376	Male	68	Parkinson's disease	36.95	12.54	0.9972	3059427	245576	9171	2.15
hn1377	Male	71	Parkinson's disease	41.03	13.91	0.9977	3069450	253091	9055	2.15
hn1378	Male	67	Parkinson's disease	38	12.89	0.9975	3044604	247413	9344	2.15
hn1379	Female	74	Parkinson's disease	36.61	12.42	0.9903	3052655	242841	9322	2.15
hn1380	Male	71	Parkinson's disease	35.43	12.01	0.9974	3057474	243359	9633	2.15
hn1381	Male	67	Parkinson's disease	44.35	15.04	0.9973	3061873	259697	8970	2.15
hn1382	Female	57	Parkinson's disease	43.85	14.88	0.9904	3052997	255368	9711	2.15
hn1383	Male	61	Parkinson's disease	41.95	14.22	0.9976	3065910	255438	9149	2.14
hn1384	Female	66	Parkinson's disease	37.42	12.7	0.9902	3050829	244139	9681	2.15
hn1385	Male	68	Parkinson's disease	39.16	13.26	0.9976	3071177	250874	9411	2.15
hn1386	Male	58	Parkinson's disease	36.56	12.38	0.9975	3079207	243580	8469	2.15
hn1387	Female	56	Parkinson's disease	36.39	12.35	0.9905	3046412	241532	9808	2.15
hn1388	Male	66	Parkinson's disease	41.12	13.9	0.9976	3055870	253012	9182	2.15
hn1389	Male	63	Parkinson's disease	37.84	12.82	0.9975	3061772	247303	8708	2.15
hn1390	Female	73	Parkinson's disease	48.3	16.38	0.9907	3069184	263550	9517	2.15
hn1391	Female	59	Parkinson's disease	37.63	12.77	0.9901	3056087	244520	9257	2.15
hn1392	Male	60	Parkinson's disease	40.83	13.83	0.9978	3076703	254612	9339	2.15
hn1393	Male	60	Parkinson's disease	44.86	15.18	0.998	3064812	259890	9763	2.15
hn1394	Female	56	Parkinson's disease	42.71	14.5	0.9906	3070342	255860	10788	2.15
hn1395	Male	67	Parkinson's disease	38.5	13.06	0.9975	3062150	248697	9198	2.15
hn1396	Male	64	Parkinson's disease	38.6	13.1	0.9973	3058438	249291	8419	2.15
hn1397	Male	63	Parkinson's disease	44.01	14.93	0.9977	3071615	259682	9329	2.15
hn1398	Male	58	Parkinson's disease	37.65	12.8	0.9976	3075612	247582	9634	2.15
hn1399	Female	66	Parkinson's disease	42.27	14.36	0.9902	3067050	255202	9454	2.15
hn1400	Female	78	Parkinson's disease	38.14	12.99	0.9904	3069023	248151	9479	2.15
hn1401	Male	54	Parkinson's disease	45.62	15.46	0.9978	3061013	260448	9167	2.15
hn1402	Male	77	Parkinson's disease	40.82	13.86	0.9975	3065091	254607	10292	2.15
hn1403	Female	52	Parkinson's disease	38.74	13.15	0.9904	3072535	248678	9272	2.15
hn1404	Female	61	Parkinson's disease	36.86	12.51	0.9905	3064675	244987	8903	2.15
hn1405	Male	61	Parkinson's disease	45.95	15.57	0.9973	3078062	262819	9193	2.15
hn1406	Male	61	Parkinson's disease	41.17	13.98	0.9977	3062934	252546	9037	2.15
hn1407	Female	56	Parkinson's disease	40.53	13.77	0.9905	3076108	250910	9333	2.15
hn1408	Male	63	Parkinson's disease	38.93	13.22	0.9974	3067146	249954	9132	2.15
hn1409	Male	56	Parkinson's disease	45.54	15.45	0.998	3071047	261370	9257	2.15
hn1410	Male	69	Parkinson's disease	39.98	13.57	0.9976	3062754	249318	9243	2.15
hn1411	Male	56	Parkinson's disease	40.33	13.67	0.9978	3068995	253672	8710	2.15
hn1412	Female	59	Parkinson's disease	42.16	14.33	0.9906	3061889	254419	11441	2.15
hn1413	Male	68	Parkinson's disease	40.87	13.85	0.9977	3058715	254340	9052	2.15
hn1414	Female	66	Parkinson's disease	50.05	16.97	0.9908	3080360	266983	9925	2.15
hn1415	Female	73	Parkinson's disease	39.95	13.57	0.9905	3061942	249967	8491	2.15
hn1416	Female	66	Parkinson's disease	42.98	14.61	0.9908	3068257	256023	9387	2.15
hn1417	Male	68	Parkinson's disease	46.99	15.94	0.9979	3085872	263580	9753	2.15
hn1418	Female	56	Parkinson's disease	36.62	12.44	0.9895	3061413	244684	9159	2.15
hn1419	Female	75	Parkinson's disease	38.17	12.97	0.9902	3057762	247630	8630	2.15
hn1420	Female	63	Parkinson's disease	31.41	10.67	0.9901	3040121	227230	8715	2.15
hn1421	Female	68	Parkinson's disease	33.6	11.43	0.99	3051489	235794	8400	2.15
hn1422	Female	60	Parkinson's disease	33.94	11.5	0.9903	3059713	237408	8784	2.15
hn1423	Male	58	Parkinson's disease	39.32	13.35	0.9977	3060132	250529	9160	2.15
hn1424	Female	57	Parkinson's disease	36.15	12.3	0.9901	3071161	245676	9422	2.15
hn1425	Female	52	Parkinson's disease	35.42	12.03	0.9903	3056299	241504	8662	2.15
hn1426	Male	54	Parkinson's disease	35.49	12.03	0.9974	3054322	243926	8772	2.15
hn1427	Female	53	Parkinson's disease	41.4	14.07	0.9903	3058712	252923	9881	2.15
hn1428	Female	58	Parkinson's disease	37.96	12.89	0.9904	3040742	244278	8953	2.15
hn1429	Male	56	Parkinson's disease	37.04	12.57	0.9975	3069925	245488	9569	2.15
hn1430	Male	68	Parkinson's disease	36.09	12.23	0.9975	3051465	241716	9245	2.15
hn1431	Female	58	Parkinson's disease	39.32	13.37	0.9902	3069948	250680	8777	2.15
hn1432	Male	67	Parkinson's disease	36.56	12.38	0.9974	3052353	240667	8951	2.15
hn1433	Female	59	Parkinson's disease	36.6	12.41	0.9901	3050492	243532	11908	2.15
hn1434	Female	52	Parkinson's disease	40.74	13.84	0.9903	3075289	253767	8446	2.15
hn1435	Female	68	Parkinson's disease	37.72	12.79	0.9902	3069652	247167	9738	2.15
hn1436	Male	78	Parkinson's disease	47.24	16.01	0.9977	3053814	263164	9311	2.15
hn1437	Male	57	Parkinson's disease	37.44	12.7	0.9974	3071244	246126	9530	2.15
hn1438	Male	81	Normal	37.93	12.87	0.9963	3070873	249048	10378	2.15
hn1439	Male	66	Parkinson's disease	45.33	15.35	0.9979	3066114	260896	10987	2.15
hn1440	Female	60	Parkinson's disease	46.48	15.77	0.9904	3064618	262145	9493	2.15
hn1441	Male	64	Parkinson's disease	42.22	14.33	0.9904	3073828	256181	10246	2.15
hn1442	Female	69	Parkinson's disease	36.09	12.26	0.99	3076049	244570	7856	2.15
hn1443	Male	72	Parkinson's disease	39.33	13.35	0.9975	3077156	252908	8907	2.15
hn1444	Female	71	Parkinson's disease	33.94	11.54	0.99	3050433	235400	8532	2.15
hn1445	Male	68	Parkinson's disease	35.62	12.08	0.9973	3040690	241500	9042	2.15
hn1446	Male	78	Parkinson's disease	34.46	11.71	0.9972	3066208	241373	8826	2.15
hn1447	Female	53	Parkinson's disease	43	14.59	0.9904	3076039	257609	9783	2.15
hn1448	Male	51	Parkinson's disease	37.29	12.64	0.9973	3060129	247042	9255	2.15
hn1449	Female	65	Parkinson's disease	34.43	11.7	0.9899	3067313	239353	8618	2.15
hn1450	Female	77	Parkinson's disease	33.85	11.51	0.9899	3042219	237283	9137	2.15
hn1451	Female	52	Parkinson's disease	41.28	14.03	0.9906	3039310	251927	8881	2.15
hn1452	Male	66	Parkinson's disease	37.1	12.58	0.9972	3069965	245373	8525	2.15
hn1453	Male	53	Parkinson's disease	38.34	13	0.9973	3064374	248158	9103	2.15
hn1454	Female	56	Parkinson's disease	34.44	11.69	0.9897	3046450	235888	8168	2.15
hn1455	Female	65	Parkinson's disease	40.04	13.58	0.9903	3053246	250728	8336	2.15
hn1456	Female	59	Parkinson's disease	36.25	12.3	0.9902	3064736	239592	8689	2.15
hn1457	Male	66	Parkinson's disease	36.1	12.26	0.9976	3068230	244365	9008	2.15
hn1458	Female	62	Parkinson's disease	39.46	13.42	0.9902	3022506	248219	8613	2.15
hn1459	Male	57	Parkinson's disease	35.45	12.04	0.9972	3043890	242601	9184	2.15
hn1460	Female	66	Parkinson's disease	45.91	15.58	0.9904	3081223	262155	11453	2.15
hn1461	Male	53	Parkinson's disease	35.67	12.09	0.9975	3054828	241211	11684	2.15
hn1462	Female	59	Parkinson's disease	37.73	12.82	0.9901	3076798	247571	8868	2.15
hn1463	Male	57	Parkinson's disease	42.4	14.37	0.9978	3064715	256217	8427	2.15
hn1464	Male	57	Normal	42.54	14.4	0.9977	3069983	256659	9137	2.15
hn1465	Male	60	Parkinson's disease	39.51	13.39	0.9977	3057301	249403	9433	2.15
hn1466	Male	65	Parkinson's disease	38.16	12.93	0.9978	3049429	247680	13224	2.15
hn1467	Male	69	Parkinson's disease	38.32	12.98	0.9974	3060748	249156	8550	2.15
hn1468	Male	69	Parkinson's disease	31.21	10.59	0.9971	3036087	228230	11473	2.15
hn1469	Female	65	Parkinson's disease	37.69	12.8	0.9902	3068121	247368	8911	2.15
hn1470	Female	69	Parkinson's disease	33.68	11.45	0.9902	3062941	236502	9461	2.15
hn1471	Male	62	Parkinson's disease	44.16	14.99	0.998	3054020	259722	9762	2.15
hn1472	Female	54	Parkinson's disease	37.32	12.68	0.9904	3079634	248658	9522	2.15
hn1473	Female	66	Parkinson's disease	34.4	11.69	0.9903	3037808	237715	8537	2.15
hn1474	Female	69	Parkinson's disease	33.71	11.46	0.9901	3040274	235761	8339	2.15
hn1475	Male	74	Parkinson's disease	42.23	14.31	0.9979	3085186	256570	9038	2.15
hn1476	Female	56	Parkinson's disease	38.93	13.21	0.9901	3044927	247219	8772	2.15
hn1477	Female	63	Parkinson's disease	36.61	12.43	0.9904	3070955	243684	8363	2.15
hn1478	Female	66	Parkinson's disease	35.86	12.18	0.9901	3050160	241242	8297	2.15
hn1479	Male	54	Parkinson's disease	40.08	13.57	0.9979	3062285	252628	8459	2.15
hn1480	Female	62	Parkinson's disease	34.24	11.63	0.9902	3045622	234932	8984	2.15
hn1481	Male	74	Parkinson's disease	34.72	11.79	0.9976	3049774	240546	8007	2.15
hn1482	Male	54	Parkinson's disease	39.98	13.57	0.9976	3083731	252309	9017	2.15
hn1483	Male	77	Parkinson's disease	36.5	12.39	0.9973	3059070	246499	8433	2.15
hn1484	Male	61	Parkinson's disease	45.31	15.36	0.9979	3065641	262117	9266	2.15
hn1485	Male	66	Parkinson's disease	34.49	11.71	0.9971	3070106	241118	9105	2.15
hn1486	Female	56	Parkinson's disease	38.03	12.92	0.9903	3058809	247566	8747	2.15
hn1487	Male	64	Parkinson's disease	45.17	15.31	0.998	3069683	261637	9098	2.15
hn1488	Female	61	Parkinson's disease	43.1	14.63	0.9905	3068971	257536	9056	2.15
hn1489	Male	66	Parkinson's disease	41.21	13.96	0.9976	3073147	255762	8768	2.15
hn1490	Male	63	Parkinson's disease	35.89	12.17	0.997	3049920	242740	8617	2.15
hn1491	Female	60	Parkinson's disease	39.04	13.25	0.9902	3060794	249405	9174	2.15
hn1492	Female	55	Parkinson's disease	31.89	10.83	0.99	3048568	229524	8564	2.15
hn1493	Male	64	Parkinson's disease	35.97	12.18	0.9972	3065564	244001	8125	2.15
hn1494	Female	63	Parkinson's disease	34.71	11.81	0.9901	3051149	239561	8809	2.15
hn1495	Male	55	Parkinson's disease	41.77	14.15	0.9976	3083403	256369	9770	2.15
hn1496	Female	63	Parkinson's disease	37.62	12.79	0.9901	3078298	248718	9038	2.15
hn1497	Female	82	Parkinson's disease	33.5	11.39	0.9901	3050196	236827	8921	2.15
hn1498	Female	66	Parkinson's disease	32.95	11.22	0.9898	3050389	236373	8394	2.15
hn1499	Female	56	Normal	43.76	14.84	0.9902	3083029	259644	9813	2.15
hn1500	Male	61	Parkinson's disease	35.61	12.09	0.9973	3060655	241757	8864	2.15
hn1501	Male	61	Parkinson's disease	36.69	12.43	0.9978	3063613	244115	9065	2.15
hn1502	Female	56	Parkinson's disease	36.07	12.25	0.9901	3058555	241924	9346	2.15
hn1503	Female	57	Normal	42.37	14.39	0.9904	3066610	256057	9500	2.15
hn1504	Female	63	Parkinson's disease	37.05	12.57	0.9902	3063471	243058	9383	2.15
hn1505	Male	61	Parkinson's disease	35.58	12.08	0.9973	3075002	244776	8627	2.15
hn1506	Male	64	Parkinson's disease	38.33	13.01	0.9972	3068789	249431	8741	2.15
hn1507	Female	63	Parkinson's disease	35.54	12.07	0.9904	3060405	242549	10835	2.15
hn1508	Female	58	Parkinson's disease	45.84	15.55	0.9903	3072036	261530	9068	2.15
hn1509	Female	54	Parkinson's disease	35.73	12.11	0.9903	3056314	240358	10078	2.15
hn1510	Female	73	Parkinson's disease	40.23	13.66	0.9904	3060958	251471	8909	2.15
hn1511	Female	58	Parkinson's disease	41.78	14.19	0.9904	3070434	254352	9529	2.15
hn1512	Male	58	Parkinson's disease	34.23	11.6	0.9973	3053443	240274	8597	2.15
hn1513	Female	66	Parkinson's disease	30.58	10.39	0.9897	3037843	228320	7780	2.15
hn1514	Female	66	Parkinson's disease	34.12	11.49	0.9903	3050864	237589	8709	2.15
hn1515	Female	59	Parkinson's disease	33.81	11.49	0.9899	3050632	237954	8784	2.15
hn1516	Male	65	Parkinson's disease	33.17	11.25	0.9973	3049173	237518	8705	2.15
hn1517	Male	56	Parkinson's disease	33.04	11.22	0.9971	3057590	238331	8579	2.15
hn1518	Female	53	Parkinson's disease	30.56	10.41	0.99	3018150	227332	7966	2.15
hn1519	Female	51	Parkinson's disease	34.22	11.61	0.9899	3054778	239053	9750	2.15
hn1520	Male	61	Parkinson's disease	33.45	11.21	0.9973	3044624	235372	8398	2.15
hn1521	Male	59	Parkinson's disease	38	12.72	0.9977	3060298	247274	9057	2.15
hn1522	Female	66	Parkinson's disease	32.51	10.92	0.9901	3033567	230177	8428	2.15
hn1523	Male	57	Parkinson's disease	34.93	11.73	0.9972	3060036	240045	9196	2.15
hn1524	Male	51	Parkinson's disease	30.67	10.31	0.9967	3029812	227727	9454	2.15
hn1525	Female	74	Parkinson's disease	39.64	13.29	0.9903	3071305	249269	8829	2.15
hn1526	Female	71	Parkinson's disease	34.63	11.63	0.9903	3049656	239363	10518	2.15
hn1527	Female	64	Parkinson's disease	35.24	11.84	0.9902	3028910	238004	8579	2.15
hn1528	Male	73	Parkinson's disease	33.34	11.31	0.997	3063120	240550	8616	2.15
hn1529	Male	70	Parkinson's disease	33.02	11.22	0.997	3071662	240234	8032	2.15
hn1530	Male	77	Parkinson's disease	40.87	13.86	0.9977	3073082	256048	9760	2.15
hn1531	Female	67	Parkinson's disease	32.36	10.99	0.9898	3046835	233178	12027	2.15
hn1532	Female	75	Parkinson's disease	38.76	13.14	0.9903	3056941	244547	8742	2.15
hn1533	Female	69	Parkinson's disease	43.8	14.85	0.9905	3072346	253699	9581	2.15
hn1534	Female	62	Parkinson's disease	32.99	11.21	0.9901	3035577	234875	8413	2.15
hn1535	Male	66	Parkinson's disease	30.37	10.3	0.9967	3026904	226447	8044	2.15
hn1536	Female	53	Parkinson's disease	34.43	11.71	0.9901	3053019	237508	8580	2.15
hn1537	Male	53	Parkinson's disease	39.65	13.46	0.9975	3033940	249268	8859	2.15
hn1538	Male	52	Parkinson's disease	35.05	11.9	0.9973	3045730	238506	8255	2.15
hn1539	Male	51	Parkinson's disease	35.39	11.95	0.9972	3049833	240579	8966	2.15
hn1540	Male	51	Parkinson's disease	39.11	13.21	0.9975	3075701	250984	9121	2.15
hn1541	Female	62	Parkinson's disease	33.34	11.27	0.99	3037038	232026	8027	2.15
hn1542	Male	72	Parkinson's disease	35.8	12.09	0.9973	3043565	240410	8872	2.15
hn1543	Male	51	Parkinson's disease	35.13	11.87	0.9973	3066533	241976	8731	2.15
hn1544	Male	80	Parkinson's disease	41.52	14.03	0.9955	3067859	254494	9722	2.15
hn1545	Male	75	Parkinson's disease	37.87	12.8	0.9974	3070928	249086	8954	2.15
hn1546	Female	67	Parkinson's disease	37.14	12.54	0.9903	3063941	243915	9421	2.15
hn1547	Male	59	Parkinson's disease	34.61	11.7	0.9972	3047488	240502	8802	2.15
hn1548	Female	62	Parkinson's disease	42.87	14.49	0.9906	3062089	253655	9110	2.15
hn1549	Male	58	Parkinson's disease	39.77	13.39	0.9976	3069615	249081	9557	2.15
hn1550	Female	67	Parkinson's disease	38.61	13.05	0.9903	3053893	245711	8788	2.15
hn1551	Female	62	Parkinson's disease	39.42	13.33	0.9904	3065694	249137	8708	2.15
hn1552	Female	66	Parkinson's disease	42.7	14.41	0.9904	3076570	256894	9898	2.15
hn1553	Male	59	Parkinson's disease	37.49	12.63	0.9974	3055029	242303	8775	2.15
hn1554	Male	64	Parkinson's disease	38.93	13.1	0.9976	3059148	248197	8858	2.15
hn1555	Male	56	Parkinson's disease	39.02	13.17	0.9978	3083882	251196	9027	2.15
hn1556	Female	69	Parkinson's disease	36.96	12.5	0.9902	3060139	244225	8701	2.15
hn1557	Female	60	Parkinson's disease	44.91	15.15	0.9904	3073392	258603	10047	2.15
hn1558	Female	54	Parkinson's disease	36.39	12.3	0.9901	3068497	242598	8825	2.15
hn1559	Female	57	Parkinson's disease	39.65	13.38	0.9905	3065728	248891	8294	2.15
hn1560	Male	66	Parkinson's disease	43.72	14.76	0.9979	3054019	256637	13979	2.15
hn1561	Male	60	Parkinson's disease	45	15.18	0.998	3085803	261070	8980	2.15
hn1562	Male	60	Parkinson's disease	41.32	13.94	0.9976	3053358	252835	8567	2.15
hn1563	Male	61	Parkinson's disease	37.47	12.64	0.9973	3057016	245129	8249	2.15
hn1564	Female	64	Parkinson's disease	39.49	13.33	0.9903	3059967	248390	9604	2.15
hn1565	Male	66	Parkinson's disease	34.72	11.73	0.9972	3048003	237527	9530	2.15
hn1566	Female	60	Parkinson's disease	35.5	11.97	0.9901	3052060	237937	8449	2.15
hn1567	Female	61	Parkinson's disease	35.17	11.9	0.9903	3053883	239116	10932	2.15
hn1568	Male	57	Parkinson's disease	41.81	14.12	0.9978	3071735	255893	9117	2.15
hn1569	Female	66	Parkinson's disease	37.05	12.55	0.9901	3071476	246221	8394	2.15
hn1570	Male	76	Parkinson's disease	36.68	12.39	0.9974	3048073	243451	10386	2.15
hn1571	Female	70	Parkinson's disease	36.56	12.37	0.99	3060419	244313	9065	2.15
hn1572	Male	60	Parkinson's disease	42.85	14.46	0.9974	3083560	257573	10181	2.15
hn1573	Female	58	Parkinson's disease	38.93	13.15	0.9903	3074547	247737	8210	2.15
hn1574	Male	60	Parkinson's disease	37.17	12.57	0.9971	3050944	243590	9288	2.15
hn1575	Male	58	Parkinson's disease	35.87	12.12	0.9974	3050770	240282	8956	2.15
hn1576	Female	63	Parkinson's disease	40.71	13.75	0.9903	3070301	251257	9624	2.15
hn1577	Female	65	Parkinson's disease	39.89	13.44	0.9903	3052380	246958	9037	2.15
hn1578	Female	65	Parkinson's disease	37.64	12.58	0.9903	3053258	242568	9027	2.15
hn1579	Male	53	Parkinson's disease	39.74	13.4	0.9975	3063233	251520	10512	2.15
hn1580	Female	53	Parkinson's disease	35.82	12.11	0.9901	3035351	240441	8555	2.15
hn1581	Female	57	Parkinson's disease	43.94	14.82	0.9906	3079260	257896	10690	2.15
hn1582	Female	59	Parkinson's disease	35.25	11.91	0.9901	3071802	238617	8092	2.15
hn1583	Female	57	Parkinson's disease	37.67	12.73	0.9901	3061393	243841	10159	2.15
hn1584	Male	58	Parkinson's disease	44.46	14.98	0.9979	3094441	259974	12475	2.15
hn1585	Female	73	Parkinson's disease	43.09	14.57	0.9905	3081211	255625	9030	2.15
hn1586	Male	61	Parkinson's disease	40.82	13.76	0.9978	3071112	252528	8588	2.15
hn1587	Male	57	Parkinson's disease	31.94	10.79	0.9967	3041058	230721	9616	2.15
hn1588	Female	58	Parkinson's disease	38.34	12.93	0.9901	3015255	242153	8696	2.15
hn1589	Female	56	Parkinson's disease	38.16	12.86	0.9905	3054018	245631	10018	2.15
hn1590	Female	64	Parkinson's disease	39.14	13.21	0.9904	3049694	247983	8087	2.15
hn1591	Female	74	Parkinson's disease	35.73	12.09	0.9903	3069590	242337	8765	2.15
hn1592	Male	69	Parkinson's disease	42.77	14.41	0.9978	3074742	256534	8729	2.15
hn1593	Male	52	Parkinson's disease	34.56	11.67	0.9973	3047862	238491	8673	2.15
hn1594	Male	61	Parkinson's disease	44.16	14.91	0.9977	3071839	259885	9845	2.15
hn1595	Female	57	Parkinson's disease	42.94	14.52	0.9906	3070097	255913	9743	2.15
hn1596	Female	68	Parkinson's disease	33.87	11.35	0.99	3055876	236717	8979	2.15
hn1597	Female	67	Parkinson's disease	38.22	12.78	0.9905	3075850	248871	8426	2.15
hn1598	Female	59	Parkinson's disease	33.13	11.07	0.99	3043206	232658	8916	2.15
hn1599	Female	51	Parkinson's disease	35.76	11.97	0.9903	3047615	241480	10301	2.15
hn1600	Female	63	Parkinson's disease	36.19	12.13	0.9903	3060641	243501	8608	2.15
hn1601	Male	65	Parkinson's disease	41.35	13.82	0.9975	3069590	255145	9727	2.15
hn1602	Female	66	Parkinson's disease	37.9	12.73	0.9904	3066323	248127	9067	2.15
hn1603	Male	68	Parkinson's disease	36.86	12.32	0.9976	3050479	245130	8533	2.15
hn1604	Female	76	Parkinson's disease	32.35	10.83	0.9901	3052012	233905	8286	2.15
hn1605	Male	56	Parkinson's disease	41.49	13.87	0.9977	3076080	256103	9121	2.15
hn1606	Male	62	Parkinson's disease	38.53	12.84	0.9976	3066908	247956	8655	2.15
hn1607	Female	56	Parkinson's disease	37.67	12.61	0.9904	3057535	244478	8147	2.15
hn1608	Male	55	Parkinson's disease	35.16	11.77	0.9973	3055016	240226	8223	2.14
hn1609	Female	58	Parkinson's disease	39.59	13.24	0.9903	3066523	251183	10222	2.15
hn1610	Male	58	Parkinson's disease	36.08	12.02	0.9975	3065453	241108	9235	2.15
hn1611	Female	61	Parkinson's disease	35.15	11.68	0.9901	3052495	238945	7856	2.15
hn1612	Male	75	Parkinson's disease	36.45	12.18	0.9976	3072394	246006	10141	2.15
hn1613	Female	59	Parkinson's disease	31.78	10.63	0.99	3048615	231301	7820	2.15
hn1614	Male	69	Parkinson's disease	43.71	14.59	0.9979	3073736	259519	9479	2.15
hn1615	Male	55	Parkinson's disease	33.95	11.32	0.9973	3056496	236301	8360	2.14
hn1616	Male	58	Parkinson's disease	39.26	13.11	0.9975	3071476	251593	9358	2.15
hn1617	Male	61	Parkinson's disease	46.62	15.51	0.9979	3086084	264362	9458	2.15
hn1618	Male	71	Parkinson's disease	35.47	12.03	0.9973	3070242	243021	10153	2.15
hn1619	Female	62	Parkinson's disease	37.89	12.88	0.9902	3069480	248305	9937	2.15
hn1620	Female	71	Parkinson's disease	32.73	11.11	0.9899	3038719	229315	8361	2.15
hn1621	Male	60	Parkinson's disease	36.31	12.32	0.997	3067568	244474	8777	2.15
hn1622	Female	63	Parkinson's disease	35.74	12.13	0.9901	3070738	243486	8792	2.15
hn1623	Female	66	Parkinson's disease	43.14	14.61	0.9904	3076528	257583	9870	2.15
hn1624	Male	57	Parkinson's disease	37.05	12.57	0.9976	3073098	248167	9068	2.15
hn1625	Male	65	Parkinson's disease	37.96	12.89	0.9972	2983679	244384	8009	2.15
hn1626	Female	69	Parkinson's disease	32.4	11.02	0.99	3048714	234570	8254	2.15
hn1627	Female	61	Parkinson's disease	39.97	13.57	0.9902	3057505	248945	8545	2.15
hn1628	Female	57	Parkinson's disease	34.72	11.79	0.9903	3061364	236487	9085	2.15
hn1629	Female	59	Parkinson's disease	36.81	12.51	0.9902	3062776	242365	8766	2.15
hn1630	Female	73	Parkinson's disease	36.46	12.28	0.9903	3048783	239276	9575	2.15
hn1631	Female	51	Parkinson's disease	39.78	13.5	0.9904	3051827	248510	9008	2.15
hn1632	Female	64	Parkinson's disease	35.13	11.93	0.9899	3068427	237607	8459	2.15
hn1633	Female	70	Parkinson's disease	35.96	12.22	0.9902	3051712	240926	8333	2.15
hn1634	Male	66	Parkinson's disease	37.03	12.56	0.9975	3064310	246440	9686	2.15
hn1635	Female	59	Parkinson's disease	35.04	11.91	0.9901	3061378	240359	9595	2.15
hn1636	Male	53	Parkinson's disease	42.37	14.39	0.9905	3066478	255449	10332	2.15
hn1637	Male	57	Parkinson's disease	35.51	12.05	0.9974	3069597	240058	12365	2.15
hn1638	Female	57	Parkinson's disease	38.84	13.17	0.9902	3063161	248774	9926	2.15
hn1639	Female	56	Parkinson's disease	43.58	14.78	0.9904	3081097	258381	12677	2.15
hn1640	Male	66	Parkinson's disease	43.33	14.69	0.9976	3072375	258524	8641	2.15
hn1641	Female	65	Parkinson's disease	42.48	14.42	0.9903	3077129	255092	9220	2.15
hn1642	Female	64	Parkinson's disease	33.08	11.26	0.99	3050752	234999	8902	2.15
hn1643	Male	58	Parkinson's disease	36.36	12.36	0.9974	3058011	245364	9600	2.15
hn1644	Female	71	Parkinson's disease	30.52	10.38	0.9898	3036856	225005	7885	2.15
hn1645	Male	62	Parkinson's disease	36.09	12.25	0.9974	3051730	242628	8772	2.15
hn1646	Male	76	Parkinson's disease	34.68	11.79	0.9973	3061014	242283	8733	2.15
hn1647	Male	61	Parkinson's disease	41.09	13.94	0.9977	3082968	256732	9542	2.15
hn1648	Male	70	Parkinson's disease	35.27	11.98	0.9975	3064621	245136	8164	2.15
hn1649	Male	51	Parkinson's disease	38.29	13	0.9972	3023299	246687	8688	2.15
hn1650	Female	69	Parkinson's disease	31.68	10.78	0.99	3041985	231546	8470	2.15
hn1651	Male	66	Parkinson's disease	41.45	14.06	0.9978	3075299	255590	9560	2.15
hn1652	Female	52	Parkinson's disease	36.67	12.44	0.9904	3067878	241539	9774	2.15
hn1653	Female	59	Parkinson's disease	39.19	13.3	0.9902	3051731	246653	8744	2.15
hn1654	Male	59	Parkinson's disease	37.03	12.57	0.9975	3071941	245588	10481	2.15
hn1655	Male	52	Parkinson's disease	43.17	14.61	0.9977	3079005	258664	14002	2.15
hn1656	Male	54	Parkinson's disease	35.47	12.03	0.9974	3072687	239700	8415	2.15
hn1657	Female	55	Parkinson's disease	39.12	13.29	0.9901	3060299	250657	9791	2.15
hn1658	Female	51	Parkinson's disease	35.68	12.13	0.9901	3058771	241716	8559	2.15
hn1659	Female	54	Parkinson's disease	35.02	11.9	0.9903	3067601	241009	8716	2.15
hn1660	Male	63	Parkinson's disease	41.84	14.18	0.9976	3068741	255609	8375	2.15
hn1661	Male	74	Parkinson's disease	36.11	12.25	0.9973	3056960	241875	8718	2.15
hn1662	Male	64	Parkinson's disease	38.79	13.15	0.9977	3009722	246646	9890	2.15
hn1663	Female	70	Parkinson's disease	43.39	14.73	0.9902	3081482	258445	9324	2.15
hn1664	Male	68	Parkinson's disease	43.1	14.63	0.9905	3084245	258755	9488	2.15
hn1665	Female	54	Parkinson's disease	42.1	14.29	0.9905	3073771	254405	9296	2.15
hn1666	Female	67	Parkinson's disease	32.31	10.98	0.9901	3049813	231898	9074	2.15
hn1667	Male	65	Parkinson's disease	37.24	12.65	0.9976	3063264	247658	9627	2.15
hn1668	Female	64	Parkinson's disease	31.13	10.57	0.9898	3041622	225354	7880	2.15
hn1669	Female	54	Parkinson's disease	36.61	12.42	0.9901	3069004	243834	8757	2.15
hn1670	Male	56	Parkinson's disease	37.75	12.82	0.9977	3058547	246480	8183	2.15
hn1671	Male	62	Parkinson's disease	37.8	12.82	0.9974	3052052	245404	9195	2.15
hn1672	Male	61	Parkinson's disease	44.06	14.94	0.9979	3075239	259821	8558	2.15
hn1673	Female	59	Parkinson's disease	40.07	13.61	0.9905	3062610	252147	8995	2.15
hn1674	Male	57	Parkinson's disease	38.94	13.22	0.9904	3056985	248043	11959	2.15
hn1675	Male	55	Parkinson's disease	35.28	11.97	0.9974	3050014	241997	9220	2.15
hn1676	Female	60	Parkinson's disease	43.09	14.64	0.9903	3069335	255060	8848	2.15
hn1677	Female	58	Parkinson's disease	38.62	13.12	0.9902	3063271	246049	8745	2.15
hn1678	Female	70	Parkinson's disease	37.77	12.85	0.9902	3060549	243810	9442	2.15
hn1679	Male	62	Parkinson's disease	36.86	12.51	0.9975	3064166	244113	8342	2.15
hn1680	Female	58	Parkinson's disease	41.97	14.25	0.9905	3063997	253856	9744	2.15
hn1681	Female	63	Parkinson's disease	37.04	12.57	0.9904	3046018	241291	9249	2.15
hn1682	Male	57	Parkinson's disease	37.88	12.83	0.9974	3076323	247951	8284	2.15
hn1683	Female	72	Parkinson's disease	42.53	14.44	0.9902	3067483	254130	9922	2.15
hn1684	Female	58	Parkinson's disease	38.76	13.17	0.9905	3067408	249030	9055	2.15
hn1685	Female	65	Parkinson's disease	44.57	15.14	0.9905	3065739	257352	9138	2.15
hn1686	Male	58	Parkinson's disease	34.9	11.86	0.9902	3051087	236713	8555	2.15
hn1687	Female	62	Parkinson's disease	38.06	12.92	0.9904	3069419	246243	9336	2.15
hn1688	Female	67	Parkinson's disease	42.68	14.48	0.9906	3079547	255264	9053	2.15
hn1689	Male	68	Parkinson's disease	44.61	15.11	0.9976	3070555	260106	10075	2.15
hn1690	Female	56	Parkinson's disease	42.55	14.43	0.9904	3068951	254630	9227	2.15
hn1691	Female	65	Parkinson's disease	36.23	12.31	0.9904	3043090	241201	8479	2.15
hn1692	Female	65	Parkinson's disease	40.05	13.6	0.9904	3074979	252483	9730	2.15
hn1693	Female	52	Parkinson's disease	34.31	11.67	0.9902	3040898	235992	8981	2.15
hn1694	Female	51	Parkinson's disease	36.63	12.45	0.9901	3054068	242771	9111	2.15
hn1695	Male	55	Parkinson's disease	35.95	12.21	0.9972	3065187	244635	8661	2.15
hn1696	Male	55	Parkinson's disease	41.58	14.1	0.9977	3074746	255791	10133	2.15
hn1697	Female	61	Parkinson's disease	37.15	12.63	0.99	3057468	245860	8832	2.15
hn1698	Female	73	Parkinson's disease	38.01	12.89	0.9901	3026498	245210	8754	2.15
hn1699	Male	71	Parkinson's disease	36.47	12.09	0.9975	3063579	244128	7488	2.15
hn1700	Female	61	Parkinson's disease	42.71	14.51	0.9904	3059323	255161	9406	2.15
hn1701	Female	57	Parkinson's disease	38.77	13.17	0.9904	3067111	247271	8972	2.15
hn1702	Female	59	Parkinson's disease	38.72	13.14	0.9904	3055290	246202	10336	2.15
hn1703	Female	55	Normal	36.05	12.24	0.9903	3071704	243090	9090	2.15
hn1704	Female	65	Parkinson's disease	41.57	14.12	0.9902	3075196	254427	8913	2.15
hn1705	Female	67	Parkinson's disease	37.41	12.69	0.9901	3061119	243251	9151	2.15
hn1706	Male	59	Parkinson's disease	40.09	13.58	0.9978	3081382	252829	10052	2.15
hn1707	Female	71	Parkinson's disease	40.25	13.67	0.9904	3066523	251823	9765	2.15
hn1708	Female	72	Parkinson's disease	38.86	13.21	0.9901	3063106	249626	9330	2.15
hn1709	Male	66	Parkinson's disease	46.4	15.74	0.9978	3077165	263683	9350	2.15
hn1710	Male	72	Parkinson's disease	35.8	12.15	0.9974	3056517	241726	8916	2.15
hn1711	Female	69	Parkinson's disease	38.08	12.92	0.9903	2992926	241779	8965	2.15
hn1712	Female	61	Parkinson's disease	45.03	15.29	0.9906	3080438	260786	10297	2.15
hn1713	Female	72	Parkinson's disease	46.06	15.64	0.9903	3078092	262466	9200	2.15
hn1714	Female	63	Normal	43.6	14.8	0.9904	3083006	258355	9614	2.15
hn1715	Female	56	Parkinson's disease	36.1	12.27	0.9899	3053161	240516	9173	2.15
hn1716	Male	75	Parkinson's disease	41.56	14.1	0.9977	3067618	254130	10963	2.15
hn1717	Female	51	Parkinson's disease	35.49	12.06	0.9902	3053091	238166	9095	2.15
hn1718	Male	60	Parkinson's disease	38.78	13.14	0.9976	3072209	248673	10186	2.15
hn1719	Male	57	Parkinson's disease	36.91	12.53	0.9973	3057020	244000	9537	2.15
hn1720	Male	77	Parkinson's disease	42	14.26	0.9978	3081754	255842	9187	2.15
hn1721	Male	66	Parkinson's disease	38.7	13.15	0.9978	3065931	250186	8917	2.15
hn1722	Male	64	Parkinson's disease	37.16	12.59	0.9974	3042766	242675	8224	2.15
hn1723	Male	76	Parkinson's disease	37.68	12.8	0.9974	3068317	249338	8980	2.15
hn1724	Male	69	Parkinson's disease	46.51	15.75	0.9979	3048640	259795	9649	2.15
hn1725	Male	69	Parkinson's disease	41.06	13.89	0.9979	3080789	252427	9582	2.15
hn1726	Male	56	Parkinson's disease	41.43	14.06	0.9979	3074497	254057	9559	2.15
hn1727	Male	63	Parkinson's disease	38.84	13.15	0.9976	3032225	246354	8618	2.15
hn1728	Male	53	Parkinson's disease	41.98	14.2	0.9978	3070970	255062	13367	2.15
hn1729	Female	54	Parkinson's disease	38.31	13.01	0.9905	3062824	243738	8947	2.15
hn1730	Male	60	Parkinson's disease	37.98	12.89	0.9976	3074605	247623	10304	2.15
hn1731	Female	66	Parkinson's disease	39.64	13.47	0.9902	3016584	245723	8967	2.15
hn1732	Female	58	Parkinson's disease	37.87	12.87	0.9904	3071246	246412	8798	2.15
hn1733	Female	55	Parkinson's disease	46.76	15.85	0.9906	3070272	260689	8900	2.15
hn1734	Female	63	Parkinson's disease	36.66	12.45	0.9901	3055218	241181	9269	2.15
hn1735	Female	53	Parkinson's disease	38.94	13.23	0.9903	3065989	247926	9058	2.15
hn1736	Female	55	Parkinson's disease	41.34	14.06	0.9905	3054495	250100	9015	2.15
hn1737	Female	76	Parkinson's disease	36.71	12.41	0.99	3065041	241528	12930	2.15
hn1738	Male	60	Parkinson's disease	40.28	13.58	0.9979	3071835	253740	12932	2.15
hn1739	Female	72	Parkinson's disease	29.97	9.56	0.9877	2965672	197515	6368	2.15
hn1740	Female	71	Parkinson's disease	30.21	10.03	0.9898	3027795	220740	8804	2.15
hn1741	Female	54	Parkinson's disease	31.56	10.64	0.9899	3028156	229228	7896	2.15
hn1742	Female	55	Parkinson's disease	36.87	11.31	0.99	3006533	216055	6723	2.15
hn1743	Male	58	Parkinson's disease	35.45	11.05	0.9962	3020776	215186	7223	2.15
hn1744	Male	73	Parkinson's disease	34.09	11.47	0.9974	3061710	237805	11712	2.15
hn1745	Female	57	Parkinson's disease	36.17	12.14	0.9903	3069734	240022	8779	2.15
hn1746	Female	54	Parkinson's disease	33.69	10.68	0.9899	3021381	220508	5317	2.15
hn1747	Female	62	Parkinson's disease	35.51	11.18	0.9901	3027663	223395	7527	2.15
hn1748	Female	69	Parkinson's disease	33.67	11.36	0.9972	3063095	237532	10178	2.15
hn1749	Female	51	Parkinson's disease	36.54	12.33	0.9902	3047113	242792	8003	2.15
hn1750	Male	68	Parkinson's disease	41.23	13.89	0.9978	3077152	253862	10062	2.15
hn1751	Female	59	Parkinson's disease	44.74	15.05	0.9905	3057050	255379	9319	2.15
hn1752	Male	66	Parkinson's disease	44.21	14.81	0.997	2992653	237184	8714	2.15
hn1753	Male	57	Parkinson's disease	43.98	14.81	0.9978	3083173	260637	9039	2.15
hn1754	Female	69	Parkinson's disease	44.91	15.16	0.9905	3077790	261044	9754	2.15
hn1755	Female	60	Parkinson's disease	40.21	13.58	0.9903	3064963	250190	9704	2.15
hn1756	Female	70	Parkinson's disease	41.54	14.05	0.9904	3058438	254724	9266	2.15
hn1757	Female	53	Parkinson's disease	38.53	13.03	0.9903	3075648	251096	9092	2.15
hn1758	Male	57	Parkinson's disease	47.91	16.15	0.9975	3077875	253232	9490	2.15
hn1759	Female	62	Parkinson's disease	43.29	14.64	0.9906	3069454	258402	9740	2.15
hn1760	Female	70	Parkinson's disease	43.22	14.6	0.9904	3067983	251215	9091	2.15
hn1761	Male	55	Parkinson's disease	41.21	13.9	0.9974	3059427	244815	8946	2.15
hn1762	Female	62	Parkinson's disease	50.9	17.18	0.9905	3075560	269553	9070	2.15
hn1763	Male	55	Parkinson's disease	44.38	14.96	0.9979	3077942	258948	10606	2.15
hn1764	Female	54	Parkinson's disease	42.62	14.4	0.9906	3088135	257478	9388	2.15
hn1765	Female	55	Parkinson's disease	42.29	14.29	0.9905	3079816	255867	9612	2.15
hn1766	Male	61	Parkinson's disease	44.39	14.94	0.9978	3071339	255572	13935	2.15
hn1767	Male	64	Parkinson's disease	42.95	14.48	0.9975	3070517	243594	9080	2.15
hn1768	Male	52	Parkinson's disease	42.29	14.23	0.9904	3073404	253767	10551	2.15
hn1769	Male	72	Parkinson's disease	45.83	15.44	0.9979	3074713	263213	9263	2.15
hn1770	Female	62	Parkinson's disease	41.34	13.98	0.9904	3063282	255118	9344	2.15
hn1771	Female	56	Parkinson's disease	50.36	16.99	0.9907	3073333	268916	9452	2.15
hn1772	Female	66	Parkinson's disease	38.44	12.95	0.9904	3078388	250127	9254	2.15
hn1773	Female	55	Parkinson's disease	45.63	15.37	0.9905	3055615	257282	9046	2.15
hn1774	Female	54	Parkinson's disease	48.22	16.29	0.9905	3070913	265847	10693	2.15
hn1775	Male	62	Parkinson's disease	37.93	12.68	0.9974	3047168	242366	8455	2.15
hn1776	Male	59	Parkinson's disease	39.34	13.16	0.9974	3064903	246579	8920	2.15
hn1777	Female	62	Parkinson's disease	34.69	11.64	0.9901	3039936	234233	8433	2.15
hn1778	Male	57	Parkinson's disease	37.1	12.44	0.9969	3051645	242140	12582	2.15
hn1779	Female	55	Parkinson's disease	35.7	11.99	0.9903	3042043	235604	8567	2.15
hn1780	Female	52	Parkinson's disease	41.89	14.06	0.9906	3038452	247932	8695	2.15
hn1781	Female	59	Parkinson's disease	36.77	12.33	0.9901	3062673	239452	8333	2.15
hn1783	Female	60	Parkinson's disease	36.89	12.37	0.9903	3067578	240793	9267	2.15
hn1784	Male	61	Parkinson's disease	44.18	14.79	0.9978	3083126	255952	10327	2.15
hn1785	Female	69	Parkinson's disease	38.78	12.97	0.9903	3069694	243486	8481	2.15
hn1786	Male	63	Parkinson's disease	39.32	13.15	0.9976	3070456	246001	9915	2.15
hn1787	Male	59	Parkinson's disease	35.6	11.91	0.9974	3052034	237800	8034	2.15
hn1788	Male	57	Parkinson's disease	40.24	13.45	0.9972	3061550	247623	9172	2.15
hn1789	Male	56	Parkinson's disease	37.64	12.56	0.9972	3050565	240383	8394	2.15
hn1790	Male	59	Parkinson's disease	39.41	13.16	0.9976	3058646	246173	8904	2.15
hn1791	Male	60	Parkinson's disease	42.79	14.24	0.9976	3059773	255729	9277	2.15
hn1792	Female	61	Parkinson's disease	37.15	12.38	0.9902	3043396	238918	7493	2.15
hn1793	Female	66	Parkinson's disease	43.96	14.69	0.9906	3054818	251678	8643	2.15
hn1794	Male	62	Parkinson's disease	35.56	11.8	0.9972	3049444	237374	8524	2.15
hn1795	Male	60	Parkinson's disease	37.76	12.62	0.9905	3049546	240906	8255	2.15
hn1796	Male	59	Parkinson's disease	42.79	14.25	0.9977	3071079	251786	9082	2.15
hn1797	Male	76	Parkinson's disease	43.85	14.62	0.9977	3060815	253664	9627	2.15
hn1798	Male	60	Parkinson's disease	41.55	13.84	0.9977	3052348	247398	8755	2.15
hn1799	Male	58	Parkinson's disease	37.87	12.66	0.9976	3066499	243500	11983	2.15
hn1800	Male	58	Parkinson's disease	40.64	13.58	0.9976	3048345	246081	8495	2.15
hn1801	Female	65	Parkinson's disease	33.45	11.2	0.99	3035420	228706	8422	2.15
hn1802	Female	61	Parkinson's disease	34.59	11.59	0.9903	2990298	230294	7371	2.15
hn1803	Female	72	Parkinson's disease	35.29	11.84	0.9903	3050870	235793	8887	2.15
hn1804	Male	57	Parkinson's disease	42.44	14.21	0.9975	3053086	251073	8678	2.15
hn1805	Female	59	Parkinson's disease	38.27	12.84	0.9902	3062195	242542	8825	2.15
hn1806	Male	57	Parkinson's disease	37.96	12.71	0.9974	3046642	241990	9654	2.15
hn1807	Male	76	Parkinson's disease	38.15	12.77	0.9973	3057653	243964	8677	2.15
hn1808	Male	70	Parkinson's disease	42.37	14.17	0.9977	3065749	250721	8532	2.15
hn1809	Female	55	Parkinson's disease	39.23	13.09	0.9903	3057765	243949	8590	2.15
hn1810	Female	54	Parkinson's disease	39.11	13.11	0.9904	3070115	243980	8728	2.15
hn1811	Female	62	Parkinson's disease	34.96	11.73	0.99	3040319	232847	8401	2.15
hn1812	Male	53	Parkinson's disease	40.61	13.52	0.9975	3073283	249631	8194	2.15
hn1813	Female	58	Parkinson's disease	39.14	13.11	0.9902	3051941	242465	9175	2.15
hn1814	Female	62	Parkinson's disease	39.54	13.25	0.9902	3058834	244660	9057	2.15
hn1815	Female	80	Parkinson's disease	39.77	13.26	0.9902	3065193	245461	10866	2.15
hn1816	Male	70	Parkinson's disease	36.31	12.14	0.9971	3068345	241056	8463	2.15
hn1817	Male	63	Parkinson's disease	45.73	15.25	0.9977	3069219	257881	8437	2.15
hn1818	Male	58	Parkinson's disease	37.62	12.53	0.9973	3058883	241594	8371	2.15
hn1819	Female	73	Parkinson's disease	38.31	12.84	0.9905	3069274	242423	8241	2.15
hn1820	Male	60	Parkinson's disease	43.15	14.42	0.9979	3077122	252512	9892	2.15
hn1821	Male	67	Parkinson's disease	46.12	15.44	0.998	3070778	257305	10000	2.15
hn1822	Female	60	Parkinson's disease	41.11	13.76	0.9905	3055394	247172	9540	2.15
hn1823	Male	57	Parkinson's disease	36.94	12.36	0.9974	3061208	241243	8657	2.15
hn1824	Male	70	Parkinson's disease	39.04	13.07	0.9975	3063546	245285	8612	2.15
hn1825	Female	75	Parkinson's disease	34.53	11.56	0.9902	3062427	234281	8314	2.15
hn1826	Male	62	Parkinson's disease	36.94	12.4	0.9972	3065965	241482	10025	2.15
hn1827	Female	51	Parkinson's disease	34.57	11.61	0.99	3046939	232903	7878	2.15
hn1828	Male	66	Parkinson's disease	44.01	14.75	0.9978	3081633	256002	9789	2.15
hn1829	Female	53	Parkinson's disease	41.87	14.04	0.9904	3075311	250702	9275	2.15
hn1830	Male	51	Parkinson's disease	38.8	13	0.9976	3056896	244661	8879	2.15
hn1831	Male	66	Parkinson's disease	38.43	12.9	0.9975	3056479	245119	9315	2.14
hn1832	Female	51	Parkinson's disease	44	14.74	0.9905	3076123	253209	9410	2.15
hn1833	Female	63	Parkinson's disease	37.1	12.43	0.9901	3056718	239188	9020	2.15
hn1834	Female	58	Parkinson's disease	37.33	12.5	0.9903	3057034	239251	8560	2.15
hn1835	Female	63	Parkinson's disease	35.18	11.79	0.9899	3033110	232734	7556	2.15
hn1836	Female	57	Parkinson's disease	38.69	12.94	0.9902	3053796	242719	8420	2.15
hn1837	Female	53	Parkinson's disease	38.05	12.73	0.9904	3051526	240216	8972	2.15
hn1838	Female	65	Parkinson's disease	37.46	12.55	0.9904	3042991	240837	9626	2.15
hn1839	Female	67	Parkinson's disease	37.19	12.39	0.9901	3050358	238744	8345	2.15
hn1840	Male	68	Parkinson's disease	38.18	12.67	0.9974	3046052	242218	8205	2.15
hn1841	Male	67	Parkinson's disease	42.76	14.31	0.9976	3061292	252731	8438	2.15
hn1842	Female	62	Parkinson's disease	36.17	12.11	0.9902	3057491	237931	8825	2.15
hn1843	Female	66	Parkinson's disease	41.63	14.01	0.9904	3064369	251040	9539	2.15
hn1844	Female	66	Parkinson's disease	44.38	14.91	0.9904	3064530	253557	8897	2.15
hn1845	Female	62	Parkinson's disease	46.55	15.6	0.9905	3073932	258879	10493	2.15
hn1846	Male	51	Parkinson's disease	43.88	14.69	0.9975	3058789	254246	9620	2.15
hn1847	Male	52	Parkinson's disease	37.84	12.7	0.9973	3053522	243521	11412	2.15
hn1848	Male	60	Parkinson's disease	40.62	13.61	0.9975	3051648	246350	10264	2.15
hn1849	Female	61	Parkinson's disease	31.33	10.53	0.9897	3042073	225343	7694	2.15
hn1850	Female	66	Parkinson's disease	36.64	12.33	0.9902	3052212	238535	9166	2.15
hn1851	Male	57	Parkinson's disease	35.77	12.01	0.997	3041838	237419	8486	2.15
hn1852	Female	58	Parkinson's disease	43.69	14.69	0.9907	3082335	254012	9219	2.15
hn1853	Male	69	Parkinson's disease	39.78	13.37	0.9974	3060383	247817	9158	2.15
hn1854	Female	71	Parkinson's disease	36.16	12.12	0.9903	3053391	237180	8259	2.15
hn1855	Male	68	Parkinson's disease	36.39	12.23	0.9972	3041802	239701	8588	2.15
hn1856	Male	51	Parkinson's disease	45.36	15.19	0.9981	3055176	255250	9234	2.15
hn1857	Female	66	Parkinson's disease	37.52	12.58	0.9905	3043904	238213	8119	2.15
hn1858	Male	75	Parkinson's disease	36.97	12.39	0.9973	3047583	239464	10115	2.15
hn1859	Male	52	Parkinson's disease	35.25	11.83	0.9971	3045514	235868	8330	2.15
hn1860	Male	65	Parkinson's disease	40.83	13.64	0.9976	3067590	249613	8955	2.15
hn1861	Male	60	Parkinson's disease	38.13	12.76	0.9975	3050443	241971	8520	2.15
hn1862	Female	55	Parkinson's disease	39.46	13.2	0.9905	3062802	244977	8919	2.15
hn1863	Female	61	Parkinson's disease	40.77	13.58	0.9902	3061520	247373	8503	2.15
hn1864	Male	66	Parkinson's disease	37.17	12.41	0.9975	3056571	243056	8632	2.15
hn1865	Male	53	Parkinson's disease	41.25	13.78	0.9976	3063518	249471	9020	2.15
hn1866	Male	55	Parkinson's disease	33.64	11.2	0.9971	3039099	230887	8283	2.15
hn1867	Male	62	Parkinson's disease	42.62	14.25	0.9975	3069889	254718	8844	2.15
hn1868	Female	53	Parkinson's disease	45.21	15.12	0.9905	3074784	255701	8678	2.15
hn1869	Female	56	Parkinson's disease	36.43	12.32	0.9903	3065191	243841	9176	2.15
hn1870	Female	55	Parkinson's disease	38.25	12.93	0.9902	3065073	246560	8917	2.15
hn1871	Male	58	Parkinson's disease	44.74	15.06	0.998	3073240	261916	9402	2.15
hn1872	Female	55	Parkinson's disease	42.65	14.4	0.9903	3067729	255688	13892	2.15
hn1873	Female	51	Parkinson's disease	37.88	12.79	0.9902	3071523	247523	9160	2.15
hn1874	Male	52	Parkinson's disease	34.41	11.6	0.9974	3045231	239212	8311	2.15
hn1875	Female	57	Parkinson's disease	30.05	10.16	0.9897	3032427	222737	9714	2.15
hn1876	Male	55	Parkinson's disease	39.3	13.28	0.9902	3090755	252181	8613	2.15
hn1877	Female	62	Parkinson's disease	33.18	11.23	0.99	3053289	235168	7242	2.15
hn1878	Male	62	Parkinson's disease	37.92	12.8	0.9975	3050088	247272	9246	2.15
hn1879	Male	55	Parkinson's disease	38.71	13.07	0.9975	3054858	249196	9832	2.15
hn1880	Female	58	Parkinson's disease	37.41	12.65	0.9902	3052341	245675	8864	2.15
hn1881	Female	59	Parkinson's disease	40.56	13.71	0.9902	2998294	248279	8571	2.14
hn1882	Male	64	Parkinson's disease	43.69	14.72	0.9979	3084026	260726	10138	2.15
hn1883	Female	62	Parkinson's disease	36.85	12.45	0.9902	3070172	243831	9071	2.15
hn1884	Male	66	Parkinson's disease	40.85	13.76	0.9977	3069810	252437	9554	2.15
hn1885	Female	62	Parkinson's disease	34.44	11.63	0.9903	3048264	236229	9923	2.15
hn1886	Male	60	Parkinson's disease	35.73	12.05	0.9976	3066287	242638	8485	2.15
hn1887	Male	52	Parkinson's disease	35.69	12.03	0.9975	3060018	239267	8556	2.15
hn1888	Male	63	Parkinson's disease	39.53	13.34	0.9977	3070712	251781	9915	2.15
hn1889	Female	52	Parkinson's disease	45.19	15.22	0.9905	3050053	259306	9914	2.15
hn1890	Male	52	Parkinson's disease	36.31	12.26	0.9973	3059058	245417	8581	2.15
hn1891	Female	59	Parkinson's disease	43.64	14.72	0.9906	3068628	257966	8856	2.15
hn1892	Female	55	Parkinson's disease	39.68	13.35	0.9905	3067246	248528	9084	2.15
hn1893	Male	65	Parkinson's disease	36.2	12.23	0.9974	3060555	244251	8881	2.15
hn1894	Male	51	Parkinson's disease	38.55	13.03	0.9975	3064293	248414	8619	2.15
hn1895	Male	56	Parkinson's disease	45.34	15.32	0.9979	3076980	262737	9346	2.15
hn1896	Female	65	Parkinson's disease	46.31	15.62	0.9903	3069218	261660	10705	2.15
hn1897	Male	61	Parkinson's disease	39.25	13.27	0.9977	3056603	250980	9257	2.15
hn1898	Male	55	Parkinson's disease	39.83	13.45	0.9978	3067317	252143	8399	2.15
hn1899	Female	55	Parkinson's disease	35.04	11.82	0.9904	3056276	238406	10206	2.15
hn1900	Male	55	Parkinson's disease	42.18	14.22	0.9976	3065988	256878	8914	2.15
hn1901	Male	51	Parkinson's disease	35.09	11.84	0.9972	3060007	241660	12915	2.15
hn1902	Male	60	Parkinson's disease	38.78	13.09	0.9976	3084494	252320	9910	2.15
hn1903	Male	61	Parkinson's disease	39.17	13.22	0.9977	3071340	251658	11780	2.15
hn1904	Male	56	Parkinson's disease	40.11	13.54	0.9979	3069920	253718	9551	2.15
hn1905	Male	58	Parkinson's disease	33.57	11.35	0.9974	3066617	239061	8125	2.15
hn1906	Female	53	Parkinson's disease	42.61	14.39	0.9905	3069172	256504	9042	2.15
hn1907	Male	60	Parkinson's disease	38.16	12.88	0.9974	3068994	248278	8753	2.15
hn1908	Male	56	Parkinson's disease	35.88	12.11	0.9973	3055955	241748	8558	2.15
hn1909	Male	55	Parkinson's disease	36.84	12.44	0.9903	3054083	242736	8598	2.15
hn1910	Female	59	Parkinson's disease	39.05	13.19	0.9901	3065808	249361	10529	2.15
hn1911	Male	62	Parkinson's disease	39.34	13.26	0.9977	3070266	249190	9238	2.15
hn1912	Female	57	Parkinson's disease	35.28	11.93	0.9899	2956768	234685	7741	2.15
hn1913	Female	62	Parkinson's disease	42.93	14.47	0.9906	3058460	256428	8895	2.15
hn1914	Female	63	Parkinson's disease	34.34	11.62	0.9901	3043269	237077	7994	2.15
hn1915	Female	66	Parkinson's disease	44.41	14.99	0.9905	3086921	261382	9082	2.15
hn1916	Male	60	Parkinson's disease	37.67	12.68	0.9978	3058985	244884	9487	2.15
hn1917	Female	70	Parkinson's disease	37.03	12.51	0.9903	3052364	244799	8488	2.15
hn1918	Male	64	Parkinson's disease	40.03	13.48	0.9977	3064825	252213	9141	2.15
hn1919	Female	58	Parkinson's disease	48.54	16.39	0.9905	3075081	265163	9202	2.15
hn1920	Female	55	Parkinson's disease	42.94	14.51	0.9906	3061730	255649	10395	2.15
hn1921	Female	68	Parkinson's disease	38.83	13.09	0.9906	3064913	249027	9383	2.15
hn1922	Male	76	Parkinson's disease	37.45	12.64	0.9975	3056615	246839	7889	2.15
hn1923	Male	59	Parkinson's disease	31.97	10.8	0.997	3024584	228701	9051	2.15
hn1924	Female	69	Parkinson's disease	38.3	12.93	0.9905	3068392	245931	9285	2.15
hn1925	Female	56	Parkinson's disease	32.86	11.09	0.9901	3055518	233920	8110	2.15
hn1926	Male	51	Parkinson's disease	38.32	12.93	0.9976	3057534	248614	9370	2.15
hn1927	Male	65	Parkinson's disease	40.02	13.49	0.9977	3052758	252596	9097	2.15
hn1928	Female	63	Parkinson's disease	39.12	13.21	0.9904	3076951	250992	8804	2.15
hn1929	Female	59	Parkinson's disease	40.56	13.65	0.991	3027014	249505	10103	2.15
hn1930	Male	63	Parkinson's disease	39.48	13.34	0.9974	3062066	250333	8970	2.15
hn1931	Male	61	Parkinson's disease	36.79	12.4	0.9975	3057470	243055	8681	2.15
hn1932	Female	60	Parkinson's disease	41.82	14.1	0.9904	3068513	253030	9249	2.15
hn1933	Female	69	Parkinson's disease	34.31	11.59	0.9903	3050038	235295	8183	2.15
hn1934	Female	52	Parkinson's disease	36.59	12.34	0.9904	3053972	242040	8621	2.15
hn1935	Male	65	Parkinson's disease	41.11	13.84	0.9979	3065278	250423	8979	2.15
hn1936	Male	57	Parkinson's disease	41.52	14.01	0.9979	3075798	256193	8830	2.15
hn1937	Male	72	Parkinson's disease	44.4	14.94	0.9977	3078898	261780	9586	2.15
hn1938	Female	56	Parkinson's disease	33.9	11.43	0.9901	3058370	237956	8388	2.15
hn1939	Female	64	Parkinson's disease	42.66	14.41	0.9904	3066206	256095	9097	2.15
hn1940	Female	58	Parkinson's disease	36.84	12.42	0.9905	3069143	243061	9199	2.15
hn1941	Male	63	Parkinson's disease	37.67	12.73	0.9975	3069004	248305	8428	2.15
hn1942	Male	61	Parkinson's disease	41.72	14.07	0.9976	3084218	257017	9278	2.15
hn1943	Female	55	Parkinson's disease	39.61	13.4	0.9904	3074817	252381	7607	2.15
hn1944	Male	59	Parkinson's disease	41.83	14.17	0.9975	3061324	256111	9165	2.15
hn1945	Female	55	Parkinson's disease	35.28	11.96	0.9904	3043921	239767	7237	2.15
hn1946	Female	57	Parkinson's disease	37.57	12.73	0.9905	3057920	245636	9368	2.15
hn1947	Female	53	Parkinson's disease	37.91	12.85	0.9903	3052076	246992	8458	2.15
hn1948	Female	56	Parkinson's disease	42.7	14.46	0.9906	3062534	255102	9336	2.15
hn1949	Female	58	Parkinson's disease	36.77	12.47	0.9904	3043393	243863	8904	2.15
hn1950	Female	66	Parkinson's disease	35.59	12.06	0.9901	3062605	240666	10305	2.15
hn1951	Female	64	Parkinson's disease	36.67	12.42	0.9902	3051778	244430	8419	2.15
hn1952	Female	68	Parkinson's disease	44.34	15.01	0.9909	3075626	259460	9531	2.15
hn1953	Male	69	Parkinson's disease	39.59	13.4	0.9977	3072281	253073	9008	2.15
hn1954	Female	56	Parkinson's disease	38.81	13.15	0.9902	3058743	249043	8291	2.15
hn1955	Female	54	Parkinson's disease	36.19	12.25	0.9901	3059992	243726	8811	2.15
hn1956	Female	54	Parkinson's disease	41.3	13.96	0.9906	3070364	253145	9279	2.15
hn1957	Female	57	Parkinson's disease	37.15	12.57	0.9903	3051220	243921	9289	2.15
hn1958	Female	59	Parkinson's disease	38.36	13	0.9904	3063956	247686	9185	2.15
hn1959	Male	60	Parkinson's disease	42.38	14.27	0.9979	3077660	256782	9924	2.15
hn1960	Male	64	Parkinson's disease	35.89	12.14	0.9975	3049945	244118	8464	2.15
hn1961	Male	55	Parkinson's disease	43.37	14.65	0.9978	3067215	258622	9630	2.15
hn1962	Male	68	Parkinson's disease	36.54	12.32	0.9974	3068129	246281	8003	2.15
hn1963	Female	59	Parkinson's disease	38.58	13.08	0.9903	3057959	248806	11717	2.15
hn1964	Female	66	Parkinson's disease	42.14	14.29	0.9903	3070913	256626	9493	2.15
hn1965	Male	67	Parkinson's disease	43.23	14.63	0.998	3074231	259884	10516	2.15
hn1966	Male	63	Parkinson's disease	38.86	12.92	0.9977	3045339	247312	8512	2.15
hn1967	Female	52	Parkinson's disease	35.91	12.18	0.99	3052649	240994	8015	2.15
hn1968	Male	62	Parkinson's disease	40.69	13.76	0.9979	3069932	252934	9242	2.15
hn1969	Male	65	Parkinson's disease	34.57	11.7	0.9972	3059559	239769	8273	2.15
hn1970	Female	56	Parkinson's disease	37.28	12.63	0.9902	3069017	247009	9097	2.15
hn1971	Female	52	Parkinson's disease	36.44	12.35	0.9902	3064611	244258	9007	2.15
hn1972	Female	66	Normal	41.59	14.08	0.9905	3071619	252152	10278	2.15
hn1973	Female	61	Parkinson's disease	36.01	12.22	0.9903	3066629	243470	8521	2.15
hn1974	Male	51	Parkinson's disease	36.53	12.35	0.9976	3062691	243476	13200	2.15
hn1975	Female	57	Parkinson's disease	36.81	12.47	0.9902	3062155	244849	9265	2.15
hn1976	Female	75	Parkinson's disease	43.04	14.57	0.9903	3066798	256442	10161	2.15
hn1977	Female	58	Parkinson's disease	38.85	13.16	0.9904	3066459	248471	8589	2.15
hn1978	Male	65	Parkinson's disease	39.29	13.32	0.9977	3072349	251859	8369	2.15
hn1979	Male	71	Parkinson's disease	38.44	12.99	0.9977	3063839	249291	9378	2.15
hn1980	Male	73	Parkinson's disease	40.08	13.56	0.9978	3052621	252303	9629	2.15
hn1981	Female	61	Parkinson's disease	35.37	11.99	0.9902	3066350	240878	8548	2.15
hn1982	Female	52	Parkinson's disease	37.22	12.62	0.99	3054966	244762	9494	2.15
hn1983	Male	54	Parkinson's disease	41.93	14.19	0.9978	3070526	255815	9106	2.15
hn1984	Male	57	Parkinson's disease	37.2	12.59	0.9973	3054361	245763	10839	2.15
hn1985	Female	68	Parkinson's disease	47.34	16.04	0.9903	3051641	260861	8963	2.15
hn1986	Female	62	Parkinson's disease	35.99	12.18	0.9901	3049092	240140	9613	2.15
hn1987	Male	56	Parkinson's disease	38.71	13.12	0.9976	3075337	249150	8935	2.15
hn1988	Female	55	Parkinson's disease	43.36	14.68	0.9906	3072734	257620	9272	2.15
hn1989	Female	56	Parkinson's disease	43.28	14.68	0.9904	3080181	256921	8873	2.15
hn1990	Female	60	Parkinson's disease	41.57	14.09	0.9905	3068471	251608	8256	2.15
hn1991	Male	65	Parkinson's disease	37.2	12.59	0.9974	3050901	244966	8652	2.15
hn1992	Male	75	Parkinson's disease	38.41	13.01	0.9974	3062643	248734	9028	2.15
hn1993	Female	70	Parkinson's disease	33.53	11.37	0.9899	3041167	235287	8679	2.15
hn1994	Male	55	Parkinson's disease	36.35	12.3	0.9972	3051790	242650	8303	2.15
hn1995	Female	63	Parkinson's disease	36.1	12.24	0.9901	3058405	242565	9434	2.15
hn1996	Male	66	Parkinson's disease	39.28	13.3	0.9977	3055750	249145	9982	2.15
hn1997	Male	67	Parkinson's disease	38.2	12.94	0.9973	3069593	250408	8570	2.15
hn1998	Female	63	Parkinson's disease	37.39	12.67	0.9903	3065369	245466	8789	2.15
hn1999	Female	65	Parkinson's disease	35.79	12.13	0.9903	3053523	242587	8728	2.15
hn2000	Female	76	Parkinson's disease	43.85	14.86	0.9906	3054231	257662	9337	2.15
hn2001	Male	62	Parkinson's disease	39.65	13.4	0.9976	3061196	250278	9117	2.15
hn2002	Male	59	Parkinson's disease	37.67	12.73	0.9976	3049767	244962	8749	2.15
hn2003	Female	59	Parkinson's disease	38.91	13.19	0.99	3056839	249641	10408	2.15
hn2004	Male	62	Parkinson's disease	41.05	13.87	0.9979	3073035	254523	8888	2.15
hn2005	Male	58	Parkinson's disease	38.59	13.03	0.9976	3051901	247835	8952	2.15
hn2006	Male	59	Parkinson's disease	39.65	13.41	0.9977	3080214	253455	8822	2.15
hn2007	Female	73	Parkinson's disease	41.32	13.99	0.9905	3081772	254698	9283	2.15
hn2008	Female	67	Parkinson's disease	38.14	12.9	0.9904	3072985	248821	8889	2.15
hn2009	Female	62	Parkinson's disease	45.75	15.48	0.9906	3079716	261166	9903	2.15
hn2010	Female	58	Parkinson's disease	38.03	12.86	0.9902	3069988	247018	10849	2.15
hn2011	Male	60	Parkinson's disease	38.33	12.97	0.9975	3065690	248625	8108	2.15
hn2012	Female	63	Parkinson's disease	42.46	14.4	0.9905	3057457	254551	13997	2.15
hn2013	Male	65	Parkinson's disease	44.77	15.13	0.9973	3065012	261166	8957	2.15
hn2014	Male	63	Parkinson's disease	43.54	14.72	0.9977	3080925	260033	8921	2.15
hn2015	Male	61	Parkinson's disease	37.28	12.6	0.9978	3065696	247470	9114	2.15
hn2016	Male	70	Parkinson's disease	48.23	16.25	0.9979	3066139	264984	9089	2.15
hn2017	Female	60	Parkinson's disease	43.38	14.66	0.9905	3062571	256363	10607	2.15
hn2018	Male	70	Parkinson's disease	44.79	15.12	0.9979	3071564	260677	12336	2.15
hn2019	Female	60	Parkinson's disease	41.46	14.03	0.9903	3070953	253369	8560	2.15
hn2020	Female	51	Parkinson's disease	46.04	15.55	0.9903	3071344	262882	9926	2.15
hn2021	Male	51	Parkinson's disease	43.92	14.8	0.9979	3064361	255824	9100	2.15
hn2022	Male	63	Parkinson's disease	44.73	15.1	0.9977	3077235	261700	9853	2.15
hn2023	Male	59	Parkinson's disease	49.81	16.81	0.998	3085160	267991	14506	2.15
hn2024	Male	59	Parkinson's disease	45.4	15.34	0.9976	3063115	261161	9476	2.15
hn2025	Male	69	Parkinson's disease	33.94	11.5	0.9972	3050352	238223	7851	2.15
hn2026	Female	60	Parkinson's disease	31.41	10.66	0.99	3054530	231356	9025	2.15
hn2027	Female	68	Parkinson's disease	43.13	14.59	0.9904	3064643	254249	9421	2.15
hn2028	Male	68	Parkinson's disease	38.07	12.86	0.9973	3072930	246172	9315	2.15
hn2029	Male	59	Parkinson's disease	32.93	11.15	0.9972	3033907	232440	8761	2.15
hn2030	Female	62	Parkinson's disease	34.25	11.62	0.9902	3041355	236009	8420	2.15
hn2031	Male	53	Parkinson's disease	48.92	16.47	0.9976	3069265	251584	9887	2.15
hn2032	Male	59	Parkinson's disease	47.01	15.82	0.998	3077371	256387	9801	2.15
hn2033	Female	62	Normal	40.55	13.72	0.9906	3085556	254134	9592	2.15
[truncated: 2,482 more rows]
