# Supplementary material for: Genomic analyses of 10,376 individuals in the Westlake BioBank for Chinese (WBBC) pilot project
Source: Nat Commun. 2022 May 26;13:2939. doi: 10.1038/s41467-022-30526-x (PMC9135724; doi:10.1038/s41467-022-30526-x)
Supplement: Supplementary file 5 — Supplementary Data 2 [file 41467_2022_30526_MOESM5_ESM.xlsx]

## Sheet: Data 2
Supplementary Data 2. The pathogenic and likely pathogenic variants were recorded by Clinvar in the 1,151 healthy individuals
CHROM	POS_GRCh37	POS_GRCh38	ID	REF	ALT	Gene	NM	Exon	cDNA	Protein	Function	WBBC_AF	north(AC/AN)	central(AC/AN)	south(AC/AN)	lingnan(AC/AN)	SIFT	Polyphen2_HDIV	Polyphen2_HVAR	MutationTaster	Clinvar	Disease
chr1	2338019	2406580	rs61752093	CAG	C	PEX10	NM_153818.1	exon5	c.874_875del	p.L292Vfs*66	frameshift deletion	0.000445534	.	.	1/4290	.	.	.	.	.	Pathogenic	Peroxisome_biogenesis_disorders,_Zellweger_syndrome_spectrum|Peroxisome_biogenesis_disorder,_complementation_group_7|Peroxisome_biogenesis_disorder_6A|Peroxisome_biogenesis_disorder_6B|not_provided
chr1	6528438	6468378	rs202191898	C	G	PLEKHG5	NM_001265592.1	exon21	c.2695G>C	p.G899R	missense	0.000111383	.	1/84	.	.	D	D	D	D	Pathogenic	Charcot-Marie-Tooth_disease,_recessive_intermediate_c
chr1	16375583	16049088	rs751608665	GA	G	CLCNKB	NM_001165945.2	exon1	c.118delA	p.R40Gfs*4	frameshift deletion	0.00211628	1/426	.	14/4290	.	.	.	.	.	Pathogenic	Bartter_syndrome_type_3
chr1	17708541	17382046	rs775156958	T	A	PADI6	NM_207421.4	exon6	c.633T>A	p.H211Q	missense	0.000111383	.	.	1/4290	.	.	B	B	.	Pathogenic	Preimplantation_embryonic_lethality_2
chr1	20972133	20645640	rs28940285	T	C	PINK1	NM_032409.2	exon5	c.1040T>C	p.L347P	missense	0.00033415	.	.	1/4290	.	D	D	D	A	Pathogenic	Parkinson_disease_6,_autosomal_recessive_early-onset
chr1	20975710	20649217	rs34208370	C	T	PINK1	NM_032409.2	exon7	c.1474C>T	p.R492X	stopgain	0.000556917	.	.	3/4290	1/102	.	.	.	D	Pathogenic	Parkinson_disease_6,_autosomal_recessive_early-onset|not_provided
chr1	24669202	24342712	rs770938921	C	T	GRHL3	NM_198174.2	exon10	c.1225C>T	p.R409C	missense	0.000111383	1/426	.	.	.	D	D	D	D	Likely_pathogenic	Van_der_Woude_syndrome
chr1	27240265	26913774	rs540387719	CAGGTGCGATG	C	NR0B2	NM_021969.2	exon1	c.157_166del	p.H53Afs*50	frameshift deletion	0.00111383	.	.	7/4290	.	.	.	.	.	Likely_pathogenic	APC-mutation_negative_familial_colorectal_cancer
chr1	27240332	26913841	rs74315349	G	A	NR0B2	NM_021969.2	exon1	c.100C>T	p.R34X	stopgain	0.0006683	.	.	4/4290	.	.	.	.	A	Pathogenic	Obesity,_mild,_early-onset
chr1	35250860	34785259	rs121908851	A	G	GJB3	NM_024009.2	exon2	c.497A>G	p.N166S	missense	0.00033415	.	.	2/4290	.	T	B	B	A	Pathogenic	Deafness,_digenic,_GJB2/GJB3
chr1	40756542	40290870	rs137854889	G	GT	ZMPSTE24	NM_005857.4	exon9	c.1077dupT	p.L362Ffs*19	frameshift insertion	0.000556917	2/426	.	3/4290	.	.	.	.	.	Pathogenic	Lethal_tight_skin_contracture_syndrome|Mandibuloacral_dysplasia_with_type_B_lipodystrophy|ZMPSTE24-Related_Disorders|not_provided
chr1	43803817	43338146	rs148434485	C	T	MPL	NM_005373.2	exon2	c.127C>T	p.R43X	stopgain	0.000111383	.	.	1/4290	.	.	.	.	A	Pathogenic	MPL-Related_Disorders|Congenital_amegakaryocytic_thrombocytopenia
chr1	45407181	44941509	rs748937918	CT	C	EIF2B3	NM_020365.4	exon4	c.450delA	p.A151Qfs*57	frameshift deletion	0.000222767	.	.	2/4290	.	.	.	.	.	Likely_pathogenic	not_provided
chr1	45797972	45332300	rs786203115	G	A	MUTYH	NM_001128425.1	exon10	c.799C>T	p.Q267X	stopgain	0.00033415	1/426	.	1/4290	.	.	.	.	A	Pathogenic	Hereditary_cancer-predisposing_syndrome|MYH-associated_polyposis
chr1	45798117	45332445	rs140342925	C	T	MUTYH	NM_001128425.1	exon9	c.734G>A	p.R245H	missense	0.000111383	.	.	1/4290	.	D	D	D	D	Pathogenic/Likely_pathogenic	Neoplasm_of_stomach|Pilomatrixoma|Hereditary_cancer-predisposing_syndrome|MYH-associated_polyposis|MUTYH-associated_polyposis|not_provided
chr1	45798130	45332458	rs34126013	G	A	MUTYH	NM_001128425.1	exon9	c.721C>T	p.R241W	missense	0.000222767	.	.	1/4290	.	D	D	D	D	Pathogenic/Likely_pathogenic	Hereditary_cancer-predisposing_syndrome|MYH-associated_polyposis|not_provided
chr1	45798627	45332955	rs762307622	C	T	MUTYH	NM_001128425.1	exon6	c.467G>A	p.W156X	stopgain	0.0006683	.	.	4/4290	.	.	.	.	A	Pathogenic/Likely_pathogenic	Hereditary_cancer-predisposing_syndrome|MYH-associated_polyposis|not_provided
chr1	45808796	45343124	rs750266350	C	T	TOE1	NM_025077.3	exon8	c.955C>T	p.H319Y	missense	0.000779684	.	.	4/4290	.	D	D	D	D	Likely_pathogenic	Pontocerebellar_hypoplasia,_type_7
chr1	45966084	45500412	rs546099787	A	G	MMACHC	NM_015506.2	exon1	c.80A>G	p.Q27R	missense	0.00033415	.	.	2/4290	.	T	B	B	D	Pathogenic	Methylmalonic_acidemia_with_homocystinuria
chr1	45974647	45508975	rs587776889	G	A	MMACHC	NM_015506.2	exon4	c.609G>A	p.W203X	stopgain	0.000779684	1/426	.	5/4290	.	.	.	.	D	Pathogenic	Methylmalonic_acidemia_with_homocystinuria|not_provided
chr1	45974693	45509021	rs398124296	CAGA	C	MMACHC	NM_015506.2	exon4	c.656_658del	p.K220del	nonframeshift deletion	0.000891067	4/426	.	3/4290	.	.	.	.	.	Pathogenic	Methylmalonic_acidemia_with_homocystinuria|not_provided
chr1	46657846	46192174	rs766382416	C	T	POMGNT1	NM_001243766.1	exon17	c.1463G>A	p.R488Q	missense	0.000111383	.	.	1/4290	.	D	D	D	D	Likely_pathogenic	Muscle_eye_brain_disease|Congenital_muscular_dystrophy-dystroglycanopathy_with_mental_retardation,_type_B3|Limb-girdle_muscular_dystrophy-dystroglycanopathy,_type_C3|Retinitis_pigmentosa_76|not_provided
chr1	46976625	46510953	rs730882203	C	T	DMBX1	NM_147192.2	exon3	c.367C>T	p.R123W	missense	0.000111383	1/426	.	.	.	D	D	D	D	Likely_pathogenic	Hearing_impairment|Strabismus|Hypermetropia|Seizures|Muscular_hypotonia|Global_developmental_delay
chr1	53676333	53210661	.	C	CT	CPT2	NM_000098.2	exon4	c.988dupT	p.I332Hfs*2	frameshift insertion	0.000111383	.	.	.	1/102	.	.	.	.	Likely_pathogenic	Carnitine_palmitoyltransferase_II_deficiency,_infantile
chr1	74716455	74250771	rs762721434	T	C	FPGT-TNNI3K	NM_001112808.2	intron6	c.675+2T>C		splicing	0.000111383	.	.	1/4290	.	.	.	.	D	Pathogenic	Cardiac_conduction_disease_with_or_without_dilated_cardiomyopathy
chr1	76200533	75734848	rs786204642	ATGAC	A	ACADM	NM_001286043.1	exon7	c.545_548del	p.T183Rfs*4	frameshift deletion	0.0006683	1/426	.	1/4290	.	.	.	.	.	Pathogenic	Medium-chain_acyl-coenzyme_A_dehydrogenase_deficiency|not_provided
chr1	76211508	75745823	rs200724875	G	A	ACADM	NM_001286043.1	exon9	c.716G>A	p.R239H	missense	0.000222767	.	.	1/4290	.	D	D	P	D	Pathogenic/Likely_pathogenic	Medium-chain_acyl-coenzyme_A_dehydrogenase_deficiency|not_provided
chr1	76215103	75749418	rs1057516644	G	A	ACADM	NM_001286043.1	intron9	c.808-1G>A		splicing	0.000111383	.	.	1/4290	.	.	.	.	D	Likely_pathogenic	Medium-chain_acyl-coenzyme_A_dehydrogenase_deficiency
chr1	91404897	90939340	rs387907109	T	C	ZNF644	NM_201269.2	exon3	c.2014A>G	p.S672G	missense	0.00033415	1/426	.	1/4290	.	D	P	B	D	Pathogenic	Myopia_21,_autosomal_dominant
chr1	92479770	92014213	rs754258809	G	A	BRDT	NM_001242806.2	exon19	c.2795G>A	p.G932D	missense	0.00033415	.	.	1/4290	.	D	D	P	D	Pathogenic	SPERMATOGENIC_FAILURE_21
chr1	94463583	93998027	rs61750658	A	G	ABCA4	NM_000350.2	exon48	c.6563T>C	p.F2188S	missense	0.000556917	.	.	5/4290	.	D	P	B	D	Pathogenic	Stargardt_disease|not_provided
chr1	94471025	94005469	rs148460146	C	T	ABCA4	NM_000350.2	exon44	c.6119G>A	p.R2040Q	missense	0.00256182	2/426	.	8/4290	.	D	D	D	D	Likely_pathogenic	Stargardt_disease_1|not_provided
chr1	94476424	94010868	rs752160946	C	T	ABCA4	NM_000350.2	exon40	c.5646G>A	p.M1882I	missense	0.000111383	.	.	1/4290	.	D	P	B	D	Likely_pathogenic	not_provided
chr1	94495002	94029446	rs281865377	T	TG	ABCA4	NM_000350.2	exon30	c.4537dupC	p.Q1513Pfs*42	frameshift insertion	0.000111383	.	.	1/4290	.	.	.	.	.	Pathogenic	Cone-rod_degeneration|Retinitis_pigmentosa|Macular_dystrophy|Stargardt_disease_1|Cone-rod_dystrophy_3|Retinitis_pigmentosa_19|not_provided
chr1	94508976	94043420	rs61750061	C	T	ABCA4	NM_000350.2	exon21	c.3106G>A	p.E1036K	missense	0.000222767	1/426	.	.	1/102	T	B	B	A	Pathogenic	Stargardt_disease_1|not_provided
chr1	94528132	94062576	rs61752401	C	T	ABCA4	NM_000350.2	intron13	c.1937+1G>A		splicing	0.000111383	1/426	.	.	.	.	.	.	D	Pathogenic	Stargardt_disease_1|not_provided
chr1	94546253	94080697	rs794727903	G	A	ABCA4	NM_000350.2	exon8	c.C880T	p.Q294X	stopgain	0.000222767	.	.	2/4290	.	.	.	.	A	Pathogenic	not_provided
chr1	94564355	94098799	rs62645952	G	A	ABCA4	NM_000350.2	exon6	c.763C>T	p.R255C	missense	0.00111383	.	.	8/4290	.	D	D	P	D	Pathogenic	Cone-rod_dystrophy_3
chr1	100353565	99888009	.	AATCAG	A	AGL	NM_000028.2	exon21	c.2714_2718del	p.Q906Pfs*5	frameshift deletion	0.000111383	.	.	1/4290	.	.	.	.	.	Pathogenic	Glycogen_storage_disease_type_III
chr1	109801573	109258951	rs561330579	C	T	CELSR2	NM_001408.2	exon2	c.3830C>T	p.P1277L	missense	0.00111383	.	.	4/4290	.	D	D	P	D	Likely_pathogenic	Intellectual_disability|Global_developmental_delay
chr1	116283388	115740767	rs775663612	G	A	CASQ2	NM_001232.3	exon3	c.381C>T	p.G127G	synonymous	0.000111383	.	.	1/4290	.	.	.	.	.	Likely_pathogenic	Ventricular_tachycardia,_catecholaminergic_polymorphic,_2
chr1	120298049	119755426	rs764706394	C	G	HMGCS2	NM_005518.3	intron6	c.1187+1G>C		splicing	0.000779684	.	.	5/4290	.	.	.	.	D	Likely_pathogenic	mitochondrial_3-hydroxy-3-methylglutaryl-CoA_synthase_deficiency
chr1	150529772	150557296	rs368482584	C	T	ADAMTSL4	NM_001288608.1	exon13	c.2077C>T	p.R693X	stopgain	0.000111383	.	.	1/4290	.	.	.	.	A	Pathogenic	Ectopia_lentis,_isolated_autosomal_recessive
chr1	150991126	151018650	rs773618224	G	A	PRUNE1	NM_021222.3	exon3	c.316G>A	p.D106N	missense	0.000111383	1/426	.	.	.	D	D	D	D	Pathogenic/Likely_pathogenic	Abnormality_of_brain_morphology|Neurodevelopmental_disorder_with_microcephaly,_hypotonia,_and_variable_brain_anomalies
chr1	151262329	151289853	rs148402804	C	G	ZNF687	NM_001304763.1	exon7	c.2810C>G	p.P937R	missense	0.00122522	.	.	6/4290	.	D	B	B	D	Pathogenic	Paget_disease_of_bone_6
chr1	152275727	152303251	rs546871592	G	A	FLG	NM_002016.1	exon3	c.11635C>T	p.R3879X	stopgain	0.000111383	.	.	1/4290	.	.	.	.	D	Likely_pathogenic	not_provided
chr1	152280023	152307547	rs138726443	G	A	FLG	NM_002016.1	exon3	c.7339C>T	p.R2447X	stopgain	0.000111383	.	.	1/4290	.	.	.	.	D	Pathogenic	Ichthyosis_vulgaris|Dermatitis,_atopic,_2|not_provided
chr1	152280098	152307622	rs374588791	C	A	FLG	NM_002016.1	exon3	c.7264G>T	p.E2422X	stopgain	0.00289597	1/426	.	11/4290	2/102	.	.	.	D	Pathogenic	not_provided
chr1	152280113	152307637	rs528722713	G	A	FLG	NM_002016.1	exon3	c.7249C>T	p.Q2417X	stopgain	0.0020049	.	.	11/4290	.	.	.	.	D	Pathogenic	not_provided
chr1	152280404	152307928	rs578184315	CATGGGATG	C	FLG	NM_002016.1	exon3	c.6950_6957del	p.S2317*	stopgain	0.00423257	.	.	17/4290	1/102	.	.	.	.	Pathogenic	not_provided
chr1	152281521	152309045	rs748135905	C	T	FLG	NM_002016.1	exon3	c.5841G>A	p.W1947X	stopgain	0.0006683	1/426	.	3/4290	.	.	.	.	D	Pathogenic	not_provided
chr1	152283457	152310981	rs754812742	G	T	FLG	NM_002016.1	exon3	c.3905C>A	p.S1302X	stopgain	0.00100245	.	1/84	2/4290	.	.	.	.	D	Pathogenic	Ichthyosis_vulgaris|not_provided
chr1	152284040	152311564	rs200519781	CT	C	FLG	NM_002016.1	exon3	c.3321delA	p.G1109Efs*13	frameshift deletion	0.0130319	6/426	2/84	48/4290	1/102	.	.	.	.	Pathogenic	Ichthyosis_vulgaris|Dermatitis,_atopic,_2,_susceptibility_to|not_provided
chr1	152284136	152311660	rs745915174	CCTCA	C	FLG	NM_002016.1	exon3	c.3222_3225del	p.S1074Rfs*47	frameshift deletion	0.00111383	1/426	.	5/4290	.	.	.	.	.	Pathogenic	not_provided
chr1	152286113	152313637	rs763225328	A	AC	FLG	NM_002016.1	exon3	c.1248dupG	p.S417Vfs*2	frameshift insertion	0.00155937	.	.	7/4290	.	.	.	.	.	Pathogenic	not_provided
chr1	154246356	154273880	rs770288337	T	TG	HAX1	NM_006118.3	exon3	c.424dupG	p.V144Gfs*5	frameshift insertion	0.000556917	.	1/84	1/4290	.	.	.	.	.	Pathogenic	Severe_congenital_neutropenia_3,_autosomal_recessive
chr1	155207370	155237579	.	C	G	GBA	NM_001005741.2	intron8	c.762-1G>C		splicing	0.000222767	.	.	1/4290	.	.	.	.	D	Pathogenic	Gaucher_disease|Parkinson_disease,_late-onset
chr1	155207965	155238174	rs409652	C	T	GBA	NM_001005741.2	exon7	c.721G>A	p.G241R	missense	0.000445534	.	.	.	1/102	T	P	B	D	Pathogenic	Gaucher_disease|Acute_neuronopathic_Gaucher's_disease|Subacute_neuronopathic_Gaucher's_disease|Gaucher_disease_type_3C|Gaucher's_disease,_type_1|not_provided
chr1	156108325	156138534	rs57830985	G	A	LMNA	NM_170707.3	exon11	c.1745G>A	p.R582H	missense	0.000111383	.	.	1/4290	.	D	D	D	A	Pathogenic	Familial_partial_lipodystrophy_2|not_provided
chr1	156851346	156881554	rs756981419	C	T	NTRK1	NM_002529.3	exon17	c.2303C>T	p.P768L	missense	0.000222767	1/426	.	1/4290	.	D	D	D	D	Pathogenic	Charcot-Marie-Tooth_disease|Hereditary_insensitivity_to_pain_with_anhidrosis
chr1	159175494	159205704	rs34599082	C	T	ACKR1	NM_001122951.2	exon2	c.271C>T	p.R91C	missense	0.00122522	.	.	3/4290	.	T	D	P	A	Pathogenic	DUFFY_BLOOD_GROUP_SYSTEM,_FY(bwk)_PHENOTYPE
chr1	168074093	168104855	rs200635937	A	T	GPR161	NM_001267609.1	exon3	c.56T>A	p.L19Q	missense	0.000111383	.	.	.	1/102	D	D	P	D	Likely_pathogenic	Pituitary_stalk_interruption_syndrome|not_provided
chr1	169446685	169477447	rs28937595	C	T	SLC19A2	NM_006996.2	exon2	c.515G>A	p.G172D	missense	0.000111383	1/426	.	.	.	D	D	D	A	Pathogenic	Megaloblastic_anemia,_thiamine-responsive,_with_diabetes_mellitus_and_sensorineural_deafness|not_provided
chr1	169487691	169518453	rs118203910	G	A	F5	NM_000130.4	exon23	c.6304C>T	p.R2102C	missense	0.00033415	.	.	1/4290	.	D	D	D	A	Likely_pathogenic	Factor_V_deficiency
chr1	169524538	169555300	rs118203905	T	C	F5	NM_000130.4	exon7	c.1000A>G	p.R334G	missense	0.00579194	.	1/84	24/4290	.	D	D	P	A	Pathogenic	Factor_V_Hong_Kong
chr1	171077323	171108182	rs3832024	CTG	C	FMO3	NM_001002294.2	exon5	c.589_590del	p.C197*	stopgain	0.00300735	2/426	1/84	11/4290	.	.	.	.	.	Pathogenic	Trimethylaminuria
chr1	171083479	171114339	rs72549331	G	A	FMO3	NM_001002294.2	exon7	c.1160G>A	p.R387H	missense	0.00100245	1/426	.	5/4290	.	D	P	B	D	Likely_pathogenic	not_provided
chr1	171086457	171117317	rs72549334	C	T	FMO3	NM_001002294.2	exon9	c.1474C>T	p.R492W	missense	0.000222767	.	.	1/4290	1/102	D	D	D	A	Likely_pathogenic	Trimethylaminuria
chr1	173880989	173911851	.	T	C	SERPINC1	NM_000488.3	exon3	c.572A>G	p.Q191R	missense	0.0006683	.	.	2/4290	.	D	D	D	D	Likely_pathogenic	not_provided
chr1	179521740	179552605	rs74315348	G	A	NPHS2	NM_014625.3	exon7	c.871C>T	p.R291W	missense	0.000556917	.	.	4/4290	.	D	D	D	A	Pathogenic/Likely_pathogenic	Nephrotic_syndrome,_idiopathic,_steroid-resistant|not_provided
chr1	183184602	183215467	rs80356683	C	T	LAMC2	NM_005562.2	exon3	c.283C>T	p.R95X	stopgain	0.000111383	1/426	.	.	.	.	.	.	A	Pathogenic	Junctional_epidermolysis_bullosa_gravis_of_Herlitz
chr1	183546796	183577661	rs374402066	G	A	NCF2	NM_000433.3	exon3	c.304C>T	p.R102X	stopgain	0.000222767	.	.	2/4290	.	.	.	.	A	Pathogenic	Chronic_granulomatous_disease,_autosomal_recessive_cytochrome_b-positive,_type_2
chr1	197062385	197093255	rs587783287	G	A	ASPM	NM_018136.4	exon21	c.9091C>T	p.R3031X	stopgain	0.000111383	.	.	1/4290	.	.	.	.	A	Pathogenic	Primary_autosomal_recessive_microcephaly_5
chr1	197297735	197328605	.	G	A	CRB1	NM_201253.2	exon2	c.254G>A	p.C85Y	missense	0.000111383	.	.	1/4290	.	D	D	D	D	Likely_pathogenic	Retinal_dystrophy
chr1	197297936	197328806	.	G	A	CRB1	NM_201253.2	exon2	c.455G>A	p.C152Y	missense	0.000111383	.	.	1/4290	.	D	D	D	D	Likely_pathogenic	Leber_congenital_amaurosis
chr1	197411423	197442293	rs890453675	G	A	CRB1	NM_201253.2	intron11	c.4005+1G>A		splicing	0.000111383	.	.	1/4290	.	.	.	.	D	Pathogenic	Leber_congenital_amaurosis
chr1	214818825	214645482	rs757531591	C	CA	CENPF	NM_016343.3	exon13	c.5913dupA	p.T1974Nfs*9	frameshift insertion	0.000222767	.	.	1/4290	.	.	.	.	.	Pathogenic	Stromme_syndrome
chr1	216051224	215877882	rs397518039	T	C	USH2A	NM_206933.2	intron42	c.8559-2A>G		splicing	0.000779684	.	.	4/4290	.	.	.	.	D	Pathogenic	Retinitis_pigmentosa|Usher_syndrome|Usher_syndrome,_type_2A|Retinitis_pigmentosa_39|not_provided|Rare_genetic_deafness
chr1	216419934	216246592	rs201527662	A	C	USH2A	NM_206933.2	exon13	c.2802T>G	p.C934W	missense	0.00300735	.	1/84	11/4290	.	D	D	D	D	Pathogenic/Likely_pathogenic	Retinitis_pigmentosa|Usher_syndrome_type_2|Usher_syndrome,_type_2A|Retinitis_pigmentosa_39|not_provided
chr1	216462717	216289375	rs534534437	G	A	USH2A	NM_206933.2	exon11	c.1876C>T	p.R626X	stopgain	0.000111383	.	.	1/4290	.	.	.	.	A	Pathogenic	not_provided|Rare_genetic_deafness
chr1	216498882	216325540	rs371777049	C	T	USH2A	NM_206933.2	exon6	c.908G>A	p.R303H	missense	0.000111383	1/426	.	.	.	D	D	D	D	Pathogenic	Hearing_impairment|Retinitis_pigmentosa_39|not_provided
chr1	216595579	216422237	rs141672841	G	GA	USH2A	NM_206933.2	exon2	c.99_100insT	p.R34Sfs*41	frameshift insertion	0.00033415	1/426	.	1/4290	.	.	.	.	.	Pathogenic	Inborn_genetic_diseases
chr1	225591096	225403394	rs573510559	C	T	LBR	NM_002296.3	exon14	c.1757G>A	p.R586H	missense	0.000445534	.	.	3/4290	.	D	D	D	D	Pathogenic	PELGER-HUET_ANOMALY_WITH_MILD_SKELETAL_ANOMALIES
chr1	235564859	235401544	rs758937799	AAG	A	TBCE	NM_001287801.1	exon3	c.143_144del	p.K48Tfs*2	frameshift deletion	0.00033415	1/426	.	1/4290	.	.	.	.	.	Likely_pathogenic	Kenny-Caffey_syndrome_type_1|Hypoparathyroidism_retardation_dysmorphism_syndrome
chr1	237015878	236852578	rs121913580	C	T	MTR	NM_000254.2	exon17	c.1753C>T	p.R585X	stopgain	0.000111383	.	.	1/4290	.	.	.	.	A	Pathogenic	METHYLCOBALAMIN_DEFICIENCY,_cblG_TYPE
chr1	237494239	237330939	rs1060500142	C	T	RYR2	NM_001035.2	exon3	c.230C>T	p.A77V	missense	0.000111383	.	.	1/4290	.	D	D	D	D	Pathogenic	Catecholaminergic_polymorphic_ventricular_tachycardia
chr1	237947538	237784238	rs794728828	G	A	RYR2	NM_001035.2	exon90	c.12526G>A	p.V4176M	missense	0.000111383	.	.	1/4290	.	D	D	P	D	Likely_pathogenic	not_provided
chr1	240656738	240493438	rs373941682	G	A	GREM2	NM_022469.3	exon2	c.38C>T	p.A13V	missense	0.0020049	1/426	.	8/4290	1/102	T	B	B	D	Pathogenic	Tooth_agenesis,_selective,_9
chr10	15726034	15684035	rs748467820	G	T	ITGA8	NM_003638.2	exon4	c.537C>A	p.S179R	missense	0.000445534	.	.	2/4290	.	T	D	D	D	Pathogenic	Renal_hypodysplasia/aplasia_1
chr10	17083159	17041160	rs121434430	G	A	CUBN	NM_001081.3	exon27	c.3890C>T	p.P1297L	missense	0.000111383	.	.	1/4290	.	D	D	D	A	Pathogenic/Likely_pathogenic	Megaloblastic_anemia_1,_Finnish_type|Megaloblastic_anemia_due_to_inborn_errors_of_metabolism
chr10	73122094	71362337	rs397515429	G	A	SLC29A3	NM_018344.5	exon6	c.1157G>A	p.R386Q	missense	0.000111383	.	.	1/4290	.	D	D	D	D	Pathogenic	Histiocytosis-lymphadenopathy_plus_syndrome
chr10	73574856	71815099	rs372388344	G	A	CDH23	NM_022124.5	exon68	c.9886G>A	p.D3296N	missense	0.000222767	1/426	.	.	.	D	D	D	D	Pathogenic	PITUITARY_ADENOMA_5,_MULTIPLE_TYPES
chr10	81930608	80170852	.	T	C	ANXA11	NM_001278408.1	exon5	c.119A>G	p.D40G	missense	0.000111383	1/426	.	.	.	T	D	P	D	Pathogenic	AMYOTROPHIC_LATERAL_SCLEROSIS_23
chr10	90697868	88938111	rs886038978	G	A	ACTA2	NM_001141945.1	exon8	c.940C>T	p.R314X	stopgain	0.000111383	.	.	1/4290	.	.	.	.	D	Pathogenic	Cardiovascular_phenotype
chr10	95262942	93503185	rs141458677	C	T	CEP55	NM_018131.4	exon3	c.256C>T	p.R86X	stopgain	0.000111383	.	.	1/4290	.	.	.	.	A	Pathogenic	Hydranencephaly_with_renal_aplasia-dysplasia
chr10	96826970	95067213	rs398088095	GT	G	CYP2C8	NM_000770.3	exon3	c.475delA	p.T159Pfs*19	frameshift deletion	0.00100245	.	.	5/4290	.	.	.	.	.	Pathogenic	DRUG_METABOLISM,_ALTERED,_CYP2C8-RELATED
chr10	97366676	95606919	rs762271422	G	C	ALDH18A1	NM_002860.3	exon18	c.2231C>G	p.S744W	missense	0.000111383	1/426	.	.	.	D	D	P	D	Likely_pathogenic	Spastic_paraplegia_5A
chr10	99361682	97601925	rs267606764	T	G	HOGA1	NM_138413.3	exon6	c.769T>G	p.C257G	missense	0.000891067	.	.	4/4290	.	T	D	D	N	Likely_pathogenic	Primary_hyperoxaluria,_type_III|not_provided
chr10	99361747	97601990	rs770050262	G	A	HOGA1	NM_138413.3	exon6	c.834G>A	p.A278A	synonymous	0.0006683	.	.	4/4290	.	.	.	.	.	Pathogenic	Primary_hyperoxaluria,_type_III|not_provided
chr10	99361748	97601991	rs749315029	G	T	HOGA1	NM_138413.3	intron6	c.834+1G>T		splicing	0.00100245	.	.	2/4290	.	.	.	.	D	Likely_pathogenic	Primary_hyperoxaluria,_type_III
chr10	99371339	97611582	rs149150736	C	T	HOGA1	NM_138413.3	exon7	c.907C>T	p.R303C	missense	0.000111383	1/426	.	.	.	D	D	D	D	Pathogenic	Primary_hyperoxaluria,_type_III
chr10	102546770	100787013	rs747453876	T	C	PAX2	NM_003990.3	intron6	c.685+2T>C		splicing	0.000111383	.	.	.	1/102	.	.	.	D	Pathogenic	not_provided
chr10	102750661	100990904	rs753386843	G	A	TWNK	NM_021830.2	exon4	c.1628G>A	p.R543Q	missense	0.000111383	.	.	1/4290	.	D	D	D	D	Likely_pathogenic	Mitochondrial_DNA_depletion_syndrome_7_(hepatocerebral_type)
chr10	103827269	102067512	.	C	T	HPS6	NM_024747.5	exon1	c.2038C>T	p.Q680X	stopgain	0.000111383	.	.	1/4290	.	.	.	.	D	Pathogenic	Hermansky-Pudlak_syndrome_6
chr10	104590518	102830761	rs756135168	TGAAAGAGTC	T	CYP17A1	NM_000102.3	exon8	c.1459_1467del	p.D487_F489del	nonframeshift deletion	0.000222767	.	.	1/4290	.	.	.	.	.	Pathogenic	Deficiency_of_steroid_17-alpha-monooxygenase|not_provided
chr10	124221527	122462011	.	G	A	HTRA1	NM_002775.4	exon1	c.359G>A	p.G120D	missense	0.000111383	.	.	1/4290	.	D	D	D	D	Likely_pathogenic	Cerebral_arteriopathy,_autosomal_dominant,_with_subcortical_infarcts_and_leukoencephalopathy,_type_2
chr10	124812613	123053097	rs201877440	A	G	ACADSB	NM_001609.3	exon10	c.1165A>G	p.M389V	missense	0.00367565	.	.	8/4290	.	T	P	P	D	Pathogenic	Deficiency_of_2-methylbutyryl-CoA_dehydrogenase
chr11	2187990	2166760	.	C	T	TH	NM_199292.2	exon9	c.943G>A	p.G315S	missense	0.000222767	.	.	1/4290	.	D	D	D	D	Likely_pathogenic	Segawa_syndrome,_autosomal_recessive
chr11	2189135	2167905	rs80338892	C	T	TH	NM_199292.2	exon6	c.698G>A	p.R233H	missense	0.000222767	.	.	1/4290	.	D	D	D	A	Pathogenic	Dystonia|Segawa_syndrome,_autosomal_recessive|not_provided
chr11	2189139	2167909	rs1057517423	G	A	TH	NM_199292.2	exon6	c.694C>T	p.Q232X	stopgain	0.000222767	.	.	1/4290	.	.	.	.	A	Pathogenic	Segawa_syndrome,_autosomal_recessive
chr11	2189844	2168614	rs771610752	G	A	TH	NM_199292.2	exon4	c.457C>T	p.R153X	stopgain	0.000222767	.	.	1/4290	.	.	.	.	A	Pathogenic	Dystonia|Segawa_syndrome,_autosomal_recessive|not_provided
chr11	2549253	2528023	rs397508111	G	A	KCNQ1	NM_000218.2	intron2	c.477+5G>A		splicing	0.000111383	.	1/84	.	.	.	.	.	.	Pathogenic	Long_QT_syndrome|Romano-Ward_syndrome|Long_QT_syndrome_1|not_specified|not_provided
chr11	2797286	2776056	.	T	C	KCNQ1	NM_000218.2	intron13	c.1685+2T>C		splicing	0.000111383	1/426	.	.	.	.	.	.	D	Pathogenic	Long_QT_syndrome_1
chr11	5246931	5225701	rs34484056	A	T	HBB	NM_000518.4	exon3	c.341T>A	p.V114E	missense	0.00033415	.	.	2/4290	.	D	D	D	D	Pathogenic	not_specified
chr11	5248200	5226970	rs33986703	T	A	HBB	NM_000518.4	exon1	c.52A>T	p.K18X	stopgain	0.000556917	.	.	1/4290	1/102	.	.	.	A	Pathogenic	Heinz_body_anemia|alpha_Thalassemia|Hb_SS_disease|beta_Thalassemia|beta^0^_Thalassemia|Fetal_hemoglobin_quantitative_trait_locus_1|Beta-thalassemia,_dominant_inclusion_body_type|Susceptibility_to_malaria|METHEMOGLOBINEMIA,_BETA_TYPE|Erythrocytosis_6,_familial|not_specified|not_provided
chr11	10521792	10500245	rs3741040	C	T	AMPD3	NM_000480.2	exon11	c.1744C>T	p.R582C	missense	0.00211628	1/426	.	11/4290	.	D	D	D	A	Pathogenic	Erythrocyte_AMP_deaminase_deficiency
chr11	17409079	17387532	.	G	A	KCNJ11	NM_000525.3	exon1	c.560C>T	p.A187V	missense	0.000111383	.	.	1/4290	.	D	D	D	D	Likely_pathogenic	Permanent_neonatal_diabetes_mellitus|Transient_neonatal_diabetes_mellitus_3|Islet_cell_hyperplasia
chr11	17415907	17394360	rs193922405	C	T	ABCC8	NM_001287174.1	exon37	c.4454G>A	p.G1485E	missense	0.000111383	.	.	1/4290	.	D	D	D	D	Likely_pathogenic	Hyperinsulinemic_hypoglycemia,_familial,_1
chr11	17542493	17520946	.	C	T	USH1C	NM_153676.3	exon14	c.1134G>A	p.W378X	stopgain	0.000222767	2/426	.	.	.	.	.	.	A	Pathogenic	not_provided
chr11	17548299	17526752	.	C	G	USH1C	NM_153676.3	intron7	c.579+1G>C		splicing	0.000111383	.	.	1/4290	.	.	.	.	D	Likely_pathogenic	Usher_syndrome,_type_1C|Deafness,_autosomal_recessive_18
chr11	17635243	17613696	rs397514608	C	T	OTOG	NM_001277269.1	exon38	c.6559C>T	p.R2187X	stopgain	0.000222767	.	.	2/4290	.	.	.	.	A	Likely_pathogenic	Deafness,_autosomal_recessive_18b|not_provided
chr11	19207813	19186266	rs1057517870	G	A	CSRP3	NM_003476.4	exon4	c.364C>T	p.R122X	stopgain	0.000111383	.	.	.	1/102	.	.	.	A	Likely_pathogenic	Cardiomyopathy|not_provided
chr11	20657868	20636322	rs772652517	T	C	SLC6A5	NM_004211.3	exon11	c.1640T>C	p.F547S	missense	0.000222767	.	.	1/4290	1/102	D	D	D	D	Pathogenic/Likely_pathogenic	Hyperekplexia_3
chr11	34473759	34452212	rs761650208	G	A	CAT	NM_001752.3	intron4	c.480+5G>A		splicing	0.000111383	.	.	1/4290	.	.	.	.	.	Pathogenic	Acatalasemia,_japanese_type
chr11	34938005	34916458	.	AT	A	PDHX	NM_001135024.1	exon1	c.88delT	p.S30Pfs*16	frameshift deletion	0.000445534	.	1/84	1/4290	1/102	.	.	.	.	Likely_pathogenic	Pyruvate_dehydrogenase_E1-alpha_deficiency
chr11	60640687	60873214	rs587777362	TCCATTTTC	T	ZP1	NM_207341.3	exon7	c.1166_1173del	p.I390Tfs*16	frameshift deletion	0.000111383	.	.	.	1/102	.	.	.	.	Pathogenic	Oocyte_maturation_defect_1
chr11	61161437	61393965	rs201108965	G	A	TMEM216	NM_001173991.2	exon3	c.218G>A	p.R73H	missense	0.00033415	.	.	3/4290	.	D	P	P	D	Pathogenic	Joubert_syndrome_2|Meckel_syndrome_type_2
chr11	61724418	61956946	rs200277476	C	T	BEST1	NM_001139443.1	exon4	c.404C>T	p.A135V	missense	0.0013366	.	.	2/4290	1/102	D	D	D	D	Likely_pathogenic	Retinal_dystrophy|Bestrophinopathy,_autosomal_recessive|not_provided
chr11	62382114	62614642	rs768652143	C	T	ROM1	NM_000327.3	exon3	c.859C>T	p.R287W	missense	0.000111383	.	.	1/4290	.	D	D	D	D	Likely_pathogenic	Retinitis_pigmentosa
chr11	62458782	62691310	rs749890533	G	GC	BSCL2	NM_001122955.3	exon7	c.974dupG	p.I326Hfs*12	frameshift insertion	0.000222767	.	.	2/4290	.	.	.	.	.	Pathogenic	Congenital_generalized_lipodystrophy_type_2
chr11	64359297	64591825	rs121907896	G	A	SLC22A12	NM_144585.3	exon1	c.269G>A	p.R90H	missense	0.000556917	1/426	.	2/4290	1/102	T	D	P	A	Pathogenic	Familial_renal_hypouricemia|Hereditary_renal_hypouricemia
chr11	64367222	64599750	rs765990518	A	T	SLC22A12	NM_144585.3	exon7	c.1145A>T	p.Q382L	missense	0.0013366	.	.	7/4290	.	D	D	D	D	Likely_pathogenic	Familial_renal_hypouricemia
chr11	64519456	64751984	rs377225525	G	A	PYGM	NM_005609.2	exon14	c.1708C>T	p.R570W	missense	0.000111383	.	.	1/4290	.	D	D	D	D	Likely_pathogenic	Glycogen_storage_disease,_type_V
chr11	67817250	68049783	rs371263807	C	T	TCIRG1	NM_006019.3	exon16	c.2008C>T	p.R670X	stopgain	0.000111383	.	.	1/4290	.	.	.	.	A	Pathogenic	Osteopetrosis_autosomal_recessive_1|not_provided
chr11	68154098	68386630	rs80358308	C	T	LRP5	NM_002335.3	exon6	c.1330C>T	p.R444C	missense	0.000111383	.	.	1/4290	.	D	P	B	A	Pathogenic	Exudative_vitreoretinopathy_4,_digenic
chr11	71148969	71437923	rs184297154	G	T	DHCR7	NM_001360.2	exon8	c.852C>A	p.F284L	missense	0.000556917	.	.	3/4290	.	D	D	P	D	Likely_pathogenic	Smith-Lemli-Opitz_syndrome
chr11	76914151	77203106	rs111033477	C	T	MYO7A	NM_000260.3	exon38	c.5215C>T	p.R1739X	stopgain	0.000111383	.	.	1/4290	.	.	.	.	A	Pathogenic	not_provided
chr11	88911242	89178074	rs369291837	G	A	TYR	NM_000372.4	exon1	c.121G>A	p.G41R	missense	0.000445534	.	.	2/4290	.	D	D	D	D	Likely_pathogenic	Oculocutaneous_albinism_type_1B|Tyrosinase-negative_oculocutaneous_albinism
chr11	88924446	89191278	rs61754375	G	A	TYR	NM_000372.4	exon2	c.896G>A	p.R299H	missense	0.000445534	1/426	.	2/4290	.	D	D	D	A	Pathogenic	Tyrosinase-negative_oculocutaneous_albinism|Nonsyndromic_Oculocutaneous_Albinism|not_provided
chr11	89017955	89284787	rs62645916	G	T	TYR	NM_000372.4	exon4	c.1199G>T	p.W400L	missense	0.000779684	1/426	.	4/4290	.	D	D	D	D	Pathogenic/Likely_pathogenic	Oculocutaneous_albinism_type_1B|Albinism,_ocular,_with_sensorineural_deafness|Skin/hair/eye_pigmentation,_variation_in,_3|Tyrosinase-negative_oculocutaneous_albinism|not_provided
chr11	94180442	94447276	rs774277300	G	A	MRE11	NM_005591.4	exon15	c.1726C>T	p.R576X	stopgain	0.000111383	.	.	1/4290	.	.	.	.	A	Pathogenic	Hereditary_cancer-predisposing_syndrome|Ataxia-telangiectasia-like_disorder_1
chr11	94192628	94459462	.	CTG	C	MRE11	NM_005591.4	exon13	c.1444_1445del	p.Q482Afs*4	frameshift deletion	0.000111383	.	.	1/4290	.	.	.	.	.	Pathogenic	Hereditary_cancer-predisposing_syndrome
chr11	95583005	95849841	rs121434403	C	A	MTMR2	NM_016156.5	exon9	c.826G>T	p.E276X	stopgain	0.000111383	1/426	.	.	.	.	.	.	A	Pathogenic	Charcot-Marie-Tooth_disease,_type_4B1
chr11	102495949	102625218	rs587777516	C	T	MMP20	NM_004771.3	exon1	c.102G>A	p.W34X	stopgain	0.000111383	.	.	1/4290	.	.	.	.	A	Pathogenic	Amelogenesis_imperfecta,_hypomaturation_type,_IIA2
chr11	103006456	103135727	rs755883373	C	T	DYNC2H1	NM_001080463.1	exon17	c.2353C>T	p.R785X	stopgain	0.000111383	.	.	1/4290	.	.	.	.	A	Likely_pathogenic	Short-rib_thoracic_dysplasia_3_with_or_without_polydactyly
chr11	103070876	103200147	rs770800903	G	T	DYNC2H1	NM_001080463.1	exon50	c.8190G>T	p.L2730F	missense	0.000222767	.	.	1/4290	.	D	D	D	D	Likely_pathogenic	Short-rib_thoracic_dysplasia_3_with_or_without_polydactyly
chr11	103124113	103253384	rs368631447	C	T	DYNC2H1	NM_001080463.1	exon67	c.10163C>T	p.P3388L	missense	0.000111383	.	.	1/4290	.	D	D	D	D	Likely_pathogenic	Jeune_thoracic_dystrophy|Short-rib_polydactyly_syndrome_type_III|not_specified
chr11	108017083	108146356	rs748303093	T	C	ACAT1	NM_000019.3	exon11	c.1160T>C	p.I387T	missense	0.000556917	.	1/84	2/4290	.	D	D	D	D	Likely_pathogenic	Deficiency_of_acetyl-CoA_acetyltransferase|not_provided
chr11	108121593	108250866	rs587781347	CAA	C	ATM	NM_000051.3	exon10	c.1402_1403del	p.K468Efs*18	frameshift deletion	0.000222767	.	.	2/4290	.	.	.	.	.	Pathogenic/Likely_pathogenic	Ataxia-telangiectasia_syndrome|Hereditary_cancer-predisposing_syndrome|not_provided
chr11	108137897	108267170	.	G	A	ATM	NM_000051.3	intron17	c.2467-1G>A		splicing	0.000111383	.	.	1/4290	.	.	.	.	D	Likely_pathogenic	Ataxia-telangiectasia_syndrome
chr11	108196079	108325352	.	G	A	ATM	NM_000051.3	exon46	c.6615G>A	p.W2205X	stopgain	0.000111383	.	.	1/4290	.	.	.	.	D	Pathogenic	Ataxia-telangiectasia_syndrome|Familial_cancer_of_breast|Hereditary_cancer-predisposing_syndrome
chr11	108213967	108343240	rs876659872	C	T	ATM	NM_000051.3	exon57	c.8287C>T	p.R2763X	stopgain	0.000111383	.	.	1/4290	.	.	.	.	D	Pathogenic	Ataxia-telangiectasia_syndrome|Hereditary_cancer-predisposing_syndrome
chr11	112103901	112233178	rs104894276	C	T	PTS	NM_000317.2	exon5	c.259C>T	p.P87S	missense	0.000779684	.	.	1/4290	.	T	P	P	A	Pathogenic	6-pyruvoyl-tetrahydropterin_synthase_deficiency
chr11	116691634	116820918	rs5110	C	A	APOA4	NM_000482.3	exon3	c.1140G>T	p.Q380H	missense	0.000111383	.	1/84	.	.	T	B	B	N	Pathogenic	APOLIPOPROTEIN_A-IV_POLYMORPHISM,_APOA4*1/APOA4*2
chr11	116701353	116830637	rs76353203	C	T	APOC3	NM_000040.1	exon2	c.55C>T	p.R19X	stopgain	0.000111383	.	.	1/4290	.	.	.	.	A	Pathogenic	Coronary_heart_disease|Hyperalphalipoproteinemia_2|not_provided
chr11	117860269	117989554	rs368287711	C	T	IL10RA	NM_001558.3	exon3	c.301C>T	p.R101W	missense	0.000445534	1/426	.	2/4290	.	D	D	D	D	Pathogenic	Inflammatory_bowel_disease_28
chr11	118220582	118349867	rs779726987	T	TA	CD3G	NM_000073.2	exon3	c.205dupA	p.W72Mfs*6	frameshift insertion	0.000222767	1/426	.	.	.	.	.	.	.	Pathogenic	Immunodeficiency_17
chr11	118895980	119025270	rs80356491	CAG	C	SLC37A4	NM_001164278.1	exon11	c.1108_1109del	p.L370Vfs*53	frameshift deletion	0.000111383	.	.	1/4290	.	.	.	.	.	Pathogenic/Likely_pathogenic	Inborn_genetic_diseases|Glycogen_storage_disease|Glucose-6-phosphate_transport_defect|Phosphate_transport_defect|not_provided
chr11	120998579	121127870	.	C	A	TECTA	NM_005422.2	exon8	c.1893C>A	p.C631X	stopgain	0.000222767	.	.	1/4290	.	.	.	.	A	Pathogenic	not_provided
chr12	5155040	5045874	rs121908592	C	T	KCNA5	NM_002234.3	exon1	c.1727C>T	p.A576V	missense	0.000891067	.	.	2/4290	.	T	B	B	A	Pathogenic	Atrial_fibrillation,_familial,_7
chr12	6153596	6044430	rs772203447	C	T	VWF	NM_000552.3	exon18	c.2303G>A	p.R768Q	missense	0.000556917	1/426	.	1/4290	.	T	B	B	D	Likely_pathogenic	von_Willebrand_disorder
chr12	21349909	21196975	rs183501729	C	T	SLCO1B1	NM_006446.4	exon8	c.757C>T	p.R253X	stopgain	0.00178213	2/426	1/84	8/4290	.	.	.	.	A	Pathogenic	Rotor_syndrome|not_provided
chr12	21627807	21474873	rs376037221	A	C	RECQL	NM_002907.3	exon11	c.1323T>G	p.Y441X	stopgain	0.000111383	1/426	.	.	.	.	.	.	A	Likely_pathogenic	not_provided
chr12	21630808	21477874	rs572725483	G	A	RECQL	NM_002907.3	exon7	c.796C>T	p.Q266X	stopgain	0.00033415	.	.	2/4290	.	.	.	.	A	Likely_pathogenic	Hereditary_cancer-predisposing_syndrome
chr12	21644546	21491612	rs771968849	C	CT	RECQL	NM_002907.3	exon3	c.120dupA	p.V41Sfs*14	frameshift insertion	0.000222767	.	.	2/4290	.	.	.	.	.	Pathogenic	Hereditary_cancer-predisposing_syndrome
chr12	32974457	32821523	rs762753884	G	A	PKP2	NM_004572.3	exon10	c.1978C>T	p.Q660X	stopgain	0.000111383	.	.	1/4290	.	.	.	.	A	Pathogenic	Arrhythmogenic_right_ventricular_cardiomyopathy,_type_9
chr12	33049514	32896580	rs397516997	ACTGT	A	PKP2	NM_004572.3	exon1	c.148_151del	p.T50Sfs*61	frameshift deletion	0.000111383	.	.	1/4290	.	.	.	.	.	Pathogenic	Cardiomyopathy|Arrhythmogenic_right_ventricular_cardiomyopathy|Arrhythmogenic_right_ventricular_cardiomyopathy,_type_9|not_provided
chr12	49312166	48918383	.	C	T	CCDC65	NM_033124.4	exon5	c.718C>T	p.R240X	stopgain	0.000111383	.	.	1/4290	.	.	.	.	D	Pathogenic	Ciliary_dyskinesia,_primary,_27
chr12	49360262	48966479	rs766021478	C	T	WNT10B	NM_003394.3	exon5	c.786G>A	p.W262X	stopgain	0.000779684	.	.	5/4290	.	.	.	.	D	Pathogenic	Tooth_agenesis,_selective,_8
chr12	56115253	55721469	rs774122562	G	A	RDH5	NM_001199771.1	exon2	c.285G>A	p.W95X	stopgain	0.000222767	.	.	1/4290	.	.	.	.	A	Pathogenic	Pigmentary_retinal_dystrophy|Fundus_albipunctatus,_autosomal_recessive|not_provided
chr12	58160653	57766870	rs763437121	G	GC	CYP27B1	NM_000785.3	exon1	c.171dupG	p.L58Afs*275	frameshift insertion	0.000111383	.	.	1/4290	.	.	.	.	.	Pathogenic	not_provided
chr12	58190032	57796249	rs376562033	C	T	TSFM	NM_001172696.1	exon7	c.707C>T	p.S236F	missense	0.000111383	1/426	.	.	.	D	D	D	D	Likely_pathogenic	not_provided
chr12	76740374	76346594	rs759682922	G	C	BBS10	NM_024685.3	exon2	c.1391C>G	p.S464X	stopgain	0.000222767	.	.	2/4290	.	.	.	.	D	Likely_pathogenic	Bardet-Biedl_syndrome_10
chr12	80645498	80251718	rs368844341	C	T	OTOGL	NM_173591.3	exon11	c.1051C>T	p.R351X	stopgain	0.000111383	.	.	1/4290	.	.	.	.	A	Likely_pathogenic	Rare_genetic_deafness
chr12	88452645	88058868	rs760540562	C	T	CEP290	NM_025114.3	exon49	c.6798G>A	p.W2266X	stopgain	0.00033415	.	.	1/4290	.	.	.	.	A	Pathogenic	Nephronophthisis|Joubert_syndrome|Meckel-Gruber_syndrome|not_provided
chr12	88454772	88060995	rs766670248	C	T	CEP290	NM_025114.3	intron46	c.6358-1G>A		splicing	0.000111383	.	.	1/4290	.	.	.	.	D	Likely_pathogenic	Nephronophthisis|Joubert_syndrome|Meckel-Gruber_syndrome
chr12	88476856	88083079	rs764309755	CTT	C	CEP290	NM_025114.3	exon37	c.4962_4963del	p.E1656Nfs*3	frameshift deletion	0.000111383	.	.	1/4290	.	.	.	.	.	Pathogenic	Nephronophthisis|Joubert_syndrome|Meckel-Gruber_syndrome|not_provided
chr12	88512304	88118527	rs769761100	A	AT	CEP290	NM_025114.3	exon17	c.1666dupA	p.I556Nfs*20	frameshift insertion	0.0013366	2/426	.	7/4290	1/102	.	.	.	.	Pathogenic	Joubert_syndrome_5|Joubert_syndrome_1
chr12	88512304	88118527	rs747983279	AT	A	CEP290	NM_025114.3	exon17	c.1666delA	p.I556Ffs*17	frameshift deletion	0.000779684	1/426	.	6/4290	.	.	.	.	.	Pathogenic	Nephronophthisis|Joubert_syndrome|Leber_congenital_amaurosis|Meckel-Gruber_syndrome|Joubert_syndrome_5|Joubert_syndrome_1
chr12	102122887	101729109	rs769825641	A	G	SYCP3	NM_001177949.1	exon8	c.657T>C	p.T219T	synonymous	0.000222767	1/426	.	.	.	.	.	.	.	Pathogenic	Spermatogenesis_arrest
chr12	102147187	101753409	rs137852897	G	A	GNPTAB	NM_024312.4	exon19	c.3565C>T	p.R1189X	stopgain	0.000111383	1/426	.	.	.	.	.	.	A	Pathogenic	Pseudo-Hurler_polydystrophy|I_cell_disease|not_provided
chr12	102157979	101764201	rs281865031	C	T	GNPTAB	NM_024312.4	intron13	c.2715+1G>A		splicing	0.00033415	1/426	.	.	.	.	.	.	D	Pathogenic	Pseudo-Hurler_polydystrophy|I_cell_disease
chr12	103234192	102840414	rs199475659	G	T	PAH	NM_000277.1	exon12	c.1301C>A	p.A434D	missense	0.000111383	.	.	1/4290	.	D	D	D	D	Likely_pathogenic	Phenylketonuria|not_provided
chr12	103237484	102843706	rs62642937	G	A	PAH	NM_000277.1	exon11	c.1139C>T	p.T380M	missense	0.000222767	.	.	2/4290	.	D	D	D	A	Pathogenic	Hyperphenylalaninemia,_non-pku|Phenylketonuria|Marfanoid_habitus_and_intellectual_disability|not_provided
chr12	103246591	102852813	rs62514955	A	T	PAH	NM_000277.1	intron7	c.842+2T>A		splicing	0.000111383	.	.	1/4290	.	.	.	.	D	Pathogenic	Phenylketonuria|not_provided
chr12	103246597	102852819	rs62508698	C	T	PAH	NM_000277.1	exon7	c.838G>A	p.E280K	missense	0.000222767	.	.	1/4290	.	D	D	D	D	Pathogenic	Phenylketonuria|not_provided
chr12	103246653	102852875	rs5030849	C	T	PAH	NM_000277.1	exon7	c.782G>A	p.R261Q	missense	0.000222767	1/426	.	1/4290	.	D	D	D	D	Pathogenic	Phenylketonuria|not_provided
chr12	103246708	102852930	rs5030846	G	A	PAH	NM_000277.1	exon7	c.727C>T	p.R243X	stopgain	0.000222767	.	.	1/4290	.	.	.	.	A	Pathogenic	Phenylketonuria|not_provided
chr12	103246714	102852936	rs76687508	G	A	PAH	NM_000277.1	exon7	c.721C>T	p.R241C	missense	0.00111383	1/426	.	5/4290	.	D	D	D	D	Pathogenic	Phenylketonuria|not_provided
chr12	103248932	102855154	rs62516152	C	T	PAH	NM_000277.1	exon6	c.688G>A	p.V230I	missense	0.000111383	1/426	.	.	.	T	B	B	D	Likely_pathogenic	Phenylketonuria|not_provided
chr12	103249009	102855231	rs62514927	T	C	PAH	NM_000277.1	exon6	c.611A>G	p.Y204C	missense	0.00033415	1/426	.	1/4290	.	D	P	P	A	Pathogenic	Phenylketonuria|not_provided
chr12	103249093	102855315	rs74486803	C	T	PAH	NM_000277.1	exon6	c.527G>A	p.R176Q	missense	0.000111383	.	.	1/4290	.	D	B	B	N	Likely_pathogenic	Phenylketonuria|not_provided
chr12	103249104	102855326	rs192592111	C	A	PAH	NM_000277.1	exon6	c.516G>T	p.Q172H	missense	0.0006683	.	.	3/4290	.	D	D	D	D	Pathogenic	Phenylketonuria
chr12	103288534	102894756	rs76296470	G	A	PAH	NM_000277.1	exon3	c.331C>T	p.R111X	stopgain	0.000445534	.	.	1/4290	.	.	.	.	A	Pathogenic	Phenylketonuria|not_provided
chr12	103288545	102894767	rs542645236	T	C	PAH	NM_000277.1	exon3	c.320A>G	p.H107R	missense	0.000445534	.	1/84	3/4290	.	T	B	B	D	Pathogenic/Likely_pathogenic	Phenylketonuria
chr12	112910785	112472981	rs376607329	G	A	PTPN11	NM_002834.3	exon7	c.794G>A	p.R265Q	missense	0.000111383	1/426	.	.	.	D	D	P	D	Pathogenic	PTPN11-related_disorder|Noonan_syndrome|Inborn_genetic_diseases|Metachondromatosis|Noonan_syndrome_1|Rasopathy|not_provided
chr12	121174900	120737097	rs117356004	G	A	ACADS	NM_000017.3	exon3	c.322G>A	p.G108S	missense	0.000111383	.	.	1/4290	.	T	D	D	D	Likely_pathogenic	not_provided
chr12	121416600	120978797	rs774637975	C	T	HNF1A	NM_000545.6	exon1	c.29C>T	p.T10M	missense	0.00033415	.	.	1/4290	.	D	D	B	D	Likely_pathogenic	Maturity-onset_diabetes_of_the_young,_type_3
chr12	123741471	123256924	rs397514539	C	T	C12orf65	NM_001194995.1	exon3	c.394C>T	p.R132X	stopgain	0.000111383	.	.	1/4290	.	.	.	.	D	Pathogenic	Spastic_paraplegia_55,_autosomal_recessive|not_provided
chr13	20763209	20189070	rs773528125	G	GCGTT	GJB2	NM_004004.5	exon2	c.511_512insAACG	p.A171Efs*40	frameshift insertion	0.000111383	.	.	1/4290	.	.	.	.	.	Pathogenic/Likely_pathogenic	Deafness,_autosomal_recessive_1A|not_provided
chr13	20763420	20189281	rs111033204	CAT	C	GJB2	NM_004004.5	exon2	c.299_300del	p.H100Rfs*14	frameshift deletion	0.00167075	1/426	.	8/4290	.	.	.	.	.	Pathogenic	Deafness,_autosomal_recessive_1A|Deafness,_autosomal_recessive_1b|not_specified|not_provided|Rare_genetic_deafness
chr13	20763485	20189346	rs80338943	AG	A	GJB2	NM_004004.5	exon2	c.235delC	p.L79Cfs*3	frameshift deletion	0.00779684	2/426	1/84	40/4290	.	.	.	.	.	Pathogenic	Hearing_impairment|Deafness,_autosomal_recessive_1A|Deafness,_digenic,_GJB2/GJB3|Deafness,_autosomal_recessive_1b|Deafness,_autosomal_dominant_3a|Hearing_loss|Nonsyndromic_hearing_loss_and_deafness|not_specified|not_provided|Rare_genetic_deafness
chr13	20763491	20189352	rs104894395	C	T	GJB2	NM_004004.5	exon2	c.230G>A	p.W77X	stopgain	0.000111383	.	.	1/4290	.	.	.	.	A	Pathogenic/Likely_pathogenic	Deafness,_autosomal_recessive_1A|Rare_genetic_deafness
chr13	20763529	20189390	rs750188782	GCACACGTTCTTGCAGC	G	GJB2	NM_004004.5	exon2	c.176_191del	p.G59Afs*18	frameshift deletion	0.00033415	.	.	2/4290	.	.	.	.	.	Pathogenic	Deafness,_autosomal_recessive_1A|not_specified|not_provided
chr13	20763612	20189473	rs72474224	C	T	GJB2	NM_004004.5	exon2	c.109G>A	p.V37I	missense	0.0976832	10/426	5/84	425/4290	14/102	T	D	D	A	Pathogenic	Hearing_impairment|Keratitis-ichthyosis-deafness_syndrome,_autosomal_dominant|Mutilating_keratoderma|Knuckle_pads,_deafness_AND_leukonychia_syndrome|Keratoderma_palmoplantar_deafness|Deafness,_X-linked_2|Hystrix-like_ichthyosis_with_deafness|Deafness,_autosomal_recessive_1A|Deafness,_autosomal_recessive_1b|Deafness,_autosomal_dominant_3a|Nonsyndromic_hearing_loss_and_deafness|not_specified|not_pr…
chr13	20797501	20223362	rs780320724	G	A	GJB6	NM_001110219.2	exon5	c.119C>T	p.A40V	missense	0.000111383	.	.	.	1/102	D	D	D	D	Pathogenic	Deafness,_autosomal_dominant_3b
chr13	23898596	23324457	rs780348174	CTG	C	SGCG	NM_000231.2	exon8	c.793_794del	p.C267Sfs*51	frameshift deletion	0.000111383	.	.	1/4290	.	.	.	.	.	Likely_pathogenic	Severe_autosomal_recessive_muscular_dystrophy_of_childhood_-_North_African_type
chr13	23907325	23333186	rs779338945	TAAAG	T	SACS	NM_014363.5	exon10	c.10686_10689del	p.F3562Lfs*8	frameshift deletion	0.000111383	.	.	.	1/102	.	.	.	.	Likely_pathogenic	Spastic_ataxia_Charlevoix-Saguenay_type
chr13	23915108	23340969	.	ACTGT	A	SACS	NM_014363.5	exon10	c.2903_2906del	p.D968Vfs*13	frameshift deletion	0.000111383	.	.	1/4290	.	.	.	.	.	Pathogenic	Spastic_paraplegia|Spastic_ataxia_Charlevoix-Saguenay_type
chr13	32907420	32333283	rs80359307	GA	G	BRCA2	NM_000059.3	exon10	c.1806delA	p.I605Yfs*9	frameshift deletion	0.000222767	.	.	2/4290	.	.	.	.	.	Pathogenic	Hereditary_breast_and_ovarian_cancer_syndrome|Hereditary_cancer-predisposing_syndrome|Breast-ovarian_cancer,_familial_2|not_provided
chr13	32913836	32339699	rs80358757	C	T	BRCA2	NM_000059.3	exon11	c.5344C>T	p.Q1782X	stopgain	0.000111383	.	.	1/4290	.	.	.	.	A	Pathogenic	Hereditary_breast_and_ovarian_cancer_syndrome|Breast-ovarian_cancer,_familial_2
chr13	32920978	32346841	rs80358920	C	T	BRCA2	NM_000059.3	exon13	c.6952C>T	p.R2318X	stopgain	0.000111383	1/426	.	.	.	.	.	.	A	Pathogenic	Medulloblastoma|Malignant_tumor_of_prostate|Neoplasm_of_the_breast|Ovarian_Neoplasms|Hereditary_breast_and_ovarian_cancer_syndrome|Familial_cancer_of_breast|Hereditary_cancer-predisposing_syndrome|Fanconi_anemia,_complementation_group_D1|Breast-ovarian_cancer,_familial_2|Glioma_susceptibility_3|Pancreatic_cancer_2|Wilms_tumor_1|not_provided
chr13	37453700	36879563	rs397514715	T	C	SMAD9	NM_001127217.2	exon2	c.127A>G	p.K43E	missense	0.000222767	1/426	.	.	.	D	D	D	D	Pathogenic	Primary_pulmonary_hypertension_2
chr13	41383712	40809576	rs121908535	C	T	SLC25A15	NM_014252.3	exon7	c.815C>T	p.T272I	missense	0.000222767	.	.	2/4290	.	D	D	D	A	Likely_pathogenic	Hyperornithinemia-hyperammonemia-homocitrullinuria_syndrome
chr13	42385421	41811285	rs138075452	C	T	VWA8	NM_015058.1	exon17	c.2003G>A	p.R668Q	missense	0.000222767	.	.	1/4290	.	D	D	D	D	Likely_pathogenic	Nonsyndromic_cleft_lip_palate
chr13	50126317	49552181	rs777630688	GT	G	RCBTB1	NM_018191.3	exon7	c.707delA	p.N236Tfs*11	frameshift deletion	0.000222767	.	.	2/4290	.	.	.	.	.	Likely_pathogenic	Exudative_retinopathy
chr13	52509739	51935603	rs755584106	G	A	ATP7B	NM_000053.3	exon20	c.4114C>T	p.Q1372X	stopgain	0.00033415	.	1/84	1/4290	.	.	.	.	D	Pathogenic	Wilson_disease
chr13	52520472	51946336	rs775055397	G	A	ATP7B	NM_000053.3	exon13	c.3008C>T	p.A1003V	missense	0.000111383	.	.	1/4290	.	D	D	D	D	Likely_pathogenic	Wilson_disease
chr13	52520505	51946369	rs201038679	G	A	ATP7B	NM_000053.3	exon13	c.2975C>T	p.P992L	missense	0.00189352	1/426	.	9/4290	.	D	D	D	D	Pathogenic	Wilson_disease|not_provided
chr13	52523908	51949772	rs121907993	G	C	ATP7B	NM_000053.3	exon12	c.2755C>G	p.R919G	missense	0.000556917	.	.	3/4290	.	D	P	B	D	Pathogenic	Wilson_disease
chr13	52532469	51958333	rs28942074	C	A	ATP7B	NM_000053.3	exon8	c.2333G>T	p.R778L	missense	0.00178213	.	.	13/4290	.	D	D	D	A	Pathogenic	Wilson_disease|not_provided
chr13	52532497	51958361	rs587779354	TG	T	ATP7B	NM_000053.3	exon8	c.2304delC	p.M769Cfs*38	frameshift deletion	0.000111383	.	.	1/4290	.	.	.	.	.	Pathogenic	Wilson_disease
chr13	52532497	51958361	rs137853287	T	TG	ATP7B	NM_000053.3	exon8	c.2304dupC	p.M769Hfs*26	frameshift insertion	0.000222767	.	.	2/4290	.	.	.	.	.	Pathogenic	Inborn_genetic_diseases|Wilson_disease
chr13	52532508	51958372	.	T	C	ATP7B	NM_000053.3	exon8	c.2294A>G	p.D765G	missense	0.000445534	.	.	3/4290	.	D	D	D	D	Pathogenic/Likely_pathogenic	Wilson_disease
chr13	52544640	51970504	.	G	A	ATP7B	NM_000053.3	exon3	c.1531C>T	p.Q511X	stopgain	0.000111383	.	.	1/4290	.	.	.	.	A	Pathogenic	Wilson_disease
chr13	52549234	51975098	rs201738967	T	C	ATP7B	NM_000053.3	exon2	c.122A>G	p.N41S	missense	0.000222767	1/426	.	1/4290	.	D	D	D	D	Likely_pathogenic	Wilson_disease|not_provided
chr13	77569310	76995175	rs386833971	C	T	CLN5	NM_006493.2	exon2	c.286C>T	p.R96X	stopgain	0.000111383	.	.	1/4290	.	.	.	.	A	Likely_pathogenic	Ceroid_lipofuscinosis_neuronal_5
chr13	77581682	77007547	rs764008859	TA	T	FBXL3	NM_012158.2	exon5	c.884delT	p.L295Yfs*25	frameshift deletion	0.000556917	1/426	.	4/4290	.	.	.	.	.	Pathogenic	Mental_retardation,_short_stature,_facial_anomalies,_and_joint_dislocations
chr13	78477673	77903538	rs781214034	C	T	EDNRB	NM_001201397.1	exon3	c.823G>A	p.V275M	missense	0.000222767	.	.	1/4290	.	T	D	D	D	Likely_pathogenic	Hearing_impairment|Total_intestinal_aganglionosis
chr13	108862341	108209993	rs772226399	CTCTTT	C	LIG4	NM_002312.3	exon2	c.1271_1275del	p.K424Rfs*20	frameshift deletion	0.00033415	.	.	3/4290	.	.	.	.	.	Pathogenic	Lig4_syndrome|LIG4-Related_Disorders|not_provided
chr13	113771190	113116876	rs769452933	G	T	F7	NM_000131.4	intron7	c.681+1G>T		splicing	0.000222767	.	.	1/4290	.	.	.	.	D	Likely_pathogenic	Factor_VII_deficiency
chr13	113771827	113117513	.	C	A	F7	NM_000131.4	exon8	c.722C>A	p.T241N	missense	0.00100245	.	.	5/4290	.	D	P	P	N	Likely_pathogenic	Factor_VII_deficiency
chr13	113772768	113118454	rs779589651	C	T	F7	NM_000131.4	exon9	c.847C>T	p.R283W	missense	0.000222767	.	.	2/4290	.	D	D	D	N	Pathogenic	Abnormality_of_coagulation
chr13	113773086	113118772	rs121964934	T	G	F7	NM_000131.4	exon9	c.1165T>G	p.C389G	missense	0.000222767	.	.	.	1/102	D	D	D	D	Pathogenic	Factor_VII_deficiency
chr13	113773145	113118831	rs121964936	T	G	F7	NM_000131.4	exon9	c.1224T>G	p.H408Q	missense	0.0006683	1/426	.	4/4290	.	D	D	D	D	Pathogenic	Factor_VII_deficiency
chr14	20916116	20447957	rs773173317	C	T	OSGEP	NM_017807.3	exon8	c.740G>A	p.R247Q	missense	0.000111383	.	.	1/4290	.	D	D	D	D	Pathogenic	GALLOWAY-MOWAT_SYNDROME_3
chr14	21789416	21321257	rs751342895	A	G	RPGRIP1	NM_020366.3	intron11	c.1468-2A>G		splicing	0.000222767	.	.	1/4290	.	.	.	.	D	Pathogenic	not_provided
chr14	23249134	22779925	rs386833822	C	T	SLC7A7	NM_001126106.2	intron4	c.625+1G>A		splicing	0.000445534	1/426	.	2/4290	.	.	.	.	D	Pathogenic/Likely_pathogenic	Lysinuric_protein_intolerance
chr14	23896042	23426833	rs371898076	C	T	MYH7	NM_000257.3	exon18	c.1988G>A	p.R663H	missense	0.000111383	.	.	1/4290	.	D	P	P	D	Pathogenic	Hypertrophic_cardiomyopathy|Primary_familial_hypertrophic_cardiomyopathy|Congenital_myopathy_with_fiber_type_disproportion|Dilated_cardiomyopathy_1S|Myosin_storage_myopathy|Myopathy,_myosin_storage,_autosomal_recessive|Familial_hypertrophic_cardiomyopathy_1|Myopathy,_distal,_1|Scapuloperoneal_myopathy,_MYH7-related|not_specified|Cardiovascular_phenotype|not_provided
chr14	24624888	24155679	rs377035972	G	A	RNF31	NM_017999.4	exon14	c.2480G>A	p.R827H	missense	0.000111383	.	.	1/4290	.	T	D	D	D	Likely_pathogenic	Short_stature
chr14	24730989	24261783	rs139208806	T	C	TGM1	NM_000359.2	exon3	c.420A>G	p.I140M	missense	0.00111383	.	1/84	2/4290	.	D	D	D	D	Likely_pathogenic	not_provided
chr14	50768850	50302132	rs267607206	T	C	L2HGDH	NM_024884.2	exon3	c.293A>G	p.H98R	missense	0.000222767	.	.	2/4290	.	D	D	D	D	Likely_pathogenic	L-2-hydroxyglutaric_aciduria|not_provided
chr14	51378873	50912155	rs113993982	C	T	PYGL	NM_002863.4	intron14	c.1768+1G>A		splicing	0.00033415	1/426	.	.	.	.	.	.	A	Pathogenic	Glycogen_storage_disease,_type_VI
chr14	58934551	58467833	rs1064793157	C	T	KIAA0586	NM_001244189.1	exon18	c.2512C>T	p.R838X	stopgain	0.000111383	.	1/84	.	.	.	.	.	A	Pathogenic	not_provided
chr14	68191285	67724568	rs766631462	C	T	RDH12	NM_152443.2	exon4	c.164C>T	p.T55M	missense	0.000222767	1/426	.	1/4290	.	D	D	D	D	Pathogenic/Likely_pathogenic	Leber_congenital_amaurosis|Leber_congenital_amaurosis_13
chr14	68192801	67726084	rs202126574	C	T	RDH12	NM_152443.2	exon6	c.377C>T	p.A126V	missense	0.000111383	1/426	.	.	.	D	D	D	A	Pathogenic	Retinitis_pigmentosa|Retinitis_pigmentosa_53
chr14	74533476	74066773	rs781767219	G	A	ALDH6A1	NM_005589.3	exon9	c.1156C>T	p.R386X	stopgain	0.000111383	.	1/84	.	.	.	.	.	D	Likely_pathogenic	Methylmalonate_semialdehyde_dehydrogenase_deficiency
chr14	74969614	74502911	rs137854860	C	T	LTBP2	NM_000428.2	exon34	c.4912G>A	p.V1638M	missense	0.000111383	.	.	1/4290	.	D	D	D	D	Likely_pathogenic	Primary_open_angle_glaucoma
chr14	75470068	75003365	rs397514648	T	A	EIF2B2	NM_014239.3	exon2	c.254T>A	p.V85E	missense	0.0006683	1/426	.	1/4290	.	D	D	D	D	Pathogenic	Leukoencephalopathy_with_vanishing_white_matter
chr14	76455273	75988930	rs140366557	G	A	IFT43	NM_052873.2	exon2	c.100G>A	p.E34K	missense	0.000891067	1/426	.	3/4290	.	T	D	P	N	Likely_pathogenic	Retinitis_pigmentosa_81
chr14	81609751	81143407	rs189261858	G	A	TSHR	NM_000369.2	exon10	c.1349G>A	p.R450H	missense	0.00122522	1/426	.	7/4290	.	D	D	D	D	Pathogenic	Congenital_hypothyroidism|Hypothyroidism,_congenital,_nongoitrous,_1|not_provided
chr14	88401093	87934749	rs200607029	C	T	GALC	NM_000153.3	exon17	c.2041G>A	p.V681M	missense	0.0006683	4/426	.	2/4290	.	D	D	D	D	Likely_pathogenic	Galactosylceramide_beta-galactosidase_deficiency
chr14	88406259	87939915	rs138577661	A	G	GALC	NM_000153.3	exon16	c.1901T>C	p.L634S	missense	0.00980174	7/426	2/84	41/4290	.	D	D	D	D	Pathogenic/Likely_pathogenic	Galactosylceramide_beta-galactosidase_deficiency
chr14	88411975	87945631	rs200378205	C	T	GALC	NM_000153.3	exon14	c.1592G>A	p.R531H	missense	0.000779684	.	.	4/4290	1/102	D	D	D	D	Pathogenic/Likely_pathogenic	Galactosylceramide_beta-galactosidase_deficiency|not_provided
chr14	88434678	87968334	rs750524447	C	T	GALC	NM_000153.3	intron8	c.908+1G>A		splicing	0.000111383	1/426	.	.	.	.	.	.	D	Likely_pathogenic	Galactosylceramide_beta-galactosidase_deficiency
chr14	88883138	88416794	rs80044281	C	T	SPATA7	NM_018418.4	exon5	c.322C>T	p.R108X	stopgain	0.000111383	.	.	1/4290	.	.	.	.	A	Likely_pathogenic	Leber_congenital_amaurosis_3|SPATA7-Related_Disorders
chr15	28230247	27985101	rs121918166	C	T	OCA2	NM_000275.2	exon13	c.1327G>A	p.V443I	missense	0.000779684	.	.	4/4290	1/102	D	D	D	A	Pathogenic	Inborn_genetic_diseases|Tyrosinase-positive_oculocutaneous_albinism|Skin/hair/eye_pigmentation,_variation_in,_1|not_provided
chr15	32929343	32637142	rs555387669	CAT	C	ARHGAP11A	NM_014783.4	exon12	c.2370_2371del	p.C791*	stopgain	0.000556917	.	.	4/4290	.	.	.	.	.	Likely_pathogenic	Inborn_genetic_diseases
chr15	40710389	40418190	rs773560012	A	G	IVD	NM_002225.3	exon12	c.1199A>G	p.Y400C	missense	0.000556917	.	.	2/4290	.	D	D	P	D	Pathogenic/Likely_pathogenic	Isovaleryl-CoA_dehydrogenase_deficiency
chr15	42702630	42410432	rs200379491	A	G	CAPN3	NM_000070.2	exon20	c.2120A>G	p.D707G	missense	0.0013366	1/426	.	8/4290	.	T	D	D	D	Pathogenic/Likely_pathogenic	Limb-girdle_muscular_dystrophy,_type_2A|not_provided
chr15	43022830	42730632	rs80338696	G	A	CDAN1	NM_138477.2	exon14	c.2140C>T	p.R714W	missense	0.0006683	.	.	5/4290	.	D	D	P	A	Likely_pathogenic	Congenital_dyserythropoietic_anemia,_type_I
chr15	43552349	43260151	rs112292549	C	A	TGM5	NM_201631.3	exon3	c.337G>T	p.G113C	missense	0.000111383	.	.	1/4290	.	D	D	D	A	Pathogenic	Inborn_genetic_diseases|Peeling_skin_syndrome_2|not_provided
chr15	44905697	44613499	rs312262752	C	CT	SPG11	NM_025137.3	exon17	c.3075dupA	p.E1026Rfs*4	frameshift insertion	0.000111383	.	.	1/4290	.	.	.	.	.	Pathogenic	Spastic_paraplegia_11,_autosomal_recessive
chr15	44949427	44657229	rs312262720	CAT	C	SPG11	NM_025137.3	exon4	c.733_734del	p.M245Vfs*2	frameshift deletion	0.00033415	.	.	2/4290	.	.	.	.	.	Pathogenic	Hereditary_spastic_paraplegia|Spastic_paraplegia_11,_autosomal_recessive|Amyotrophic_lateral_sclerosis_type_5|not_provided
chr15	45391934	45099736	rs748194265	AG	A	DUOX2	NM_014080.4	exon25	c.3340delC	p.L1114Sfs*56	frameshift deletion	0.000111383	.	.	1/4290	.	.	.	.	.	Likely_pathogenic	Thyroid_dyshormonogenesis_6|not_provided
chr15	45391946	45099748	rs368488511	C	T	DUOX2	NM_014080.4	exon25	c.3329G>A	p.R1110Q	missense	0.00300735	3/426	.	12/4290	.	D	D	P	D	Pathogenic	not_provided
chr15	45398525	45106327	rs748793969	G	T	DUOX2	NM_014080.4	exon17	c.1946C>A	p.A649E	missense	0.000222767	.	.	1/4290	.	D	D	P	D	Likely_pathogenic	Nongoitrous_Euthyroid_Hyperthyrotropinemia|Thyroid_dyshormonogenesis_6
chr15	45399648	45107450	rs180671269	T	A	DUOX2	NM_014080.4	exon14	c.1588A>T	p.K530X	stopgain	0.0154823	2/426	1/84	61/4290	3/102	.	.	.	A	Pathogenic	Thyroid_dyshormonogenesis_6|not_provided
chr15	45400357	45108159	rs191759494	C	T	DUOX2	NM_014080.4	exon13	c.1462G>A	p.G488R	missense	0.00033415	.	.	3/4290	.	D	D	D	D	Pathogenic/Likely_pathogenic	Nongoitrous_Euthyroid_Hyperthyrotropinemia|Thyroid_dyshormonogenesis_6|Familial_thyroid_dyshormonogenesis
chr15	45408785	45116587	rs1085307064	T	TA	DUOXA2	NM_207581.3	exon4	c.413dupA	p.Y138*	stopgain	0.00311874	1/426	1/84	13/4290	.	.	.	.	.	Pathogenic	Thyroglobulin_synthesis_defect
chr15	48434399	48142202	rs886037644	C	CT	SLC24A5	NM_205850.2	exon9	c.1355dupT	p.L454Ffs*33	frameshift insertion	0.000222767	1/426	.	.	.	.	.	.	.	Pathogenic	Albinism,_oculocutaneous,_type_VI
chr15	53907881	53615684	rs768446132	A	T	WDR72	NM_182758.3	exon15	c.2522T>A	p.L841Q	missense	0.000445534	.	.	3/4290	.	D	D	D	D	Pathogenic	Renal_tubular_acidosis,_distal,_with_hemolytic_anemia
chr15	68501974	68209636	rs796052356	C	T	CLN6	NM_017882.2	intron6	c.665+1G>A		splicing	0.000111383	.	.	.	1/102	.	.	.	D	Pathogenic	not_provided
chr15	72637803	72345462	rs28942071	G	A	HEXA	NM_000520.4	exon13	c.1510C>T	p.R504C	missense	0.000111383	.	.	1/4290	.	D	D	D	A	Pathogenic/Likely_pathogenic	Tay-Sachs_disease|Gm2-gangliosidosis,_chronic|not_specified
chr15	80465431	80173089	rs80338898	C	T	FAH	NM_000137.2	exon9	c.782C>T	p.P261L	missense	0.000111383	.	.	2/4290	.	D	D	D	A	Pathogenic/Likely_pathogenic	Tyrosinemia_type_I|not_provided
chr15	89861968	89318737	rs201732356	G	A	POLG	NM_002693.2	exon21	c.3286C>T	p.R1096C	missense	0.000111383	.	.	1/4290	.	D	P	B	D	Pathogenic/Likely_pathogenic	Progressive_sclerosing_poliodystrophy|Autosomal_dominant_progressive_external_ophthalmoplegia_with_mitochondrial_DNA_deletions_1|Sensory_ataxic_neuropathy,_dysarthria,_and_ophthalmoparesis|Mitochondrial_DNA_depletion_syndrome_4B,_MNGIE_type|Cerebellar_ataxia_infantile_with_progressive_external_ophthalmoplegia|Mitochondrial_DNA_depletion_syndrome_1_(MNGIE_type)|not_provided
chr15	90319895	89776664	rs71647808	G	T	MESP2	NM_001039958.1	exon1	c.307G>T	p.E103X	stopgain	0.000111383	.	.	1/4290	.	.	.	.	A	Pathogenic	Spondylocostal_dysostosis_2|not_provided
chr15	91293265	90750035	rs367543013	ACT	A	BLM	NM_001287246.1	exon4	c.768_769del	p.L258Efs*7	frameshift deletion	0.000111383	.	.	1/4290	.	.	.	.	.	Pathogenic/Likely_pathogenic	Bloom_syndrome
chr15	91304138	90760908	rs367543043	G	GA	BLM	NM_001287246.1	exon8	c.1536dupA	p.N515Kfs*2	frameshift insertion	0.000445534	.	.	4/4290	.	.	.	.	.	Pathogenic	Bloom_syndrome|Hereditary_cancer-predisposing_syndrome
chr15	101438352	100898147	.	G	A	ALDH1A3	NM_000693.3	exon8	c.845G>A	p.G282E	missense	0.000111383	1/426	.	.	.	D	D	D	D	Likely_pathogenic	not_provided
chr16	223597	173598	rs41464951	T	C	HBA2	NM_000517.4	exon3	c.427T>C	p.X143Q	stoploss	0.000445534	.	.	.	1/102	.	.	.	N	Pathogenic	alpha_Thalassemia|Hemoglobin_constant_spring|Hemoglobin_H_disease,_nondeletional|not_specified|not_provided
chr16	624693	574693	rs730882240	C	T	PIGQ	NM_148920.2	exon2	c.619C>T	p.R207X	stopgain	0.000111383	.	.	1/4290	.	.	.	.	A	Pathogenic/Likely_pathogenic	Optic_atrophy|Global_developmental_delay|Intractable_seizure|EPILEPTIC_ENCEPHALOPATHY,_EARLY_INFANTILE,_77
chr16	1561138	1511137	rs559371453	A	G	IFT140	NM_014714.3	exon31	c.4196T>C	p.L1399P	missense	0.00033415	.	.	2/4290	.	D	D	D	D	Pathogenic	Retinitis_pigmentosa_80
chr16	2546588	2496587	rs267607103	G	C	TBC1D24	NM_001199107.1	exon2	c.439G>C	p.D147H	missense	0.000111383	.	.	1/4290	.	D	D	D	D	Pathogenic	Myoclonic_epilepsy,_familial_infantile
chr16	8905018	8811161	rs150719105	T	C	PMM2	NM_000303.2	exon5	c.430T>C	p.F144L	missense	0.00100245	.	.	4/4290	.	D	B	B	D	Likely_pathogenic	Congenital_disorder_of_glycosylation,_type_Ia|not_provided
chr16	16248831	16154974	rs63750759	G	A	ABCC6	NM_001171.5	exon28	c.3940C>T	p.R1314W	missense	0.00033415	.	.	3/4290	.	D	D	D	A	Pathogenic	Pseudoxanthoma_elasticum|Generalized_arterial_calcification_of_infancy_2|not_provided
chr16	16251579	16157722	rs72653749	G	A	ABCC6	NM_001171.5	exon27	c.3823C>T	p.R1275X	stopgain	0.000111383	.	.	1/4290	.	.	.	.	A	Pathogenic	Pseudoxanthoma_elasticum
chr16	16256866	16163009	rs72653744	G	A	ABCC6	NM_001171.5	exon24	c.3490C>T	p.R1164X	stopgain	0.000445534	.	.	1/4290	.	.	.	.	A	Pathogenic	Pseudoxanthoma_elasticum|not_provided
chr16	16263555	16169698	rs368465318	C	A	ABCC6	NM_001171.5	exon22	c.2943G>T	p.Q981H	missense	0.000445534	.	.	1/4290	.	D	D	D	D	Pathogenic	Pseudoxanthoma_elasticum
chr16	16271422	16177565	rs72653798	A	G	ABCC6	NM_001171.5	exon19	c.2477T>C	p.L826P	missense	0.000779684	2/426	.	3/4290	.	D	D	D	D	Pathogenic	Pseudoxanthoma_elasticum
chr16	16272776	16178919	rs67561842	C	T	ABCC6	NM_001171.5	exon18	c.2294G>A	p.R765Q	missense	0.000111383	1/426	.	.	.	D	D	D	D	Pathogenic	Pseudoxanthoma_elasticum|Generalized_arterial_calcification_of_infancy_2
chr16	16272807	16178950	rs72653787	C	T	ABCC6	NM_001171.5	exon18	c.2263G>A	p.G755R	missense	0.000111383	.	.	1/4290	.	D	D	D	D	Pathogenic	Pseudoxanthoma_elasticum
chr16	16276391	16182534	rs114303883	C	T	ABCC6	NM_001171.5	exon17	c.2125G>A	p.E709K	missense	0.00144798	.	.	5/4290	.	D	P	P	D	Pathogenic	Pseudoxanthoma_elasticum
chr16	16276744	16182887	rs72653780	C	T	ABCC6	NM_001171.5	exon16	c.1987G>A	p.G663S	missense	0.000222767	.	.	1/4290	1/102	D	D	D	D	Pathogenic	Pseudoxanthoma_elasticum
chr16	16284116	16190259	rs59157279	C	T	ABCC6	NM_001171.5	exon12	c.1540G>A	p.V514I	missense	0.000111383	1/426	.	.	.	T	B	B	D	Pathogenic	Pseudoxanthoma_elasticum
chr16	16313412	16219555	rs2606921	G	A	ABCC6	NM_001171.5	exon4	c.473C>T	p.A158V	missense	0.000222767	.	.	1/4290	.	T	P	B	N	Pathogenic	Pseudoxanthoma_elasticum
chr16	21726337	21715016	rs200656442	G	A	OTOA	NM_144672.3	exon14	c.1352G>A	p.G451D	missense	0.000111383	.	.	1/4290	.	D	D	D	D	Pathogenic	Deafness,_autosomal_recessive_22
chr16	30100451	30089130	rs202193096	G	A	TBX6	NM_004608.3	exon4	c.434C>T	p.P145L	missense	0.00300735	4/426	2/84	12/4290	.	D	D	D	D	Likely_pathogenic	Scoliosis|Spondylocostal_dysostosis_5
chr16	30764791	30753470	rs752961445	G	A	PHKG2	NM_000294.2	exon6	c.469G>A	p.E157K	missense	0.000445534	.	.	3/4290	.	D	D	D	D	Likely_pathogenic	Glycogen_storage_disease_IXc
chr16	47694459	47660548	.	C	T	PHKB	NM_000293.2	exon21	c.2014C>T	p.R672X	stopgain	0.000222767	.	.	2/4290	.	.	.	.	A	Likely_pathogenic	not_provided
chr16	53656262	53622350	rs797045104	C	CGA	RPGRIP1L	NM_015272.3	exon23	c.3300_3301insTC	p.A1101Sfs*34	frameshift insertion	0.000779684	.	.	5/4290	.	.	.	.	.	Likely_pathogenic	Joubert_syndrome_7
chr16	56544770	56510858	rs773862084	C	A	BBS2	NM_031885.3	intron4	c.534+1G>T		splicing	0.000222767	.	.	1/4290	1/102	.	.	.	D	Pathogenic/Likely_pathogenic	Bardet-Biedl_syndrome|Bardet-Biedl_syndrome_2|Retinitis_pigmentosa_74
chr16	56899326	56865414	rs371443644	C	T	SLC12A3	NM_000339.2	exon1	c.179C>T	p.T60M	missense	0.000779684	1/426	.	6/4290	.	D	D	D	D	Pathogenic	Familial_hypokalemia-hypomagnesemia|not_provided
chr16	56903640	56869728	rs201555148	G	A	SLC12A3	NM_000339.2	intron3	c.506-1G>A		splicing	0.000111383	1/426	.	.	.	.	.	.	D	Pathogenic	Familial_hypokalemia-hypomagnesemia|not_provided
chr16	56903674	56869762	rs146158333	C	A	SLC12A3	NM_000339.2	exon4	c.539C>A	p.T180K	missense	0.00033415	.	.	2/4290	.	D	P	B	N	Pathogenic	not_provided
chr16	70513133	70479230	rs199515460	A	C	FCSK	NM_145059.3	exon23	c.2980A>C	p.K994Q	missense	0.000891067	.	.	6/4290	.	D	D	D	D	Pathogenic	Congenital_disorder_of_glycosylation_with_defective_fucosylation_2
chr16	70698034	70664131	rs531163149	G	A	MTSS2	NM_138383.3	exon15	c.1790C>T	p.T597M	missense	0.00167075	2/426	.	8/4290	.	D	D	D	D	Likely_pathogenic	Microcephaly|Intellectual_disability|Muscular_hypotonia|Global_developmental_delay|Iron_deposition_in_globus_pallidus
chr16	72055110	72021211	rs267606767	G	A	DHODH	NM_001361.4	exon5	c.605G>A	p.G202D	missense	0.000111383	.	.	1/4290	.	D	D	P	D	Pathogenic	Miller_syndrome
chr16	72156856	72122957	rs140352254	G	A	PMFBP1	NM_031293.2	exon19	c.2725C>T	p.R909X	stopgain	0.00189352	2/426	.	9/4290	1/102	.	.	.	A	Pathogenic	SPERMATOGENIC_FAILURE_31
chr16	88717415	88651007	rs104894511	G	A	CYBA	NM_000101.3	exon1	c.7C>T	p.Q3X	stopgain	0.000222767	.	1/84	.	.	.	.	.	A	Pathogenic	Granulomatous_disease,_chronic,_autosomal_recessive,_cytochrome_b-negative
chr16	88721758	88655350	rs761991070	A	G	MVD	NM_002461.2	exon7	c.746T>C	p.F249S	missense	0.000556917	.	.	4/4290	.	D	D	D	D	Pathogenic	Porokeratosis_7,_multiple_types
chr16	88902151	88835743	rs761385192	C	T	GALNS	NM_000512.4	exon7	c.740G>A	p.G247D	missense	0.000111383	.	.	.	1/102	T	P	P	D	Likely_pathogenic	Morquio_syndrome|not_provided
chr16	88904145	88837737	rs781439830	G	T	GALNS	NM_000512.4	exon5	c.451C>A	p.P151T	missense	0.000111383	.	.	.	1/102	D	D	D	D	Likely_pathogenic	Mucopolysaccharidosis,_MPS-IV-A
chr16	89616953	89550545	rs72547551	C	T	SPG7	NM_003119.3	exon13	c.1715C>T	p.A572V	missense	0.000111383	.	.	.	1/102	T	D	P	D	Pathogenic/Likely_pathogenic	Spastic_paraplegia_7|not_provided
chr16	89845259	89778851	rs755104393	C	G	FANCA	NM_000135.2	intron19	c.1777-1G>C		splicing	0.000222767	.	.	1/4290	.	.	.	.	D	Likely_pathogenic	Fanconi_anemia,_complementation_group_A
chr16	89871683	89805275	rs759877008	C	T	FANCA	NM_000135.2	intron7	c.709+5G>A		splicing	0.000111383	.	.	1/4290	.	.	.	.	.	Pathogenic/Likely_pathogenic	Fanconi_anemia|Fanconi_anemia,_complementation_group_A
chr17	3559997	3656703	rs113994207	G	A	CTNS	NM_001031681.2	exon9	c.589G>A	p.G197R	missense	0.000445534	.	.	1/4290	.	D	D	D	A	Pathogenic/Likely_pathogenic	Nephropathic_cystinosis|Juvenile_nephropathic_cystinosis|Cystinosis,_ocular_nonnephropathic|not_provided
chr17	7123518	7220199	rs1057516817	T	C	ACADVL	NM_001270447.1	intron3	c.207+2T>C		splicing	0.000111383	.	.	1/4290	.	.	.	.	D	Likely_pathogenic	Very_long_chain_acyl-CoA_dehydrogenase_deficiency
chr17	7127142	7223823	rs1057516519	G	A	ACADVL	NM_001270447.1	exon14	c.1349G>A	p.W450X	stopgain	0.000111383	.	.	1/4290	.	.	.	.	A	Likely_pathogenic	Very_long_chain_acyl-CoA_dehydrogenase_deficiency
chr17	7127303	7223984	rs118204016	G	A	ACADVL	NM_001270447.1	exon15	c.1418G>A	p.R473H	missense	0.000111383	1/426	.	.	.	D	D	D	A	Pathogenic/Likely_pathogenic	Rhabdomyolysis|Abnormality_of_circulating_enzyme_level|Very_long_chain_acyl-CoA_dehydrogenase_deficiency|not_provided
chr17	7980043	8076725	rs397514527	G	A	ALOX12B	NM_001139.2	exon10	c.1294C>T	p.R432X	stopgain	0.000111383	.	.	1/4290	.	.	.	.	A	Pathogenic/Likely_pathogenic	Autosomal_recessive_congenital_ichthyosis_2|not_provided
chr17	8013507	8110189	.	T	C	ALOXE3	NM_001165960.1	exon10	c.1604A>G	p.H535R	missense	0.000445534	.	.	2/4290	.	D	D	D	D	Likely_pathogenic	Autosomal_recessive_congenital_ichthyosis_2
chr17	8018941	8115623	rs370031870	G	A	ALOXE3	NM_001165960.1	exon4	c.814C>T	p.R272X	stopgain	0.000111383	1/426	.	.	.	.	.	.	A	Pathogenic	Ichthyosis|Autosomal_recessive_congenital_ichthyosis_3
chr17	10443244	10539927	rs1057518398	C	A	MYH2	NM_017534.5	intron12	c.1147+1G>T		splicing	0.000111383	1/426	.	.	.	.	.	.	D	Likely_pathogenic	not_provided
chr17	16843698	16940384	rs769165409	A	AT	TNFRSF13B	NM_012452.2	exon4	c.572dupA	p.D191Efs*46	frameshift insertion	0.000111383	.	.	.	1/102	.	.	.	.	Pathogenic	Common_variable_immunodeficiency_2
chr17	18025637	18122323	rs766187994	C	CA	MYO15A	NM_016239.3	exon2	c.3524dupA	p.S1176Vfs*14	frameshift insertion	0.000222767	.	.	2/4290	.	.	.	.	.	Pathogenic	Deafness,_autosomal_recessive_3
chr17	19247109	19343796	rs369488112	G	A	B9D1	NM_015681.5	exon6	c.466C>T	p.R156W	missense	0.000222767	.	.	1/4290	.	D	D	D	D	Pathogenic	Joubert_syndrome
chr17	19284408	19381095	rs147296805	G	A	MAPK7	NM_139033.2	exon4	c.886G>A	p.A296T	missense	0.00757407	1/426	.	37/4290	1/102	T	D	P	D	Pathogenic	Scoliosis,_isolated,_susceptibility_to,_1
chr17	19285376	19382063	rs758163506	C	T	MAPK7	NM_139033.2	exon5	c.1760C>T	p.P587L	missense	0.000111383	1/426	.	.	.	T	B	B	N	Pathogenic	Scoliosis,_isolated,_susceptibility_to,_1
chr17	19561059	19657746	rs72547566	C	T	ALDH3A2	NM_001031806.1	exon5	c.682C>T	p.R228C	missense	0.000111383	.	.	1/4290	.	D	D	D	D	Likely_pathogenic	Sj枚gren-Larsson_syndrome
chr17	19568310	19664997	rs72547575	A	G	ALDH3A2	NM_001031806.1	exon8	c.1157A>G	p.N386S	missense	0.000445534	.	.	3/4290	.	D	D	D	A	Pathogenic/Likely_pathogenic	Sj枚gren-Larsson_syndrome|not_provided
chr17	27580801	29253783	rs775038545	G	A	CRYBA1	NM_005208.4	intron5	c.500+1G>A		splicing	0.00033415	1/426	.	.	.	.	.	.	D	Likely_pathogenic	Cataract,_congenital_zonular,_with_sutural_opacities
chr17	29325923	30998905	rs724159978	AG	A	RNF135	NM_032322.3	exon5	c.1014delG	p.V339Sfs*42	frameshift deletion	0.00245043	.	.	11/4290	.	.	.	.	.	Pathogenic	Autism_spectrum_disorder|Macrocephaly,_macrosomia,_facial_dysmorphism_syndrome
chr17	29556173	31229155	rs199474747	T	C	NF1	NM_001042492.2	exon21	c.2540T>C	p.L847P	missense	0.000111383	.	.	1/4290	.	D	D	D	D	Pathogenic/Likely_pathogenic	Hereditary_cancer-predisposing_syndrome|Neurofibromatosis,_type_1|Midaortic_syndrome|not_specified|not_provided
chr17	33434458	35107439	rs753862052	T	TTA	RAD51D	NM_001142571.1	exon4	c.331_332insTA	p.K111Ifs*13	frameshift insertion	0.000445534	.	.	3/4290	.	.	.	.	.	Pathogenic/Likely_pathogenic	Hereditary_cancer-predisposing_syndrome|Breast-ovarian_cancer,_familial_4|not_provided
chr17	33902991	35575972	rs398123301	AAG	A	PEX12	NM_000286.2	exon3	c.888_889del	p.L297Tfs*12	frameshift deletion	0.000111383	.	.	1/4290	.	.	.	.	.	Pathogenic	Peroxisome_biogenesis_disorders,_Zellweger_syndrome_spectrum|Infantile_Refsum's_disease|Peroxisome_biogenesis_disorder_3A|not_provided
chr17	38907213	40750961	rs766783183	A	G	KRT25	NM_181534.3	exon5	c.950T>C	p.L317P	missense	0.000111383	1/426	.	.	.	D	D	D	D	Pathogenic	Hypotrichosis_8|Autosomal_recessive_woolly_hair_3
chr17	40001630	41845378	rs370756367	G	A	KLHL10	NM_152467.3	exon3	c.937G>A	p.A313T	missense	0.00033415	.	.	2/4290	.	T	B	B	D	Pathogenic	Spermatogenic_failure_11
chr17	41063017	42911000	rs80356484	G	T	G6PC	NM_000151.3	exon5	c.648G>T	p.L216L	synonymous	0.00100245	1/426	.	4/4290	.	.	.	.	.	Pathogenic/Likely_pathogenic	Glycogen_storage_disease_type_1A|not_provided
chr17	42457372	44380004	rs137852906	G	A	ITGA2B	NM_000419.3	exon17	c.1750C>T	p.R584X	stopgain	0.000111383	.	.	1/4290	.	.	.	.	A	Pathogenic	Glanzmann_thrombasthenia
chr17	45364434	47287068	rs749261962	A	G	ITGB3	NM_000212.2	intron6	c.778-2A>G		splicing	0.000556917	.	.	3/4290	.	.	.	.	D	Likely_pathogenic	Glanzmann_thrombasthenia
chr17	46023253	47945887	rs796052872	ACTGC	A	PNPO	NM_018129.3	exon5	c.445_448del	p.P150Rfs*27	frameshift deletion	0.00033415	.	.	2/4290	.	.	.	.	.	Pathogenic/Likely_pathogenic	Pyridoxal_5'-phosphate-dependent_epilepsy|not_provided
chr17	48247606	50170245	rs137852623	C	T	SGCA	NM_000023.2	exon7	c.850C>T	p.R284C	missense	0.000111383	1/426	.	.	.	D	D	D	D	Pathogenic/Likely_pathogenic	Sarcoglycanopathies|Limb-girdle_muscular_dystrophy,_type_2D|not_provided
chr17	48269187	50191826	rs72651642	G	A	COL1A1	NM_000088.3	exon31	c.2089C>T	p.R697X	stopgain	0.000111383	1/426	.	.	.	.	.	.	A	Pathogenic	Infantile_cortical_hyperostosis|Osteogenesis_imperfecta_type_I|Postmenopausal_osteoporosis|Osteogenesis_imperfecta,_recessive_perinatal_lethal|Osteogenesis_imperfecta_type_III|Osteogenesis_imperfecta_with_normal_sclerae,_dominant_form|Ehlers-Danlos_syndrome,_procollagen_proteinase_deficient|not_provided
chr17	56283904	58206543	rs762668200	T	TC	MKS1	NM_017777.3	exon16	c.1411dupG	p.E471Gfs*120	frameshift insertion	0.00033415	.	.	1/4290	.	.	.	.	.	Pathogenic	Joubert_syndrome|Meckel-Gruber_syndrome|Meckel_syndrome_type_1
chr17	59820496	61743135	rs1064793887	C	T	BRIP1	NM_032043.2	intron15	c.2258-1G>A		splicing	0.000111383	.	.	1/4290	.	.	.	.	D	Likely_pathogenic	Ovarian_Neoplasms|Familial_cancer_of_breast|Hereditary_cancer-predisposing_syndrome|Fanconi_anemia,_complementation_group_J|not_provided
chr17	59886112	61808751	rs779466229	CA	C	BRIP1	NM_032043.2	exon7	c.633delT	p.G212Afs*62	frameshift deletion	0.000111383	.	.	1/4290	.	.	.	.	.	Pathogenic	Familial_cancer_of_breast|Hereditary_cancer-predisposing_syndrome|Fanconi_anemia,_complementation_group_J|not_provided
chr17	72860347	74864225	rs760030067	G	A	FDXR	NM_001258012.3	exon9	c.1054C>T	p.R352X	stopgain	0.000111383	.	.	1/4290	.	.	.	.	A	Likely_pathogenic	not_provided
chr17	73836398	75840317	rs121434352	G	A	UNC13D	NM_199242.2	exon10	c.766C>T	p.R256X	stopgain	0.000111383	.	.	1/4290	.	.	.	.	A	Pathogenic	Hemophagocytic_lymphohistiocytosis,_familial,_3|not_provided
chr17	76120262	78124181	rs769471844	T	A	TMC6	NM_001127198.1	intron8	c.892-2A>T		splicing	0.000222767	1/426	.	1/4290	.	.	.	.	D	Likely_pathogenic	EPIDERMODYSPLASIA_VERRUCIFORMIS,_SUSCEPTIBILITY_TO,_1
chr17	76991292	78995210	rs773215035	C	T	CANT1	NM_138793.3	exon3	c.643G>A	p.E215K	missense	0.000111383	.	.	1/4290	.	D	D	D	D	Likely_pathogenic	not_provided
chr17	78090815	80117016	rs1800312	G	C	GAA	NM_000152.3	exon16	c.2238G>C	p.W746C	missense	0.000445534	.	.	2/4290	.	D	D	D	D	Pathogenic/Likely_pathogenic	Glycogen_storage_disease|Glycogen_storage_disease,_type_II|not_specified|not_provided
chr17	78092118	80118319	rs780321415	C	T	GAA	NM_000152.3	exon18	c.2608C>T	p.R870X	stopgain	0.000111383	.	.	1/4290	.	.	.	.	A	Pathogenic/Likely_pathogenic	Glycogen_storage_disease,_type_II|not_provided
chr17	78187645	80213846	rs753472891	C	T	SGSH	NM_000199.3	exon6	c.703G>A	p.D235N	missense	0.00033415	.	.	1/4290	.	D	D	D	D	Pathogenic/Likely_pathogenic	Mucopolysaccharidosis,_MPS-III-A
chr17	78358945	80385145	rs112735431	G	A	RNF213	NM_001256071.2	exon60	c.14429G>A	p.R4810K	missense	0.0006683	.	.	5/4290	.	T	P	B	N	Pathogenic	Moyamoya_disease_2
chr17	79892256	81934380	rs281875319	C	T	PYCR1	NM_001282281.1	exon7	c.824G>A	p.G275E	missense	0.000445534	.	.	1/4290	.	D	D	P	D	Pathogenic	Autosomal_recessive_cutis_laxa_type_3B|not_provided
chr18	3457570	3457572	rs121909068	A	G	TGIF1	NM_170695.3	exon3	c.838A>G	p.T280A	missense	0.000111383	1/426	.	.	.	T	B	B	A	Pathogenic	Holoprosencephaly_4
chr18	20548818	22968855	rs373804633	C	T	RBBP8	NM_002894.2	exon5	c.298C>T	p.R100W	missense	0.000222767	.	.	2/4290	.	D	D	D	D	Pathogenic	Seckel_syndrome_2
chr18	21114444	23534480	rs200444084	C	T	NPC1	NM_000271.4	exon23	c.3557G>A	p.R1186H	missense	0.000111383	.	1/84	.	.	D	D	D	D	Pathogenic/Likely_pathogenic	Niemann-Pick_disease_type_C1|not_provided
chr18	28970675	31390712	rs267606775	T	C	DSG4	NM_001134453.1	exon6	c.574T>C	p.S192P	missense	0.00033415	.	.	2/4290	.	D	D	D	D	Pathogenic	Hypotrichosis_6
chr18	44102147	46522184	rs961865375	G	A	LOXHD1	NM_144612.6	exon32	c.5002C>T	p.R1668X	stopgain	0.000111383	1/426	.	.	.	.	.	.	A	Pathogenic/Likely_pathogenic	Deafness,_autosomal_recessive_77|not_provided|Rare_genetic_deafness
chr18	50866178	53339808	rs775565634	G	A	DCC	NM_005215.3	exon15	c.2260G>A	p.V754M	missense	0.00122522	2/426	.	5/4290	.	T	B	B	D	Pathogenic	Corpus_callosum_agenesis
chr18	58039087	60371854	rs942758928	C	T	MC4R	NM_005912.2	exon1	c.496G>A	p.V166I	missense	0.00033415	1/426	.	1/4290	.	D	P	B	D	Pathogenic	Obesity
chr18	59810539	62143306	rs587777187	C	T	PIGN	NM_176787.4	exon11	c.963G>A	p.Q321Q	synonymous	0.00033415	.	.	1/4290	.	.	.	.	.	Pathogenic	Multiple_congenital_anomalies-hypotonia-seizures_syndrome_1
chr18	61465904	63798670	rs672601344	C	CT	SERPINB7	NM_003784.3	exon6	c.522dupT	p.V175Cfs*46	frameshift insertion	0.00423257	1/426	.	20/4290	2/102	.	.	.	.	Pathogenic	Palmoplantar_keratoderma,_nagashima_type|not_provided
chr18	61471522	63804288	rs142859678	C	T	SERPINB7	NM_003784.3	exon8	c.796C>T	p.R266X	stopgain	0.011918	5/426	1/84	56/4290	1/102	.	.	.	D	Pathogenic	Palmoplantar_keratoderma,_nagashima_type|not_provided
chr19	5896463	5896452	rs1057517914	C	T	NDUFA11	NM_001193375.1	intron3	c.313+1G>A		splicing	0.000111383	.	.	1/4290	.	.	.	.	D	Likely_pathogenic	not_provided
chr19	11213441	11102765	rs750474121	G	A	LDLR	NM_000527.4	exon3	c.292G>A	p.G98S	missense	0.000556917	.	.	2/4290	.	D	B	B	D	Likely_pathogenic	Familial_hypercholesterolemia_1
chr19	11217357	11106681	rs749220643	G	A	LDLR	NM_000527.4	exon5	c.811G>A	p.V271I	missense	0.000445534	1/426	.	3/4290	.	T	B	B	N	Likely_pathogenic	Familial_hypercholesterolemia_1
chr19	11323851	11213175	rs772543889	C	T	DOCK6	NM_020812.3	intron35	c.4491+1G>A		splicing	0.000222767	1/426	1/84	.	.	.	.	.	D	Pathogenic	not_provided
chr19	13007763	12896949	rs761765983	G	A	GCDH	NM_000159.3	exon9	c.892G>A	p.A298T	missense	0.000222767	.	.	2/4290	.	T	D	P	D	Pathogenic	Glutaric_aciduria,_type_1|not_provided
chr19	13008220	12897406	rs768925619	G	A	GCDH	NM_000159.3	exon10	c.1060G>A	p.G354S	missense	0.000111383	.	.	1/4290	.	D	D	D	D	Likely_pathogenic	Glutaric_aciduria,_type_1
chr19	13008224	12897410	rs748275416	G	A	GCDH	NM_000159.3	exon10	c.1064G>A	p.R355H	missense	0.000222767	.	.	1/4290	.	D	D	P	D	Pathogenic	Glutaric_aciduria,_type_1
chr19	15296182	15185371	rs1057519101	G	A	NOTCH3	NM_000435.2	exon14	c.2182C>T	p.R728C	missense	0.000111383	.	.	1/4290	.	D	D	D	D	Likely_pathogenic	not_provided
chr19	15298126	15187315	rs201118034	G	A	NOTCH3	NM_000435.2	exon11	c.1630C>T	p.R544C	missense	0.00100245	1/426	.	4/4290	.	T	P	P	D	Pathogenic/Likely_pathogenic	Lehman_syndrome|Infantile_myofibromatosis_2|Cerebral_autosomal_dominant_arteriopathy_with_subcortical_infarcts_and_leukoencephalopathy_type_1|not_provided
chr19	15648391	15537580	rs776275777	G	A	CYP4F22	NM_173483.3	exon6	c.467G>A	p.R156H	missense	0.000111383	.	.	1/4290	.	D	D	D	D	Pathogenic	Autosomal_recessive_congenital_ichthyosis_5
chr19	15651317	15540506	rs118203937	G	A	CYP4F22	NM_173483.3	exon8	c.728G>A	p.R243H	missense	0.000111383	.	.	1/4290	.	D	D	D	A	Pathogenic	Autosomal_recessive_congenital_ichthyosis_5
chr19	33892768	33401862	rs121917721	C	T	PEPD	NM_000285.3	exon12	c.826G>A	p.D276N	missense	0.000111383	.	.	1/4290	.	D	D	D	A	Pathogenic	Prolidase_deficiency|not_provided
chr19	35617757	35126853	rs779232987	C	T	LGI4	NM_139284.2	exon7	c.793G>A	p.A265T	missense	0.000111383	.	.	1/4290	.	D	D	B	N	Pathogenic	Arthrogryposis_multiplex_congenita,_neurogenic,_with_myelin_defect
chr19	36339606	35848704	rs386833867	G	A	NPHS1	NM_004646.3	exon9	c.1103C>T	p.P368L	missense	0.000111383	.	.	1/4290	.	D	D	D	D	Likely_pathogenic	Finnish_congenital_nephrotic_syndrome
chr19	36574124	36083222	rs387907083	G	A	WDR62	NM_001083961.1	exon11	c.1531G>A	p.D511N	missense	0.000111383	.	.	1/4290	.	D	P	B	D	Pathogenic	Primary_autosomal_recessive_microcephaly_2
chr19	38897643	38407003	rs201037487	C	T	FAM98C	NM_174905.3	exon7	c.844C>T	p.R282X	stopgain	0.000445534	.	.	4/4290	.	.	.	.	A	Likely_pathogenic	Short-rib_thoracic_dysplasia_3_with_or_without_polydactyly
chr19	38945968	38455328	rs118192119	G	A	RYR1	NM_000540.2	exon14	c.1534G>A	p.E512K	missense	0.000111383	.	.	1/4290	.	T	D	D	D	Pathogenic	Myopathy,_Central_Core|not_provided
chr19	39907506	39416866	rs201201843	C	T	PLEKHG2	NM_022835.2	exon7	c.610C>T	p.R204W	missense	0.0006683	1/426	.	3/4290	.	D	D	D	D	Pathogenic	Leukodystrophy_and_acquired_microcephaly_with_or_without_dystonia
chr19	40902869	40396962	rs574861276	G	A	PRX	NM_181882.2	exon7	c.1390C>T	p.R464X	stopgain	0.000111383	.	.	1/4290	.	.	.	.	D	Pathogenic	Charcot-Marie-Tooth_disease_type_4
chr19	45208901	44705631	rs746164064	C	T	CEACAM16	NM_001039213.3	exon5	c.703C>T	p.R235C	missense	0.000111383	.	.	1/4290	.	D	D	P	D	Pathogenic	Nonsyndromic_hearing_loss_and_deafness
chr19	45412041	44908784	rs121918397	G	A	APOE	NM_001302688.1	exon4	c.566G>A	p.R189H	missense	0.000111383	1/426	.	.	.	T	P	B	N	Pathogenic	Familial_type_3_hyperlipoproteinemia
chr19	48339518	47836261	rs771450991	G	A	CRX	NM_000554.4	exon3	c.119G>A	p.R40Q	missense	0.000111383	.	.	1/4290	.	D	D	D	D	Likely_pathogenic	Retinal_dystrophy
chr19	49206817	48703560	rs1800028	C	T	FUT2	NM_000511.5	exon2	c.604C>T	p.R202X	stopgain	0.00456672	2/426	.	18/4290	1/102	.	.	.	A	Pathogenic	Vitamin_b12_plasma_level_quantitative_trait_locus_1
chr19	51294940	50791683	rs202073531	C	T	ACP4	NM_033068.3	exon4	c.331C>T	p.R111C	missense	0.00033415	.	.	1/4290	.	D	D	D	D	Pathogenic	Amelogenesis_imperfecta,_type_IJ
chr19	51295037	50791780	rs546603773	C	T	ACP4	NM_033068.3	exon4	c.428C>T	p.T143M	missense	0.000222767	.	.	1/4290	.	D	D	D	D	Pathogenic	Amelogenesis_imperfecta,_type_IJ
chr19	51856529	51353275	rs548046212	C	T	ETFB	NM_001014763.1	exon2	c.505G>A	p.A169T	missense	0.000111383	.	.	1/4290	.	D	D	D	D	Likely_pathogenic	not_provided
chr2	20212184	20012423	rs104893640	C	T	MATN3	NM_002381.4	exon1	c.209G>A	p.R70H	missense	0.00311874	.	.	13/4290	.	T	P	B	A	Pathogenic	Multiple_epiphyseal_dysplasia_5|Multiple_Epiphyseal_Dysplasia,_Dominant
chr2	21232203	21009331	rs146538280	G	A	APOB	NM_000384.2	exon26	c.7537C>T	p.R2513X	stopgain	0.000111383	.	.	1/4290	.	.	.	.	A	Pathogenic	Familial_hypercholesterolemia_2|Hypobetalipoproteinemia,_familial,_1
chr2	26705384	26482516	rs80356585	G	T	OTOF	NM_194248.2	exon14	c.1469C>A	p.P490Q	missense	0.000111383	.	.	1/4290	.	D	D	D	A	Pathogenic	Deafness,_autosomal_recessive_9
chr2	27720201	27497334	rs375836361	C	T	GCKR	NM_001486.3	exon2	c.151C>T	p.R51X	stopgain	0.000111383	.	.	1/4290	.	.	.	.	A	Likely_pathogenic	not_provided
chr2	27721143	27498276	rs146175795	G	A	GCKR	NM_001486.3	exon4	c.307G>A	p.V103M	missense	0.00634885	4/426	1/84	28/4290	.	D	D	D	D	Likely_pathogenic	Fasting_plasma_glucose_level_quantitative_trait_locus_5
chr2	31751294	31526224	rs9332967	C	T	SRD5A2	NM_000348.3	exon5	c.737G>A	p.R246Q	missense	0.000556917	.	.	1/4290	.	.	D	P	.	Pathogenic	3-Oxo-5_alpha-steroid_delta_4-dehydrogenase_deficiency
chr2	31754468	31529398	rs9332961	C	T	SRD5A2	NM_000348.3	exon4	c.607G>A	p.G203S	missense	0.000556917	1/426	.	1/4290	1/102	.	D	D	.	Pathogenic	3-Oxo-5_alpha-steroid_delta_4-dehydrogenase_deficiency
chr2	31805954	31580885	rs9332960	G	A	SRD5A2	NM_000348.3	exon1	c.16C>T	p.Q6X	stopgain	0.000445534	.	.	2/4290	.	.	.	.	.	Pathogenic	3-Oxo-5_alpha-steroid_delta_4-dehydrogenase_deficiency|not_provided
chr2	38298328	38071185	rs56010818	C	T	CYP1B1	NM_000104.3	exon3	c.1169G>A	p.R390H	missense	0.0006683	.	.	4/4290	.	.	D	D	D	Pathogenic	not_provided
chr2	38301838	38074695	rs104893628	C	G	CYP1B1	NM_000104.3	exon2	c.694G>C	p.G232R	missense	0.000111383	1/426	.	.	.	.	D	D	A	Pathogenic	Glaucoma_3,_primary_congenital,_A
chr2	44050063	43822924	rs199689137	G	A	ABCG5	NM_022436.2	exon10	c.1336C>T	p.R446X	stopgain	0.00111383	3/426	.	3/4290	1/102	.	.	.	A	Pathogenic	Sitosterolemia|SITOSTEROLEMIA_2
chr2	44051210	43824071	rs119480069	C	T	ABCG5	NM_022436.2	exon9	c.1166G>A	p.R389H	missense	0.00144798	.	1/84	8/4290	.	T	D	D	A	Pathogenic	SITOSTEROLEMIA_2
chr2	44528214	44301075	.	C	G	SLC3A1	NM_000341.3	exon6	c.1084C>G	p.R362G	missense	0.000222767	.	.	2/4290	.	D	D	D	D	Pathogenic	Cystine_urolithiasis
chr2	44531479	44304340	rs758627758	T	A	SLC3A1	NM_000341.3	intron7	c.1332+2T>A		splicing	0.000222767	.	.	2/4290	.	.	.	.	D	Pathogenic	Cystine_urolithiasis
chr2	47177629	46950490	rs886037747	TTATC	T	TTC7A	NM_001288951.1	exon2	c.313_316del	p.Y105*	stopgain	0.000111383	.	.	1/4290	.	.	.	.	.	Pathogenic	Multiple_gastrointestinal_atresias
chr2	49216161	48989022	rs121909659	A	G	FSHR	NM_000145.3	exon6	c.479T>C	p.I160T	missense	0.000222767	.	.	2/4290	.	D	B	P	A	Likely_pathogenic	Ovarian_dysgenesis_1|not_provided
chr2	58453867	58226732	rs869320684	AG	A	FANCL	NM_001114636.1	exon4	c.268delC	p.L90Ffs*6	frameshift deletion	0.000111383	.	.	1/4290	.	.	.	.	.	Pathogenic	Fanconi_anemia,_complementation_group_L
chr2	61258969	61031834	rs553968959	C	T	PEX13	NM_002618.3	exon2	c.508C>T	p.R170X	stopgain	0.000111383	.	.	1/4290	.	.	.	.	A	Pathogenic	Peroxisome_biogenesis_disorder_11A
chr2	71743313	71516183	.	CTT	C	DYSF	NM_001130987.1	exon9	c.893_894del	p.F299Lfs*5	frameshift deletion	0.000111383	.	.	1/4290	.	.	.	.	.	Pathogenic	Dysferlinopathy
chr2	71797407	71570277	rs750028300	T	C	DYSF	NM_001130987.1	exon28	c.3028T>C	p.W1010R	missense	0.000111383	1/426	.	.	.	D	D	D	D	Pathogenic/Likely_pathogenic	Myopathy,_distal,_with_anterior_tibial_onset|Miyoshi_muscular_dystrophy_1|Limb-girdle_muscular_dystrophy,_type_2B
chr2	73635852	73408724	rs150825781	C	T	ALMS1	NM_015120.4	exon2	c.427C>T	p.Q143X	stopgain	0.000222767	1/426	.	1/4290	.	.	.	.	A	Pathogenic/Likely_pathogenic	Alstrom_syndrome
chr2	73718234	73491107	.	ACT	A	ALMS1	NM_015120.4	exon10	c.9149_9150del	p.C3052Sfs*9	frameshift deletion	0.000111383	.	.	1/4290	.	.	.	.	.	Likely_pathogenic	Alstrom_syndrome
chr2	73800116	73572989	rs398122992	GAGGTCTAATCAAATTAAAA	G	ALMS1	NM_015120.4	exon16	c.11113_11131del	p.R3705Lfs*11	frameshift deletion	0.000111383	.	.	1/4290	.	.	.	.	.	Pathogenic	Alstrom_syndrome|not_provided
chr2	110881472	110123895	rs760619900	C	G	NPHP1	NM_000272.3	exon20	c.2098G>C	p.G700R	missense	0.000111383	.	.	1/4290	.	D	D	D	D	Likely_pathogenic	not_provided
chr2	128185950	127428374	rs121918154	C	T	PROC	NM_000312.3	exon9	c.814C>T	p.R272C	missense	0.000111383	.	.	1/4290	.	.	D	D	A	Likely_pathogenic	Thromboembolism|Thrombophilia,_hereditary,_due_to_protein_C_deficiency,_autosomal_dominant
chr2	128186025	127428449	rs199469471	G	C	PROC	NM_000312.3	exon9	c.889G>C	p.D297H	missense	0.00033415	.	.	3/4290	.	.	D	D	D	Pathogenic	Thrombophilia,_hereditary,_due_to_protein_C_deficiency,_autosomal_dominant
chr2	136678161	135920591	rs369152939	G	A	DARS	NM_001349.3	exon10	c.821C>T	p.A274V	missense	0.000111383	.	.	1/4290	.	D	D	D	D	Pathogenic	Hypomyelination_with_brainstem_and_spinal_cord_involvement_and_leg_spasticity
chr2	160982927	160126416	rs730880297	G	A	ITGB6	NM_000888.4	exon11	c.1846C>T	p.R616X	stopgain	0.000111383	.	.	1/4290	.	.	.	.	A	Pathogenic	Amelogenesis_imperfecta,_type_IH
chr2	163137845	162281335	.	A	T	IFIH1	NM_022168.3	exon7	c.1517T>A	p.I506N	missense	0.000222767	.	.	1/4290	.	D	D	D	D	Likely_pathogenic	Aicardi-Goutieres_syndrome_7
chr2	167141295	166284785	rs1057518900	G	A	SCN9A	NM_002977.3	exon12	c.1642C>T	p.R548X	stopgain	0.000111383	.	.	1/4290	.	.	.	.	A	Pathogenic	Pain_insensitivity|Generalized_epilepsy_with_febrile_seizures_plus,_type_7|Hereditary_sensory_and_autonomic_neuropathy_type_IIA
chr2	167168008	166311498	rs755067851	C	T	SCN9A	NM_002977.3	intron2	c.258+1G>A		splicing	0.000779684	.	.	3/4290	.	.	.	.	D	Likely_pathogenic	Generalized_epilepsy_with_febrile_seizures_plus,_type_7|Hereditary_sensory_and_autonomic_neuropathy_type_IIA
chr2	178562132	177697404	rs769235876	GAGGAC	G	PDE11A	NM_016953.3	exon15	c.2268_2272del	p.S757Qfs*4	frameshift deletion	0.00233905	1/426	.	12/4290	.	.	.	.	.	Likely_pathogenic	Pigmented_nodular_adrenocortical_disease,_primary,_2
chr2	178592878	177728150	rs771254375	G	C	PDE11A	NM_016953.3	exon11	c.1811C>G	p.S604X	stopgain	0.000222767	1/426	.	1/4290	.	.	.	.	A	Likely_pathogenic	Pigmented_nodular_adrenocortical_disease,_primary,_2
chr2	179667000	178802273	rs139517732	C	T	TTN	NM_001267550.2	exon3	c.160G>A	p.V54M	missense	0.00144798	1/426	.	5/4290	.	T	P	B	A	Pathogenic	Dilated_cardiomyopathy_1G
chr2	197777663	196912939	rs587777378	TAAG	T	PGAP1	NM_024989.3	exon4	c.589_591del	p.L197del	nonframeshift deletion	0.000222767	.	.	2/4290	.	.	.	.	.	Pathogenic	Mental_retardation,_autosomal_recessive_42
chr2	202141631	201276908	rs17860424	C	T	CASP8	NM_001080125.1	exon7	c.919C>T	p.R307W	missense	0.000111383	1/426	.	.	.	D	D	D	A	Pathogenic	Caspase-8_deficiency
chr2	203384865	202520142	rs200948870	G	A	BMPR2	NM_001204.6	exon7	c.908G>A	p.R303H	missense	0.000222767	.	1/84	1/4290	.	T	D	P	D	Pathogenic	Primary_pulmonary_hypertension
chr2	209027941	208163217	rs139353014	C	T	CRYGA	NM_014617.3	exon2	c.239G>A	p.R80H	missense	0.000222767	.	.	2/4290	.	T	P	B	D	Pathogenic	Congenital_cataract
chr2	210783340	209918616	rs869025316	C	T	UNC80	NM_032504.1	exon32	c.5098C>T	p.P1700S	missense	0.000111383	.	1/84	.	.	D	D	D	D	Likely_pathogenic	Hypotonia,_infantile,_with_psychomotor_retardation_and_characteristic_facies_2
chr2	211476856	210612132	rs201716417	C	G	CPS1	NM_001122633.2	exon21	c.2407C>G	p.R803G	missense	0.00033415	.	.	1/4290	.	D	D	D	D	Likely_pathogenic	Congenital_hyperammonemia,_type_I
chr2	212537981	211673256	rs535202189	C	T	ERBB4	NM_005235.2	exon14	c.1624G>A	p.E542K	missense	0.00100245	.	.	5/4290	.	T	B	B	D	Likely_pathogenic	Cutaneous_melanoma
chr2	215646005	214781281	rs876660761	GC	G	BARD1	NM_000465.3	exon4	c.592delG	p.A198Lfs*14	frameshift deletion	0.000111383	.	.	1/4290	.	.	.	.	.	Pathogenic	Hereditary_cancer-predisposing_syndrome
chr2	215646150	214781426	rs730881411	G	A	BARD1	NM_000465.3	exon4	c.448C>T	p.R150X	stopgain	0.000111383	.	.	1/4290	.	.	.	.	A	Pathogenic	Familial_cancer_of_breast|Hereditary_cancer-predisposing_syndrome|not_provided
chr2	217315650	216450927	rs119473037	C	T	SMARCAL1	NM_014140.3	exon12	c.1933C>T	p.R645C	missense	0.000111383	.	.	1/4290	.	D	D	D	A	Pathogenic	Schimke_immunoosseous_dysplasia
chr2	219679182	218814459	rs397515355	G	A	CYP27A1	NM_000784.3	intron7	c.1263+1G>A		splicing	0.00033415	.	.	1/4290	.	.	.	.	D	Pathogenic	Cholestanol_storage_disease|not_provided
chr2	219679419	218814696	rs200883871	G	C	CYP27A1	NM_000784.3	exon8	c.1415G>C	p.G472A	missense	0.00211628	1/426	1/84	10/4290	.	D	D	D	D	Pathogenic	Cholestanol_storage_disease
chr2	228119375	227254659	rs1085307063	C	CT	COL4A3	NM_000091.4	exon15	c.833dupT	p.P279Afs*8	frameshift insertion	0.000111383	1/426	.	.	.	.	.	.	.	Likely_pathogenic	Benign_familial_hematuria|Alport_syndrome_3,_autosomal_dominant|Alport_syndrome,_autosomal_recessive
chr2	228131805	227267089	.	G	A	COL4A3	NM_000091.4	intron23	c.1504+1G>A		splicing	0.000111383	.	.	1/4290	.	.	.	.	D	Pathogenic	not_provided
chr2	228175529	227310813	rs752452590	T	G	COL4A3	NM_000091.4	exon51	c.4793T>G	p.L1598R	missense	0.000556917	1/426	.	2/4290	.	D	D	D	D	Pathogenic/Likely_pathogenic	Alport_syndrome,_autosomal_recessive|not_provided
chr2	228563469	227698753	.	G	A	SLC19A3	NM_025243.3	exon3	c.962C>T	p.A321V	missense	0.000111383	.	.	1/4290	.	D	D	D	D	Pathogenic	Biotin-thiamine-responsive_basal_ganglia_disease
chr2	233349182	232484472	rs765430577	C	T	ECEL1	NM_004826.3	exon6	c.1184G>A	p.R395Q	missense	0.000111383	.	.	1/4290	.	T	P	B	D	Pathogenic	Distal_arthrogryposis_type_5D
chr2	238402172	237493529	rs119473031	C	T	MLPH	NM_024101.6	exon2	c.103C>T	p.R35W	missense	0.000111383	.	.	.	1/102	D	D	D	A	Pathogenic	Griscelli_syndrome_type_3
chr2	241808284	240868867	rs138584408	T	C	AGXT	NM_000030.2	exon1	c.2T>C	p.M1?	startloss	0.00033415	.	.	1/4290	.	D	D	P	A	Pathogenic/Likely_pathogenic	Primary_hyperoxaluria,_type_I
chr2	241808307	240868890	rs398122322	A	AC	AGXT	NM_000030.2	exon1	c.26dupC	p.K12Qfs*156	frameshift insertion	0.0006683	1/426	.	4/4290	.	.	.	.	.	Pathogenic	Primary_hyperoxaluria|Primary_hyperoxaluria,_type_I|not_provided
chr2	241808314	240868897	rs34116584	C	G	AGXT	NM_000030.2	exon1	c.32C>G	p.P11R	missense	0.00211628	.	.	13/4290	.	D	D	D	D	Likely_pathogenic	Primary_hyperoxaluria,_type_I
chr2	241817545	240878128	rs180177156	G	A	AGXT	NM_000030.2	exon10	c.1049G>A	p.G350D	missense	0.000111383	1/426	.	.	.	D	D	D	A	Likely_pathogenic	Primary_hyperoxaluria,_type_I
chr20	2398069	2417423	rs201964784	G	C	TGM6	NM_198994.2	exon10	c.1528G>C	p.D510H	missense	0.00256182	.	.	9/4290	1/102	D	D	D	D	Pathogenic	Spinocerebellar_ataxia_35
chr20	2411130	2430484	rs793888526	AAAG	A	TGM6	NM_198994.2	exon11	c.1718_1720del	p.E574del	nonframeshift deletion	0.000111383	.	.	1/4290	.	.	.	.	.	Pathogenic	Spinocerebellar_ataxia_35
chr20	4680404	4699758	rs74315408	G	A	PRNP	NM_000311.3	exon2	c.538G>A	p.V180I	missense	0.000779684	1/426	.	2/4290	.	D	P	P	A	Pathogenic/Likely_pathogenic	Jakob-Creutzfeldt_disease|Genetic_prion_diseases
chr20	18491519	18510875	rs121918222	C	T	SEC23B	NM_032985.4	exon2	c.40C>T	p.R14W	missense	0.000222767	.	1/84	.	.	D	D	P	A	Pathogenic	Congenital_dyserythropoietic_anemia,_type_II|Cowden_syndrome_7|not_provided
chr20	18505624	18524980	rs121918226	C	T	SEC23B	NM_032985.4	exon6	c.649C>T	p.R217X	stopgain	0.000111383	.	.	1/4290	.	.	.	.	A	Pathogenic	Congenital_dyserythropoietic_anemia,_type_II|not_provided
chr20	18523722	18543078	rs398124225	C	T	SEC23B	NM_032985.4	exon14	c.1571C>T	p.A524V	missense	0.000111383	1/426	.	.	.	D	D	P	D	Pathogenic	not_provided
chr20	23030292	23049655	rs16984852	C	A	THBD	NM_000361.2	UTR5	c.-151G>T		UTR5	0.00679439	5/426	1/84	22/4290	.	.	.	.	.	Pathogenic	Thrombophilia_due_to_thrombomodulin_defect
chr20	31573658	32985852	rs886041024	C	T	SUN5	NM_080675.3	exon11	c.781G>A	p.V261M	missense	0.000222767	.	.	1/4290	.	D	D	D	D	Pathogenic	Spermatogenic_failure_16
chr20	31585452	32997646	rs781693813	CT	C	SUN5	NM_080675.3	exon6	c.381delA	p.V128Sfs*7	frameshift deletion	0.000556917	.	.	2/4290	2/102	.	.	.	.	Pathogenic	Spermatogenic_failure_16
chr20	43047140	44418500	rs202105574	G	A	HNF4A	NM_000457.4	exon6	c.724G>A	p.V242M	missense	0.000111383	.	.	1/4290	.	T	D	P	D	Likely_pathogenic	not_provided
chr20	43251546	44622905	rs79281338	C	T	ADA	NM_000022.2	exon8	c.704G>A	p.R235Q	missense	0.000111383	.	.	1/4290	.	D	D	D	D	Pathogenic/Likely_pathogenic	Severe_combined_immunodeficiency_due_to_ADA_deficiency
chr20	43252916	44624275	.	AC	A	ADA	NM_000022.2	exon6	c.532delG	p.V178*	stopgain	0.000111383	.	.	1/4290	.	.	.	.	.	Likely_pathogenic	Severe_combined_immunodeficiency_due_to_ADA_deficiency
chr20	57599434	59024379	rs121918555	C	T	TUBB1	NM_030773.3	exon4	c.952C>T	p.R318W	missense	0.00033415	.	.	2/4290	.	D	D	D	A	Likely_pathogenic	Macrothrombocytopenia|MACROTHROMBOCYTOPENIA,_AUTOSOMAL_DOMINANT,_TUBB1-RELATED
chr20	61584207	62952855	rs548728088	C	T	SLC17A9	NM_022082.3	exon1	c.25C>T	p.R9C	missense	0.00323012	2/426	1/84	17/4290	.	D	P	B	D	Pathogenic	Porokeratosis_8,_disseminated_superficial_actinic_type
chr20	61596505	62965153	rs606231251	G	A	SLC17A9	NM_022082.3	exon9	c.932G>A	p.R311Q	missense	0.000111383	.	.	1/4290	.	D	D	D	D	Pathogenic	Porokeratosis_8,_disseminated_superficial_actinic_type
chr20	62324564	63693211	rs398123017	C	T	RTEL1	NM_001283009.1	exon30	c.2920C>T	p.R974X	stopgain	0.000111383	.	.	1/4290	.	.	.	.	A	Pathogenic	Dyskeratosis_congenita|Idiopathic_fibrosing_alveolitis,_chronic_form|Dyskeratosis_congenita,_autosomal_recessive,_5|Pulmonary_fibrosis_and/or_bone_marrow_failure,_telomere-related,_3
chr21	27264120	25891808	rs201269325	C	T	APP	NM_000484.3	exon17	c.2125G>A	p.G709S	missense	0.000111383	.	.	1/4290	.	D	D	D	D	Likely_pathogenic	Hereditary_cerebral_hemorrhage_with_amyloidosis|Cerebral_amyloid_angiopathy,_APP-related
chr21	35742982	34370683	rs542835031	G	A	KCNE2	NM_172201.1	exon2	c.205G>A	p.V69M	missense	0.00033415	.	.	3/4290	.	D	D	D	D	Likely_pathogenic	not_provided
chr21	43802210	42382101	rs181949335	C	T	TMPRSS3	NM_024022.2	exon9	c.916G>A	p.A306T	missense	0.00033415	.	.	2/4290	.	D	D	D	D	Pathogenic	Deafness,_autosomal_recessive_8|not_provided|Rare_genetic_deafness
chr21	43808612	42388503	rs200090033	C	T	TMPRSS3	NM_024022.2	exon5	c.346G>A	p.V116M	missense	0.000222767	.	.	2/4290	.	D	D	D	D	Likely_pathogenic	not_provided
chr21	43809044	42388935	rs139805921	G	A	TMPRSS3	NM_024022.2	exon4	c.316C>T	p.R106C	missense	0.000111383	1/426	.	.	.	D	D	D	D	Likely_pathogenic	not_provided
chr21	43897396	42477286	rs200382776	C	T	RSPH1	NM_080860.3	intron7	c.727+5G>A		splicing	0.00100245	.	.	5/4290	.	.	.	.	.	Likely_pathogenic	Primary_ciliary_dyskinesia|Kartagener_syndrome
chr21	45707419	44287536	rs746101086	G	GC	AIRE	NM_000383.3	exon4	c.484dupC	p.K164Qfs*53	frameshift insertion	0.00033415	.	1/84	.	.	.	.	.	.	Pathogenic	Polyglandular_autoimmune_syndrome,_type_1
chr21	45708342	44288459	rs199612115	G	T	AIRE	NM_000383.3	intron5	c.652+1G>T		splicing	0.0020049	.	.	7/4290	1/102	.	.	.	D	Likely_pathogenic	Polyglandular_autoimmune_syndrome,_type_1
chr21	45709686	44289803	rs138489664	G	A	AIRE	NM_000383.3	intron6	c.798+1G>A		splicing	0.000111383	.	.	1/4290	.	.	.	.	D	Likely_pathogenic	Polyglandular_autoimmune_syndrome,_type_1
chr22	17690428	17209538	rs200930463	C	G	ADA2	NM_001282225.2	exon2	c.140G>C	p.G47A	missense	0.000111383	.	.	1/4290	.	T	D	D	D	Pathogenic	Polyarteritis_nodosa,_childhoood-onset
chr22	18562701	18079935	rs62641228	C	T	PEX26	NM_001127649.2	exon2	c.292C>T	p.R98W	missense	0.000111383	.	.	.	1/102	D	D	D	A	Pathogenic	Peroxisome_biogenesis_disorders,_Zellweger_syndrome_spectrum|Peroxisome_biogenesis_disorder_7B|Peroxisome_biogenesis_disorder_7A|not_provided
chr22	21346527	20992238	rs149850248	C	T	LZTR1	NM_006767.3	exon10	c.1018C>T	p.R340X	stopgain	0.000111383	.	.	1/4290	.	.	.	.	A	Likely_pathogenic	not_provided
chr22	21349277	20994988	rs148677674	C	T	LZTR1	NM_006767.3	exon16	c.1904C>T	p.P635L	missense	0.000111383	1/426	.	.	.	D	D	P	D	Likely_pathogenic	Noonan_syndrome_10
chr22	38121765	37725758	rs118204030	C	T	TRIOBP	NM_001039141.2	exon7	c.3202C>T	p.R1068X	stopgain	0.000111383	.	.	1/4290	.	.	.	.	A	Pathogenic	Deafness,_autosomal_recessive_28
chr22	38512189	38116182	rs776713955	C	T	PLA2G6	NM_003560.2	exon13	c.1772G>A	p.R591Q	missense	0.000111383	.	.	1/4290	.	D	D	D	D	Pathogenic	Infantile_neuroaxonal_dystrophy
chr22	38528924	38132917	rs199935023	C	A	PLA2G6	NM_003560.2	exon7	c.991G>T	p.D331Y	missense	0.000445534	.	.	2/4290	.	D	D	D	D	Pathogenic	Parkinson_disease_14|not_provided
chr22	38565226	38169219	rs886039552	G	A	PLA2G6	NM_003560.2	exon2	c.208C>T	p.R70X	stopgain	0.000111383	.	.	1/4290	.	D	.	.	A	Pathogenic	not_provided
chr22	50893287	50454858	rs200488568	T	C	SBF1	NM_002972.3	exon35	c.4768A>G	p.T1590A	missense	0.00167075	5/426	.	9/4290	.	T	B	B	D	Likely_pathogenic	Charcot-Marie-Tooth_disease,_type_4B3|not_provided
chr22	50903513	50465084	rs587776986	T	C	SBF1	NM_002972.3	exon12	c.1249A>G	p.M417V	missense	0.00167075	3/426	.	8/4290	.	T	B	B	N	Pathogenic	Charcot-Marie-Tooth_disease,_type_4B3
chr22	50962306	50523877	rs780314255	G	A	SCO2	NM_001169109.1	exon2	c.535C>T	p.R179C	missense	0.000222767	.	.	1/4290	.	D	D	D	D	Likely_pathogenic	not_provided
chr22	51019072	50580643	rs757369551	TG	T	CHKB	NM_005198.4	exon5	c.598delC	p.Q200Rfs*11	frameshift deletion	0.000222767	.	.	.	1/102	.	.	.	.	Pathogenic	Muscular_dystrophy,_congenital,_megaconial_type
chr22	51064623	50626195	rs199476382	C	T	ARSA	NM_000487.5	exon5	c.938G>A	p.R313Q	missense	0.000111383	.	.	1/4290	.	D	D	D	D	Likely_pathogenic	Metachromatic_leukodystrophy|not_provided
chr22	51065757	50627329	rs74315455	C	A	ARSA	NM_000487.5	exon2	c.302G>T	p.G101V	missense	0.00033415	.	.	2/4290	.	D	D	D	D	Pathogenic	Metachromatic_leukodystrophy|not_provided
chr3	9970024	9928340	rs773852926	C	T	IL17RC	NM_153461.3	exon11	c.1126C>T	p.R376X	stopgain	0.000111383	.	.	1/4290	.	.	.	.	A	Pathogenic	Candidiasis,_familial,_9
chr3	12558126	12516627	rs113994149	A	G	TSEN2	NM_025265.3	exon7	c.926A>G	p.Y309C	missense	0.000222767	1/426	.	.	.	D	D	D	A	Pathogenic	Pontocerebellar_hypoplasia_type_2B
chr3	15512081	15470574	rs770045897	G	A	COLQ	NM_005677.3	exon11	c.679C>T	p.R227X	stopgain	0.000111383	.	.	1/4290	.	.	.	.	A	Pathogenic	Endplate_acetylcholinesterase_deficiency|not_provided
chr3	15643400	15601893	rs143058480	A	T	BTD	NM_001281726.2	exon1	c.43A>T	p.R15X	stopgain	0.000111383	.	.	1/4290	.	.	.	.	A	Likely_pathogenic	Biotinidase_deficiency
chr3	15686853	15645346	rs397514425	C	CT	BTD	NM_001281723.1	exon4	c.1431dupT	p.L478Ffs*13	frameshift insertion	0.000445534	.	.	3/4290	.	.	.	.	.	Pathogenic	Biotinidase_deficiency
chr3	25777619	25736128	rs757712371	T	C	NGLY1	NM_018297.3	exon7	c.1025A>G	p.Y342C	missense	0.000556917	.	.	4/4290	.	D	D	D	D	Likely_pathogenic	Congenital_disorder_of_deglycosylation
chr3	30686237	30644745	rs779131465	A	G	TGFBR2	NM_001024847.2	intron3	c.170-2A>G		splicing	0.000111383	1/426	.	.	.	.	.	.	D	Pathogenic	Loeys-Dietz_syndrome_2
chr3	38592237	38550746	.	C	CCAT	SCN5A	NM_198056.2	exon28	c.5625_5626insATG	p.M1875_E1876insM	nonframeshift insertion	0.000111383	.	.	1/4290	.	.	.	.	.	Likely_pathogenic	not_provided
chr3	39172565	39131074	.	TG	T	TTC21A	NM_145755.2	exon19	c.2563delG	p.V855*	stopgain	0.000111383	.	.	1/4290	.	.	.	.	.	Pathogenic	SPERMATOGENIC_FAILURE_37
chr3	46021220	45979728	rs141476300	G	A	FYCO1	NM_024513.3	exon4	c.265C>T	p.R89C	missense	0.000111383	.	.	1/4290	.	D	D	D	D	Likely_pathogenic	not_provided
chr3	47451774	47410284	rs138076291	C	T	PTPN23	NM_015466.3	exon20	c.2486C>T	p.P829L	missense	0.000111383	1/426	.	.	.	D	B	B	N	Likely_pathogenic	Global_developmental_delay|Brain_atrophy
chr3	47453171	47411681	rs751809435	GAGA	G	PTPN23	NM_015466.3	exon20	c.3884_3886del	p.K1296del	nonframeshift deletion	0.0006683	.	.	4/4290	.	.	.	.	.	Likely_pathogenic	Global_developmental_delay|Brain_atrophy
chr3	48604124	48566691	.	AC	A	COL7A1	NM_000094.3	exon111	c.8272delG	p.V2758Sfs*28	frameshift deletion	0.000111383	.	.	1/4290	.	.	.	.	.	Pathogenic	not_provided
chr3	48630534	48593101	rs775288140	C	T	COL7A1	NM_000094.3	intron5	c.682+1G>A		splicing	0.000111383	.	.	1/4290	.	.	.	.	D	Pathogenic/Likely_pathogenic	Recessive_dystrophic_epidermolysis_bullosa|not_provided
chr3	48921567	48884134	rs541208710	A	C	SLC25A20	NM_000387.5	intron3	c.199-10T>G		splicing	0.00122522	.	.	6/4290	.	.	.	.	.	Pathogenic	Carnitine_acylcarnitine_translocase_deficiency|not_provided
chr3	49137403	49099970	rs775652214	CCT	C	QARS	NM_005051.2	exon14	c.1284_1285del	p.D430Qfs*16	frameshift deletion	0.000111383	.	.	1/4290	.	.	.	.	.	Pathogenic	Microcephaly,_progressive,_with_seizures_and_cerebral_and_cerebellar_atrophy
chr3	49548187	49510754	rs189360006	G	A	DAG1	NM_001165928.3	exon5	c.220G>A	p.V74I	missense	0.000891067	.	.	2/4290	.	D	B	B	N	Pathogenic	Limb-girdle_muscular_dystrophy-dystroglycanopathy,_type_C9
chr3	52427030	52393014	rs759646845	CAGAG	C	DNAH1	NM_015512.4	exon65	c.10464_10467del	p.R3490Qfs*4	frameshift deletion	0.000111383	.	.	1/4290	.	.	.	.	.	Pathogenic	SPERMATOGENIC_FAILURE_18|Ciliary_dyskinesia,_primary,_37
chr3	52430998	52396982	rs779490893	CCT	C	DNAH1	NM_015512.4	exon73	c.11726_11727del	p.P3909Rfs*33	frameshift deletion	0.0006683	1/426	.	4/4290	.	.	.	.	.	Pathogenic	SPERMATOGENIC_FAILURE_18
chr3	58517450	58531723	rs150832314	G	A	ACOX2	NM_003500.3	exon6	c.673C>T	p.R225W	missense	0.00033415	.	.	2/4290	.	D	D	D	D	Pathogenic	Bile_acid_synthesis_defect,_congenital,_6
chr3	93611869	93893025	rs387906674	G	A	PROS1	NM_000313.3	exon10	c.1063C>T	p.R355C	missense	0.000222767	.	.	1/4290	.	D	D	D	D	Pathogenic	Protein_S_deficiency
chr3	121508959	121790112	rs727503968	G	A	IQCB1	NM_001023570.2	exon11	c.1090C>T	p.R364X	stopgain	0.000111383	.	.	1/4290	.	.	.	.	A	Pathogenic	Nephronophthisis|not_provided
chr3	121712212	121993365	rs775062249	G	A	ILDR1	NM_001199799.1	exon7	c.1384C>T	p.R462X	stopgain	0.000111383	1/426	.	.	.	.	.	.	A	Pathogenic	Deafness,_autosomal_recessive_42
chr3	123457797	123738950	rs761508149	G	A	MYLK	NM_053025.3	exon7	c.535C>T	p.R179X	stopgain	0.000222767	1/426	.	.	.	.	.	.	A	Likely_pathogenic	not_provided
chr3	132384674	132665830	rs532178791	A	G	UBA5	NM_024818.3	exon2	c.169A>G	p.M57V	startloss	0.0013366	.	.	3/4290	1/102	D	P	P	D	Pathogenic	Epileptic_encephalopathy,_early_infantile,_44
chr3	132438644	132719800	rs771742823	G	A	NPHP3	NM_153240.4	exon2	c.424C>T	p.R142X	stopgain	0.00033415	.	.	1/4290	.	.	.	.	A	Pathogenic	Adolescent_nephronophthisis
chr3	133667736	133948892	rs765249238	C	T	SLCO2A1	NM_005630.2	intron7	c.940+1G>A		splicing	0.000222767	.	.	2/4290	.	.	.	.	D	Pathogenic	Primary_hypertrophic_osteoarthropathy,_autosomal_recessive_2
chr3	135975424	136256582	rs753981900	C	T	PCCB	NM_001178014.1	exon3	c.331C>T	p.R111X	stopgain	0.000111383	.	.	1/4290	.	.	.	.	A	Likely_pathogenic	Propionyl-CoA_carboxylase_deficiency
chr3	136046480	136327638	rs121964961	A	G	PCCB	NM_001178014.1	exon14	c.1364A>G	p.Y455C	missense	0.000111383	1/426	.	.	.	D	D	D	A	Pathogenic/Likely_pathogenic	Propionyl-CoA_carboxylase_deficiency
chr3	148459667	148741880	rs104893677	C	T	AGTR1	NM_031850.3	exon4	c.950C>T	p.T317M	missense	0.000111383	.	.	1/4290	.	D	D	D	A	Pathogenic	Renal_dysplasia
chr3	148876599	149158812	rs755083879	C	G	HPS3	NM_032383.4	exon10	c.1838C>G	p.S613X	stopgain	0.000779684	.	.	5/4290	.	.	.	.	A	Pathogenic	not_provided
chr3	158364700	158646911	.	TG	T	GFM1	NM_024996.5	exon4	c.537delG	p.G180Afs*11	frameshift deletion	0.000445534	.	.	2/4290	1/102	.	.	.	.	Pathogenic	not_provided
chr3	165547582	165829794	rs745364489	G	A	BCHE	NM_000055.2	exon2	c.1240C>T	p.R414C	missense	0.00189352	.	.	7/4290	.	D	D	D	D	Likely_pathogenic	Deficiency_of_butyrylcholine_esterase
chr3	165547794	165830006	rs754214624	G	GT	BCHE	NM_000055.2	exon2	c.1027dupA	p.T343Nfs*8	frameshift insertion	0.00033415	.	.	1/4290	.	.	.	.	.	Likely_pathogenic	Deficiency_of_butyrylcholine_esterase
chr3	165548383	165830595	rs760182781	G	A	BCHE	NM_000055.2	exon2	c.439C>T	p.Q147X	stopgain	0.000111383	1/426	.	.	.	.	.	.	A	Likely_pathogenic	Deficiency_of_butyrylcholine_esterase
chr3	182788996	183071208	rs199914879	A	T	MCCC1	NM_020166.4	intron6	c.639+2T>A		splicing	0.000222767	.	.	1/4290	1/102	.	.	.	D	Pathogenic	3_Methylcrotonyl-CoA_carboxylase_1_deficiency
chr3	185237074	185519286	rs201868115	G	T	LIPH	NM_139248.2	exon6	c.742C>A	p.H248N	missense	0.00111383	.	1/84	1/4290	.	D	D	D	D	Pathogenic	Woolly_hair,_autosomal_recessive_2,_with_or_without_hypotrichosis
chr3	185237080	185519292	rs201249971	A	T	LIPH	NM_139248.2	exon6	c.736T>A	p.C246S	missense	0.000222767	.	.	1/4290	.	D	D	D	D	Pathogenic/Likely_pathogenic	Hypotrichosis_7|Hereditary_hypotrichosis_simplex|Woolly_hair,_autosomal_recessive_2,_with_or_without_hypotrichosis
chr3	186386811	186669022	rs761776963	C	T	HRG	NM_000412.4	exon2	c.271C>T	p.P91S	missense	0.000891067	.	.	3/4290	.	T	D	P	N	Pathogenic/Likely_pathogenic	Familial_early-onset_deep_venous_thrombosis|Thrombophilia,_histidine-rich_glycoprotein-related
chr3	190120217	190402428	rs765256758	C	T	CLDN16	NM_006580.3	exon2	c.416C>T	p.A139V	missense	0.000111383	1/426	.	.	.	D	D	P	D	Pathogenic	Primary_hypomagnesemia
chr4	980874	987086	rs753767675	T	C	IDUA	NM_000203.4	exon1	c.2T>C	p.M1?	startloss	0.000779684	.	.	6/4290	.	D	B	B	D	Pathogenic	Mucopolysaccharidosis_type_I
chr4	996540	1002752	.	G	T	IDUA	NM_000203.4	exon9	c.1210G>T	p.E404X	stopgain	0.000111383	.	.	1/4290	.	.	.	.	A	Pathogenic	Mucopolysaccharidosis_type_I|Hurler_syndrome
chr4	3487272	3485545	rs118203994	G	C	DOK7	NM_001301071.1	exon5	c.539G>C	p.G180A	missense	0.000222767	.	.	1/4290	.	D	P	P	A	Pathogenic	Myasthenia,_limb-girdle,_familial
chr4	4862084	4860357	rs104893854	C	A	MSX1	NM_002448.3	exon1	c.458C>A	p.P153Q	missense	0.00033415	.	.	1/4290	1/102	D	P	B	A	Pathogenic	Orofacial_cleft_5
chr4	5642516	5640789	rs137852924	G	A	EVC2	NM_147127.4	exon10	c.1195C>T	p.R399X	stopgain	0.00033415	.	1/84	1/4290	.	.	.	.	A	Pathogenic	Ellis-van_Creveld_syndrome|Short_rib-polydactyly_syndrome,_Majewski_type|Curry-Hall_syndrome|not_provided
chr4	5696060	5694333	rs781096099	A	G	EVC2	NM_147127.4	intron3	c.450+2T>C		splicing	0.000222767	.	.	1/4290	.	.	.	.	D	Likely_pathogenic	Ellis-van_Creveld_syndrome|Curry-Hall_syndrome
chr4	5810001	5808274	rs121908424	C	T	EVC	NM_153717.2	exon18	c.2635C>T	p.Q879X	stopgain	0.000222767	.	.	1/4290	.	.	.	.	A	Pathogenic	Ellis-van_Creveld_syndrome
chr4	6279306	6277579	rs71530923	C	T	WFS1	NM_006005.3	exon2	c.124C>T	p.R42X	stopgain	0.000111383	.	.	1/4290	.	.	.	.	A	Pathogenic/Likely_pathogenic	WFS1-Related_Disorders|Wolfram-like_syndrome,_autosomal_dominant|Diabetes_mellitus_AND_insipidus_with_optic_atrophy_AND_deafness|not_provided
chr4	8603221	8601494	rs375633720	C	T	CPZ	NM_001014447.2	exon3	c.493C>T	p.R165W	missense	0.000111383	.	.	1/4290	.	D	D	D	D	Likely_pathogenic	Short_stature
chr4	15562230	15560607	rs773881370	A	T	CC2D2A	NM_001080522.2	exon24	c.2999A>T	p.E1000V	missense	0.000222767	.	.	2/4290	.	D	P	B	D	Pathogenic	Joubert_syndrome_9
chr4	15589553	15587930	rs886044295	G	A	CC2D2A	NM_001080522.2	intron33	c.4179+1G>A		splicing	0.000111383	.	.	1/4290	.	.	.	.	D	Pathogenic	not_provided
chr4	16077390	16075767	rs747512450	TG	T	PROM1	NM_006017.2	exon2	c.139delC	p.H47Ifs*12	frameshift deletion	0.000445534	.	.	3/4290	.	.	.	.	.	Pathogenic	Leber_congenital_amaurosis_1
chr4	47951883	47949866	rs749012133	AG	A	CNGA1	NM_001142564.1	exon5	c.472delC	p.L158Ffs*4	frameshift deletion	0.00211628	.	1/84	9/4290	.	.	.	.	.	Pathogenic	Retinitis_pigmentosa_49|not_provided
chr4	65175614	64309896	rs773204795	C	T	TECRL	NM_001010874.4	exon6	c.587G>A	p.R196Q	missense	0.000111383	.	.	1/4290	.	D	D	D	N	Likely_pathogenic	Long_QT_syndrome|Ventricular_tachycardia,_catecholaminergic_polymorphic,_3
chr4	84205686	83284533	rs778094136	T	C	COQ2	NM_015697.7	exon1	c.382A>G	p.M128V	missense	0.000445534	.	.	2/4290	.	T	B	B	D	Pathogenic,_risk_factor	Shy-Drager_syndrome|Coenzyme_Q10_deficiency,_primary
chr4	88959640	88038488	.	C	T	PKD2	NM_000297.3	exon4	c.1081C>T	p.R361X	stopgain	0.000111383	.	.	1/4290	.	.	.	.	A	Pathogenic	Polycystic_kidney_disease_2|not_provided
chr4	88989098	88067946	rs778235410	C	T	PKD2	NM_000297.3	exon13	c.2407C>T	p.R803X	stopgain	0.000111383	.	.	1/4290	.	.	.	.	A	Pathogenic	Polycystic_kidney_disease_2
chr4	104579371	103658214	rs760022956	C	T	TACR3	NM_001059.2	intron2	c.737+1G>A		splicing	0.000111383	.	.	1/4290	.	.	.	.	D	Pathogenic	Hypogonadotropic_hypogonadism_11_with_or_without_anosmia
chr4	119652616	118731461	.	C	T	SEC24D	NM_014822.2	exon21	c.2723G>A	p.C908Y	missense	0.000111383	.	.	1/4290	.	D	D	D	D	Pathogenic	Cole-Carpenter_syndrome_2
chr4	120192573	119271418	.	C	T	USP53	NM_019050.2	exon15	c.1558C>T	p.R520X	stopgain	0.000445534	1/426	.	1/4290	.	.	.	.	A	Pathogenic	Cholestasis
chr4	123160763	122239608	.	G	A	KIAA1109	NM_015312.3	exon27	c.3926G>A	p.R1309Q	missense	0.000111383	.	.	1/4290	.	D	D	D	D	Likely_pathogenic	Fetal_akinesia_sequence|Arthrogryposis_multiplex_congenita
chr4	128842794	127921639	rs267607235	G	A	MFSD8	NM_152778.2	exon12	c.1235C>T	p.P412L	missense	0.000111383	.	.	1/4290	.	D	D	D	D	Likely_pathogenic	Seizures|Ceroid_lipofuscinosis_neuronal_7
chr4	159603421	158682269	rs121964954	G	A	ETFDH	NM_004453.3	exon3	c.250G>A	p.A84T	missense	0.000445534	1/426	.	3/4290	.	D	D	D	A	Pathogenic	Glutaric_aciduria,_type_2|Glutaric_acidemia_IIC|not_provided
chr4	159603466	158682314	rs371493232	C	T	ETFDH	NM_004453.3	exon3	c.295C>T	p.R99C	missense	0.00033415	.	.	2/4290	.	D	D	D	D	Pathogenic	Glutaric_aciduria,_type_2
chr4	159606289	158685137	rs121964955	G	A	ETFDH	NM_004453.3	exon5	c.524G>A	p.R175H	missense	0.000111383	.	.	.	1/102	D	D	D	D	Pathogenic	Glutaric_acidemia_IIC
chr4	159616734	158695582	rs780015493	A	G	ETFDH	NM_004453.3	exon7	c.770A>G	p.Y257C	missense	0.0006683	1/426	.	2/4290	.	D	D	D	D	Pathogenic	Glutaric_aciduria,_type_2
chr4	159618808	158697656	rs796051958	A	G	ETFDH	NM_004453.3	exon8	c.929A>G	p.Y310C	missense	0.000222767	.	.	1/4290	.	D	D	D	D	Pathogenic	not_provided
chr4	175439134	174517983	rs587777719	CAG	C	HPGD	NM_000860.5	exon3	c.310_311del	p.L104Afs*3	frameshift deletion	0.0013366	1/426	2/84	5/4290	.	.	.	.	.	Pathogenic	HPGD-Related_Disorders|Hypertrophic_osteoarthropathy,_primary,_autosomal_recessive,_1
chr4	187115692	186194538	rs199476186	C	T	CYP4V2	NM_207352.3	exon2	c.253C>T	p.R85C	missense	0.000111383	.	.	1/4290	.	D	P	B	A	Pathogenic	Bietti_crystalline_corneoretinal_dystrophy
chr4	187126358	186205204	rs199476197	A	C	CYP4V2	NM_207352.3	exon8	c.992A>C	p.H331P	missense	0.00189352	1/426	.	8/4290	.	D	D	D	A	Pathogenic	Bietti_crystalline_corneoretinal_dystrophy|not_provided
chr4	187130017	186208863	rs199476183	A	G	CYP4V2	NM_207352.3	intron8	c.1091-2A>G		splicing	0.000779684	.	.	3/4290	.	.	.	.	A	Pathogenic	Bietti_crystalline_corneoretinal_dystrophy
chr4	187197453	186276299	rs281875245	G	T	F11	NM_000128.3	exon7	c.664G>T	p.D222Y	missense	0.000222767	.	.	1/4290	.	D	D	D	D	Likely_pathogenic	Hereditary_factor_XI_deficiency_disease|not_provided
chr4	187201251	186280097	rs770505620	C	T	F11	NM_000128.3	exon8	c.841C>T	p.Q281X	stopgain	0.000222767	.	.	1/4290	.	.	.	.	A	Pathogenic	Hereditary_factor_XI_deficiency_disease|not_provided
chr4	187205398	186284244	rs753909969	G	A	F11	NM_000128.3	exon11	c.1288G>A	p.A430T	missense	0.000111383	.	.	1/4290	.	D	D	D	D	Pathogenic	Hereditary_factor_XI_deficiency_disease|not_provided
chr4	187207644	186286490	rs201007090	G	A	F11	NM_000128.3	exon13	c.1556G>A	p.W519X	stopgain	0.000222767	.	.	2/4290	.	.	.	.	A	Pathogenic/Likely_pathogenic	Abnormal_bleeding|Hereditary_factor_XI_deficiency_disease
chr4	187630125	186708971	rs201488687	T	C	FAT1	NM_005245.3	exon2	c.857A>G	p.N286S	missense	0.000222767	.	.	1/4290	.	T	B	B	D	Likely_pathogenic	Nephrotic_syndrome
chr5	233681	233566	rs771328239	C	T	SDHA	NM_004168.3	exon8	c.985C>T	p.R329X	stopgain	0.000111383	.	1/84	.	.	.	.	.	A	Pathogenic	Hereditary_cancer-predisposing_syndrome|Mitochondrial_complex_II_deficiency|Paragangliomas_5
chr5	7895862	7895749	rs147277149	C	T	MTRR	NM_024010.2	exon12	c.1573C>T	p.R525X	stopgain	0.000111383	.	.	1/4290	.	.	.	.	A	Pathogenic	not_provided
chr5	13701425	13701316	rs775696136	T	TA	DNAH5	NM_001369.2	exon77	c.13458dupT	p.N4487*	stopgain	0.000111383	.	.	1/4290	.	.	.	.	.	Pathogenic/Likely_pathogenic	Primary_ciliary_dyskinesia
chr5	13777418	13777309	rs769054713	G	A	DNAH5	NM_001369.2	exon54	c.8998C>T	p.R3000X	stopgain	0.000111383	.	.	1/4290	.	.	.	.	A	Pathogenic	Primary_ciliary_dyskinesia
chr5	35692670	35692568	.	A	G	SPEF2	NM_024867.3	intron11	c.1745-2A>G		splicing	0.000222767	.	.	1/4290	.	.	.	.	D	Pathogenic	SPERMATOGENIC_FAILURE_43
chr5	37154075	37153973	rs147416429	G	A	CPLANE1	NM_023073.4	exon41	c.7978C>T	p.R2660X	stopgain	0.00033415	1/426	.	2/4290	.	.	.	.	A	Pathogenic	Joubert_syndrome_17
chr5	38925351	38925249	rs387906823	A	C	OSMR	NM_003999.2	exon15	c.2090A>C	p.K697T	missense	0.00100245	.	.	5/4290	.	D	D	D	D	Pathogenic	Primary_localized_cutaneous_amyloidosis_1
chr5	39341378	39341276	rs121909592	G	A	C9	NM_001737.3	exon4	c.346C>T	p.R116X	stopgain	0.00712854	1/426	1/84	35/4290	2/102	.	.	.	A	Pathogenic	Complement_component_9_deficiency
chr5	40936439	40936337	rs531103546	G	T	C7	NM_000587.2	intron5	c.281-1G>T		splicing	0.00122522	1/426	.	6/4290	1/102	.	.	.	D	Pathogenic	Complement_component_7_deficiency
chr5	40959622	40959520	rs121964920	C	A	C7	NM_000587.2	exon12	c.1561C>A	p.R521S	missense	0.00033415	2/426	.	.	.	D	D	D	A	Pathogenic	Complement_component_7_deficiency|C7_and_C6_deficiency,_combined_subtotal|not_provided
chr5	52405544	53109714	rs121908607	G	A	MOCS2	NM_004531.4	exon1	c.16C>T	p.Q6X	stopgain	0.000556917	.	.	2/4290	.	.	.	.	A	Pathogenic	Molybdenum_cofactor_deficiency,_complementation_group_A|Molybdenum_cofactor_deficiency,_complementation_group_B
chr5	60214092	60918265	rs774542633	TTGTAA	T	ERCC8	NM_000082.3	exon4	c.394_398del	p.L132Nfs*6	frameshift deletion	0.00033415	.	.	2/4290	.	.	.	.	.	Pathogenic	Cockayne_syndrome_type_A|not_provided
chr5	78365341	79069518	rs56774046	A	G	DMGDH	NM_013391.3	intron1	c.101+2T>C		splicing	0.00523502	5/426	.	22/4290	.	.	.	.	D	Likely_pathogenic	not_provided
chr5	118814620	119478925	rs775766910	A	G	HSD17B4	NM_001199291.2	exon9	c.601A>G	p.N201D	missense	0.000222767	1/426	.	.	.	D	P	D	D	Likely_pathogenic	not_provided
chr5	131533916	132198223	.	CCA	C	P4HA2	NM_004199.2	exon12	c.1352_1353del	p.V451Gfs*9	frameshift deletion	0.000111383	.	.	1/4290	.	.	.	.	.	Pathogenic	Myopia_25,_autosomal_dominant
chr5	131544863	132209170	rs758872875	C	T	P4HA2	NM_004199.2	exon7	c.871G>A	p.E291K	missense	0.0006683	.	.	4/4290	.	D	D	D	D	Pathogenic	Myopia_25,_autosomal_dominant
chr5	131549659	132213966	rs764211125	T	C	P4HA2	NM_004199.2	exon5	c.419A>G	p.Q140R	missense	0.0013366	.	.	9/4290	.	D	D	D	D	Pathogenic	Myopia_25,_autosomal_dominant
chr5	131705715	132370023	rs11568520	C	G	SLC22A5	NM_003060.3	exon1	c.51C>G	p.F17L	missense	0.00245043	.	.	13/4290	.	D	D	P	D	Pathogenic/Likely_pathogenic	Renal_carnitine_transport_defect|not_provided
chr5	131721127	132385435	rs121908893	C	T	SLC22A5	NM_003060.3	exon4	c.760C>T	p.R254X	stopgain	0.00211628	.	.	10/4290	1/102	.	.	.	A	Pathogenic	Renal_carnitine_transport_defect|not_specified|not_provided
chr5	131722757	132387065	rs386134212	C	T	SLC22A5	NM_003060.3	exon5	c.865C>T	p.R289X	stopgain	0.00033415	1/426	.	2/4290	.	.	.	.	A	Pathogenic	Renal_carnitine_transport_defect
chr5	131726581	132390889	rs1057518297	C	T	SLC22A5	NM_003060.3	exon7	c.1252C>T	p.Q418X	stopgain	0.000222767	.	.	2/4290	.	.	.	.	A	Pathogenic	Renal_carnitine_transport_defect|not_provided
chr5	131728257	132392565	rs60376624	C	G	SLC22A5	NM_003060.3	exon8	c.1400C>G	p.S467C	missense	0.00378703	4/426	1/84	14/4290	1/102	D	D	D	D	Pathogenic/Likely_pathogenic	Renal_carnitine_transport_defect|not_provided
chr5	131931348	132595656	.	CAG	C	RAD50	NM_005732.3	exon13	c.2054_2055del	p.R686Sfs*7	frameshift deletion	0.000111383	.	.	1/4290	.	.	.	.	.	Pathogenic	Hereditary_cancer-predisposing_syndrome
chr5	131931451	132595759	rs397507178	T	TA	RAD50	NM_005732.3	exon13	c.2157dupA	p.E723Gfs*5	frameshift insertion	0.000445534	1/426	.	2/4290	.	.	.	.	.	Pathogenic	Hereditary_cancer-predisposing_syndrome|Nijmegen_breakage_syndrome-like_disorder|not_provided
chr5	131973850	132638158	rs778555849	C	T	RAD50	NM_005732.3	exon23	c.3553C>T	p.R1185X	stopgain	0.000222767	.	.	2/4290	.	.	.	.	A	Pathogenic	Hereditary_cancer-predisposing_syndrome|not_provided
chr5	135391459	136055770	rs121909212	C	A	TGFBI	NM_000358.2	exon11	c.1501C>A	p.P501T	missense	0.00512364	3/426	1/84	15/4290	1/102	D	D	D	A	Likely_pathogenic	Corneal_dystrophy|Lattice_corneal_dystrophy_type_3A
chr5	137906676	138570987	rs765368797	T	C	HSPA9	NM_004134.6	exon4	c.383A>G	p.Y128C	missense	0.000111383	.	.	1/4290	.	D	P	P	D	Pathogenic	Even-plus_syndrome
chr5	147207583	147828020	rs148954387	A	G	SPINK1	NM_003122.4	intron4	c.194+2T>C		splicing	0.00345289	1/426	.	14/4290	.	.	.	.	D	Pathogenic	Chronic_pancreatitis|Inborn_genetic_diseases|Hereditary_pancreatitis|Tropical_calcific_pancreatitis|not_specified
chr5	147499874	148120311	rs587777750	G	GA	SPINK5	NM_001127698.1	exon26	c.2459dupA	p.K824Efs*4	frameshift insertion	0.000779684	.	1/84	3/4290	1/102	.	.	.	.	Pathogenic	Netherton_syndrome|not_provided
chr5	148407917	149028354	.	G	A	SH3TC2	NM_024577.3	exon11	c.1378C>T	p.Q460X	stopgain	0.000111383	.	.	1/4290	.	.	.	.	A	Pathogenic	Charcot-Marie-Tooth_disease
chr5	149264112	149884549	rs753942596	G	A	PDE6A	NM_000440.2	exon16	c.1957C>T	p.R653X	stopgain	0.000111383	1/426	.	.	.	.	.	.	A	Pathogenic	Retinitis_pigmentosa|Inborn_genetic_diseases|not_provided
chr5	149357826	149978263	.	T	G	SLC26A2	NM_000112.3	exon2	c.611T>G	p.L204X	stopgain	0.000445534	.	1/84	1/4290	.	.	.	.	A	Likely_pathogenic	Multiple_epiphyseal_dysplasia_4
chr5	167943865	168516860	rs369398935	G	A	RARS	NM_002887.3	exon13	c.1535G>A	p.R512Q	missense	0.000111383	.	.	1/4290	.	D	D	D	D	Likely_pathogenic	Leukodystrophy,_hypomyelinating,_9
chr5	176053473	176626472	rs104893936	C	T	SNCB	NM_001001502.1	exon5	c.208G>A	p.V70M	missense	0.0006683	.	.	2/4290	.	T	B	B	A	Pathogenic	Lewy_body_dementia
chr5	177031401	177604400	rs879255634	G	GC	B4GALT7	NM_007255.2	exon2	c.273dupC	p.H93Pfs*73	frameshift insertion	0.000445534	.	.	2/4290	.	.	.	.	.	Pathogenic	Ehlers-Danlos_syndrome_progeroid_type
chr5	178413394	178986393	rs62638214	G	A	GRM6	NM_000843.3	exon9	c.1861C>T	p.R621X	stopgain	0.000222767	.	.	2/4290	.	.	.	.	A	Pathogenic	Leber_congenital_amaurosis|Congenital_stationary_night_blindness,_type_1B|not_provided
chr6	5369270	5369037	rs146988468	C	T	FARS2	NM_006567.3	exon2	c.467C>T	p.T156M	missense	0.00033415	.	.	1/4290	.	D	D	D	D	Likely_pathogenic	Combined_oxidative_phosphorylation_deficiency_14
chr6	10626680	10626447	rs56141211	G	A	GCNT2	NM_145649.4	exon5	c.1049G>A	p.G350E	missense	0.000111383	.	.	1/4290	.	D	P	B	A	Pathogenic	Cataract_13_with_adult_i_phenotype
chr6	10626785	10626552	rs55940927	G	A	GCNT2	NM_145649.4	exon5	c.1154G>A	p.R385H	missense	0.000222767	.	.	1/4290	.	D	B	B	A	Pathogenic	Cataract_13_with_adult_i_phenotype
chr6	10804119	10803886	rs387906648	C	T	MAK	NM_001242957.1	exon6	c.497G>A	p.R166H	missense	0.000111383	.	1/84	.	.	D	D	D	D	Pathogenic	Retinitis_pigmentosa|Retinitis_pigmentosa_62
chr6	31748303	31780526	rs150882285	C	T	VARS	NM_006295.2	exon25	c.2840G>A	p.R947H	missense	0.000111383	.	.	1/4290	.	D	D	D	D	Likely_pathogenic	NEURODEVELOPMENTAL_DISORDER_WITH_MICROCEPHALY,_SEIZURES,_AND_CORTICAL_ATROPHY
chr6	31829889	31862112	rs104893985	G	A	NEU1	NM_000434.3	exon2	c.239C>T	p.P80L	missense	0.00033415	1/426	.	1/4290	.	D	D	D	A	Pathogenic	Sialidosis,_type_II
chr6	39893446	39925702	rs377167949	G	A	MOCS1	NM_005943.5	exon2	c.394C>T	p.R132W	missense	0.00178213	.	.	11/4290	1/102	D	D	D	D	Likely_pathogenic	not_provided
chr6	42928654	42960916	rs121907888	T	C	GNMT	NM_018960.4	exon1	c.149T>C	p.L50P	missense	0.000222767	.	.	2/4290	.	D	D	P	A	Pathogenic	Glycine_N-methyltransferase_deficiency
chr6	43488440	43520702	rs772343871	G	A	POLR1C	NM_203290.2	exon7	c.733G>A	p.V245M	missense	0.000111383	.	.	1/4290	.	D	D	D	D	Pathogenic	Leukodystrophy,_hypomyelinating,_11
chr6	43488700	43520962	rs191582628	G	A	POLR1C	NM_203290.2	exon8	c.836G>A	p.R279Q	missense	0.00033415	.	.	3/4290	.	D	D	D	D	Pathogenic/Likely_pathogenic	Mandibulofacial_dysostosis,_Treacher_Collins_type,_autosomal_recessive|Leukodystrophy,_hypomyelinating,_11|not_provided
chr6	43488935	43521197	rs181576159	C	T	POLR1C	NM_203290.2	exon9	c.938C>T	p.T313M	missense	0.000222767	1/426	1/84	.	.	D	D	D	D	Pathogenic	Leukodystrophy,_hypomyelinating,_11
chr6	43738449	43770712	rs756155710	G	GGACA	VEGFA	NM_001025366.2	exon1	c.6_7insGACA	p.T8Rfs*78	frameshift insertion	0.000445534	1/426	.	1/4290	.	.	.	.	.	Likely_pathogenic	not_provided
chr6	49409685	49441972	rs754369323	C	T	MMUT	NM_000255.4	intron10	c.1677-1G>A		splicing	0.00033415	.	.	2/4290	.	.	.	.	D	Pathogenic	Methylmalonic_aciduria_due_to_methylmalonyl-CoA_mutase_deficiency
chr6	49412365	49444652	rs753564352	C	T	MMUT	NM_000255.4	exon9	c.1663G>A	p.A555T	missense	0.000779684	1/426	.	1/4290	.	D	D	D	D	Likely_pathogenic	Methylmalonic_aciduria_due_to_methylmalonyl-CoA_mutase_deficiency|not_provided
chr6	49419406	49451693	rs772552898	G	A	MMUT	NM_000255.4	exon6	c.1105C>T	p.R369C	missense	0.000111383	1/426	.	.	.	D	D	D	D	Pathogenic	Methylmalonic_aciduria_due_to_methylmalonyl-CoA_mutase_deficiency|not_provided
chr6	49425427	49457714	rs780283588	C	CAA	MMUT	NM_000255.4	exon3	c.729_730insTT	p.D244Lfs*39	frameshift insertion	0.000222767	2/426	.	.	.	.	.	.	.	Pathogenic	Methylmalonic_acidemia|Methylmalonic_aciduria_due_to_methylmalonyl-CoA_mutase_deficiency
chr6	49426857	49459144	rs483352778	C	T	MMUT	NM_000255.4	exon2	c.323G>A	p.R108H	missense	0.000556917	.	1/84	1/4290	.	D	D	D	D	Pathogenic	Methylmalonic_acidemia|Methylmalonic_aciduria_due_to_methylmalonyl-CoA_mutase_deficiency|METHYLMALONIC_ACIDURIA,_mut(0)_TYPE|not_provided
chr6	51491794	51626996	.	C	A	PKHD1	NM_138694.3	intron66	c.11785+1G>T		splicing	0.000222767	.	1/84	.	.	.	.	.	D	Likely_pathogenic	Autosomal_recessive_polycystic_kidney_disease
chr6	51910887	52046089	rs199568593	A	G	PKHD1	NM_138694.3	exon24	c.2507T>C	p.V836A	missense	0.00178213	2/426	.	8/4290	.	D	D	P	N	Pathogenic/Likely_pathogenic	Autosomal_recessive_polycystic_kidney_disease|not_provided
chr6	51913356	52048558	rs398124478	G	A	PKHD1	NM_138694.3	exon23	c.2341C>T	p.R781X	stopgain	0.000222767	1/426	.	1/4290	.	.	.	.	A	Pathogenic	Autosomal_recessive_polycystic_kidney_disease|not_provided
chr6	52101937	52237139	rs748486078	G	A	IL17F	NM_052872.3	exon3	c.284C>T	p.S95L	missense	0.000222767	.	.	2/4290	.	D	D	D	N	Pathogenic	Candidiasis,_familial,_6
chr6	64430739	63720843	rs886044149	CTG	C	EYS	NM_001292009.1	exon44	c.9249_9250del	p.N3083Kfs*9	frameshift deletion	0.000111383	1/426	.	.	.	.	.	.	.	Pathogenic	not_provided
chr6	64472413	63762520	rs527236076	A	T	EYS	NM_001292009.1	exon41	c.8012T>A	p.L2671X	stopgain	0.000222767	.	.	2/4290	.	.	.	.	A	Likely_pathogenic	Retinitis_pigmentosa
chr6	64472476	63762583	rs374714909	G	A	EYS	NM_001292009.1	exon41	c.7949C>T	p.S2650F	missense	0.00111383	.	1/84	2/4290	.	T	D	D	D	Likely_pathogenic	Retinal_dystrophy
chr6	64791763	64081870	rs527236068	C	T	EYS	NM_001292009.1	exon32	c.6557G>A	p.G2186E	missense	0.00122522	2/426	.	5/4290	.	D	P	P	N	Pathogenic	Retinitis_pigmentosa
chr6	66112499	65402606	rs776564041	C	T	EYS	NM_001292009.1	intron6	c.1057-1G>A		splicing	0.000556917	.	.	3/4290	.	.	.	.	D	Likely_pathogenic	not_provided
chr6	72960710	72251007	rs121918302	G	A	RIMS1	NM_014989.5	exon14	c.2459G>A	p.R820H	missense	0.000222767	.	.	1/4290	.	D	B	B	A	Pathogenic	Cone-rod_dystrophy_7
chr6	80982916	80273199	rs398124561	C	T	BCKDHB	NM_183050.2	exon9	c.1016C>T	p.S339L	missense	0.000111383	.	.	1/4290	.	D	D	B	D	Pathogenic	not_provided
chr6	88240588	87530870	rs769473411	G	A	RARS2	NM_020320.3	exon9	c.685C>T	p.R229X	stopgain	0.000111383	.	.	1/4290	.	.	.	.	A	Pathogenic	not_provided
chr6	88299675	87589957	rs774923951	T	C	RARS2	NM_020320.3	exon1	c.1A>G	p.M1?	startloss	0.000222767	.	.	1/4290	.	D	B	B	D	Pathogenic	Inborn_genetic_diseases|Pontocerebellar_hypoplasia_type_6|not_provided
chr6	99347158	98899282	rs201889294	G	A	FBXL4	NM_001278716.1	exon7	c.1303C>T	p.R435X	stopgain	0.000111383	.	.	1/4290	.	.	.	.	A	Pathogenic	Inborn_genetic_diseases|Mitochondrial_DNA_depletion_syndrome|Mitochondrial_DNA_depletion_syndrome_13_(encephalomyopathic_type)
chr6	107070811	106622936	rs372054380	C	T	RTN4IP1	NM_032730.4	exon2	c.308G>A	p.R103H	missense	0.000111383	.	.	1/4290	.	D	D	D	D	Pathogenic	Optic_atrophy_10_with_or_without_ataxia,_mental_retardation,_and_seizures
chr6	108214754	107893550	rs797044656	G	GT	SEC63	NM_007214.4	exon16	c.1605dupA	p.P536Tfs*24	frameshift insertion	0.00222767	3/426	.	12/4290	.	.	.	.	.	Pathogenic	not_provided
chr6	110056379	109735176	rs397514707	T	C	FIG4	NM_014845.5	exon6	c.524T>C	p.L175P	missense	0.000111383	.	.	1/4290	.	D	D	D	D	Pathogenic	Yunis_Varon_syndrome
chr6	116949261	116628098	rs753041231	G	A	RSPH4A	NM_001010892.2	exon3	c.1391G>A	p.G464E	missense	0.000111383	.	.	1/4290	.	D	D	D	D	Pathogenic	Primary_ciliary_dyskinesia
chr6	129785589	129464444	rs121913576	C	T	LAMA2	NM_000426.3	exon50	c.7147C>T	p.R2383X	stopgain	0.000111383	.	.	1/4290	.	.	.	.	A	Pathogenic	Merosin_deficient_congenital_muscular_dystrophy|Congenital_muscular_dystrophy_due_to_partial_LAMA2_deficiency|Laminin_alpha_2-related_dystrophy|not_provided
chr6	132179875	131858735	rs267606784	C	G	ENPP1	NM_006208.2	exon7	c.783C>G	p.Y261X	stopgain	0.000222767	.	.	1/4290	.	.	.	.	A	Pathogenic	Arterial_calcification,_generalized,_of_infancy,_1
chr6	135759537	135438399	rs772989270	G	A	AHI1	NM_001134831.1	exon15	c.2012C>T	p.T671I	missense	0.000111383	.	.	1/4290	.	D	D	D	D	Pathogenic	Joubert_syndrome_3
chr6	135778798	135457660	rs201391050	G	A	AHI1	NM_001134831.1	exon9	c.985C>T	p.R329X	stopgain	0.000111383	.	.	.	1/102	.	.	.	A	Pathogenic	Joubert_syndrome_3|not_provided
chr6	137146399	136825261	rs1085307085	CT	C	PEX7	NM_000288.3	exon2	c.179delT	p.F61Lfs*13	frameshift deletion	0.000445534	.	.	2/4290	.	.	.	.	.	Pathogenic/Likely_pathogenic	Rhizomelic_chondrodysplasia_punctata_type_1|Peroxisome_biogenesis_disorder_9B
chr6	158567859	158146827	rs387907236	G	A	SERAC1	NM_032861.3	exon6	c.442C>T	p.R148X	stopgain	0.000111383	.	.	.	1/102	.	.	.	A	Pathogenic	3-methylglutaconic_aciduria_with_deafness,_encephalopathy,_and_Leigh-like_syndrome|not_provided
chr6	159403528	158982496	.	G	A	RSPH3	NM_031924.4	exon5	c.1111C>T	p.R371X	stopgain	0.000111383	.	.	1/4290	.	.	.	.	A	Pathogenic	Ciliary_dyskinesia,_primary,_32
chr7	781004	741367	.	G	A	DNAAF5	NM_017802.3	exon4	c.926G>A	p.W309X	stopgain	0.000111383	.	.	1/4290	.	.	.	.	A	Pathogenic	Primary_ciliary_dyskinesia
chr7	4823933	4784302	rs751778396	C	T	AP5Z1	NM_014855.2	exon6	c.721C>T	p.Q241X	stopgain	0.00033415	.	.	1/4290	.	.	.	.	A	Likely_pathogenic	not_provided
chr7	21750214	21710596	rs201943194	C	T	DNAH11	NM_001277115.1	exon41	c.6727C>T	p.R2243X	stopgain	0.000111383	.	.	1/4290	.	.	.	.	A	Pathogenic/Likely_pathogenic	Primary_ciliary_dyskinesia|Ciliary_dyskinesia,_primary,_7|not_provided
chr7	23299622	23260003	rs140352180	C	T	GPNMB	NM_001005340.1	exon5	c.565C>T	p.R189X	stopgain	0.0026732	1/426	1/84	10/4290	.	.	.	.	A	Pathogenic	AMYLOIDOSIS,_PRIMARY_LOCALIZED_CUTANEOUS,_3
chr7	31890328	31850714	rs775633137	C	A	PDE1C	NM_001191058.2	exon9	c.958G>T	p.A320S	missense	0.000222767	.	.	2/4290	.	D	D	D	D	Pathogenic/Likely_pathogenic	DEAFNESS,_AUTOSOMAL_DOMINANT_74|Autosomal_dominant_non-syndromic_sensorineural_deafness_type_DFNA
chr7	55242487	55174794	rs121913231	C	T	EGFR	NM_005228.3	exon19	c.2257C>T	p.P753S	missense	0.00033415	.	.	1/4290	.	D	P	B	D	Likely_pathogenic	Non-small_cell_lung_cancer|Head_and_Neck_Neoplasms
chr7	65426009	65961022	rs121918176	G	A	GUSB	NM_000181.3	exon12	c.1831C>T	p.R611W	missense	0.000111383	.	.	1/4290	.	D	D	D	A	Pathogenic	Mucopolysaccharidosis_type_VII
chr7	65435316	65970329	rs774393243	G	A	GUSB	NM_000181.3	exon9	c.1429C>T	p.R477W	missense	0.000111383	.	.	1/4290	.	D	D	D	D	Pathogenic	Mucopolysaccharidosis_type_VII
chr7	66458275	66993288	rs201070132	C	T	SBDS	NM_016038.2	exon3	c.388G>A	p.V130M	missense	0.000222767	1/426	.	.	.	T	P	B	D	Likely_pathogenic	Shwachman-Diamond_syndrome_1|not_provided
chr7	75614497	75985179	rs28931608	G	A	POR	NM_000941.2	exon12	c.1370G>A	p.R457H	missense	0.000445534	1/426	.	3/4290	.	D	D	D	A	Pathogenic/Likely_pathogenic	Disordered_steroidogenesis_due_to_cytochrome_p450_oxidoreductase_deficiency|Antley-Bixler_syndrome_with_genital_anomalies_and_disordered_steroidogenesis
chr7	80286003	80656687	rs75326924	C	T	CD36	NM_001001548.2	exon4	c.268C>T	p.P90S	missense	0.000556917	.	1/84	3/4290	.	D	D	D	A	Pathogenic	Platelet_disorder|Platelet_glycoprotein_IV_deficiency
chr7	80290425	80661109	rs1085307059	AAC	A	CD36	NM_001001548.2	exon5	c.329_330del	p.T111Sfs*22	frameshift deletion	0.00501225	.	.	20/4290	2/102	.	.	.	.	Pathogenic	Platelet_glycoprotein_IV_deficiency
chr7	80299280	80669964	rs142186404	T	C	CD36	NM_001001548.2	exon9	c.760T>C	p.F254L	missense	0.000779684	.	.	5/4290	.	D	D	D	D	Pathogenic	Platelet_glycoprotein_IV_deficiency
chr7	80302116	80672800	rs148910227	C	T	CD36	NM_001001548.2	exon12	c.1156C>T	p.R386W	missense	0.00412119	1/426	.	22/4290	1/102	D	D	D	D	Likely_pathogenic	Platelet_glycoprotein_IV_deficiency
chr7	87074281	87444965	rs765735641	G	GA	ABCB4	NM_018849.2	exon10	c.1015dupT	p.S339Ffs*17	frameshift insertion	0.0013366	4/426	.	6/4290	.	.	.	.	.	Pathogenic	Cholestasis,_intrahepatic,_of_pregnancy_3
chr7	92118677	92489363	rs769836601	GTGAC	G	PEX1	NM_000466.2	exon23	c.3693_3696del	p.Q1231Hfs*3	frameshift deletion	0.000111383	.	.	1/4290	.	.	.	.	.	Pathogenic/Likely_pathogenic	Peroxisome_biogenesis_disorder_1B|Peroxisome_biogenesis_disorder_1A_(Zellweger)|not_provided
chr7	92146720	92517406	rs755998864	AT	A	PEX1	NM_000466.2	exon5	c.1108delA	p.I370Lfs*17	frameshift deletion	0.000779684	3/426	.	3/4290	.	.	.	.	.	Likely_pathogenic	Peroxisome_biogenesis_disorder_1B|Peroxisome_biogenesis_disorder_1A_(Zellweger)
chr7	92157745	92528431	rs762679408	C	T	PEX1	NM_000466.2	exon1	c.5G>A	p.W2X	stopgain	0.000111383	.	.	1/4290	.	.	.	.	A	Pathogenic/Likely_pathogenic	Peroxisome_biogenesis_disorder_1A_(Zellweger)
chr7	95818683	96189371	rs80338720	TCATA	T	SLC25A13	NM_001160210.1	exon9	c.852_855del	p.M285Pfs*2	frameshift deletion	0.00612609	.	.	27/4290	1/102	.	.	.	.	Pathogenic	Neonatal_intrahepatic_cholestasis_caused_by_citrin_deficiency|Citrullinemia_type_II|Citrin_deficiency|not_provided
chr7	95822344	96193032	rs80338717	C	T	SLC25A13	NM_001160210.1	intron6	c.615+5G>A		splicing	0.000891067	.	.	2/4290	.	.	.	.	.	Pathogenic/Likely_pathogenic	Neonatal_intrahepatic_cholestasis_caused_by_citrin_deficiency|Citrullinemia_type_II|Citrin_deficiency|not_provided
chr7	99702937	100105314	rs780030221	C	T	AP4M1	NM_004722.3	exon10	c.802C>T	p.R268X	stopgain	0.00033415	.	.	1/4290	.	.	.	.	A	Pathogenic	Spastic_paraplegia_50,_autosomal_recessive
chr7	100850904	101207623	rs748105435	A	C	PLOD3	NM_001084.4	exon17	c.1890T>G	p.Y630X	stopgain	0.00033415	1/426	.	1/4290	.	.	.	.	A	Likely_pathogenic	Bone_fragility_with_contractures,_arterial_rupture,_and_deafness
chr7	107323898	107683453	rs111033313	A	G	SLC26A4	NM_000441.1	intron8	c.919-2A>G		splicing	0.0040098	.	3/84	21/4290	.	.	.	.	D	Pathogenic	Enlarged_vestibular_aqueduct|Pendred_syndrome|not_provided|Rare_genetic_deafness
chr7	107330593	107690148	rs201562855	A	T	SLC26A4	NM_000441.1	exon10	c.1174A>T	p.N392Y	missense	0.000111383	1/426	.	.	.	D	D	D	D	Pathogenic	Enlarged_vestibular_aqueduct|not_provided
chr7	107330645	107690200	rs111033305	G	A	SLC26A4	NM_000441.1	exon10	c.1226G>A	p.R409H	missense	0.000445534	.	.	3/4290	.	D	D	D	D	Pathogenic	Enlarged_vestibular_aqueduct|Pendred_syndrome|not_specified|not_provided|Rare_genetic_deafness
chr7	107330648	107690203	rs111033220	C	T	SLC26A4	NM_000441.1	exon10	c.1229C>T	p.T410M	missense	0.00100245	.	.	3/4290	.	D	D	D	D	Pathogenic	Enlarged_vestibular_aqueduct|Pendred_syndrome|not_provided|Rare_genetic_deafness
chr7	107338487	107698042	rs786204450	T	TC	SLC26A4	NM_000441.1	exon14	c.1546dupC	p.S517Ffs*10	frameshift insertion	0.000111383	.	.	.	1/102	.	.	.	.	Likely_pathogenic	Pendred_syndrome
chr7	107344827	107704382	rs752807925	C	T	SLC26A4	NM_000441.1	exon18	c.2086C>T	p.Q696X	stopgain	0.000111383	.	.	1/4290	.	.	.	.	A	Pathogenic/Likely_pathogenic	Enlarged_vestibular_aqueduct|Pendred_syndrome|not_provided
chr7	107350577	107710132	rs121908362	A	G	SLC26A4	NM_000441.1	exon19	c.2168A>G	p.H723R	missense	0.0006683	1/426	.	2/4290	.	D	D	D	A	Pathogenic/Likely_pathogenic	Enlarged_vestibular_aqueduct|Pendred_syndrome|SLC26A4-Related_Disorders|not_provided|Rare_genetic_deafness
chr7	117180284	117540230	rs121909011	C	T	CFTR	NM_000492.3	exon8	c.1000C>T	p.R334W	missense	0.000222767	.	.	2/4290	.	D	D	D	A	Pathogenic	Cystic_fibrosis|Hereditary_pancreatitis|Congenital_bilateral_aplasia_of_vas_deferens_from_CFTR_mutation|Bronchiectasis_with_or_without_elevated_sweat_chloride_1|not_specified|not_provided
chr7	117199530	117559476	rs397508203	A	G	CFTR	NM_000492.3	exon11	c.1405A>G	p.M469V	missense	0.000222767	2/426	.	.	.	T	D	D	D	Pathogenic	CFTR-related_disorders|Cystic_fibrosis
chr7	117232086	117592032	rs121908759	G	A	CFTR	NM_000492.3	exon14	c.1865G>A	p.G622D	missense	0.000111383	.	.	1/4290	.	D	D	D	D	Pathogenic/Likely_pathogenic	CFTR-related_disorders|Inborn_genetic_diseases|Cystic_fibrosis|Hereditary_pancreatitis|Congenital_bilateral_aplasia_of_vas_deferens_from_CFTR_mutation|Bronchiectasis_with_or_without_elevated_sweat_chloride_1|not_provided
chr7	117246728	117606674	rs386134230	G	A	CFTR	NM_000492.3	exon18	c.2909G>A	p.G970D	missense	0.00100245	1/426	.	4/4290	.	D	D	D	D	Pathogenic	Cystic_fibrosis|Congenital_bilateral_aplasia_of_vas_deferens_from_CFTR_mutation|not_specified
chr7	142459839	142751988	rs397507440	T	A	PRSS1	NM_002769.4	exon3	c.415T>A	p.C139S	missense	0.000111383	.	.	1/4290	.	D	B	P	D	Pathogenic	Hereditary_pancreatitis
chr7	142574530	142876777	rs529924080	A	G	TRPV6	NM_018646.5	exon5	c.668T>C	p.I223T	missense	0.000445534	1/426	.	1/4290	.	T	D	D	D	Likely_pathogenic	HYPERPARATHYROIDISM,_TRANSIENT_NEONATAL
chr7	143028708	143331615	rs201714423	C	T	CLCN1	NM_000083.2	exon10	c.1129C>T	p.R377X	stopgain	0.000222767	.	.	1/4290	.	.	.	.	A	Pathogenic	Congenital_myotonia,_autosomal_recessive_form|Congenital_myotonia,_autosomal_dominant_form|not_provided
chr7	143036388	143339295	rs746125212	G	A	CLCN1	NM_000083.2	exon13	c.1444G>A	p.G482R	missense	0.000556917	.	.	3/4290	.	D	D	D	D	Pathogenic/Likely_pathogenic	Congenital_myotonia,_autosomal_recessive_form|Congenital_myotonia,_autosomal_dominant_form|not_provided
chr8	6312706	6455185	rs587783735	CAT	C	MCPH1	NM_024596.3	exon9	c.1869_1870del	p.C624*	frameshift deletion	0.000111383	.	.	1/4290	.	.	.	.	.	Pathogenic	Primary_autosomal_recessive_microcephaly_1
chr8	6338233	6480712	rs541042265	A	G	MCPH1	NM_024596.3	intron10	c.1974-2A>G		splicing	0.00189352	.	.	12/4290	1/102	.	.	.	D	Likely_pathogenic	Primary_autosomal_recessive_microcephaly_1|not_provided
chr8	10469636	10612126	rs527236107	G	A	RP1L1	NM_178857.5	exon4	c.1972C>T	p.R658X	stopgain	0.000111383	.	.	1/4290	.	.	.	.	D	Likely_pathogenic	Retinitis_pigmentosa
chr8	11418856	11561347	rs146505280	C	T	BLK	NM_001715.2	exon11	c.1075C>T	p.R359C	missense	0.000222767	1/426	.	1/4290	.	D	D	D	D	Pathogenic	Systemic_lupus_erythematosus
chr8	11614521	11757012	rs368489876	G	A	GATA4	NM_002052.4	exon6	c.1075G>A	p.E359K	missense	0.000222767	.	.	2/4290	.	T	D	D	D	Pathogenic	Ventricular_septal_defect_1
chr8	27634576	27777059	rs80359852	G	GA	ESCO2	NM_001017420.2	exon3	c.752dupA	p.T254Nfs*27	frameshift insertion	0.000222767	.	1/84	.	.	.	.	.	.	Pathogenic	Roberts-SC_phocomelia_syndrome
chr8	30922573	31065057	rs1060500056	TAA	T	WRN	NM_000553.4	exon5	c.499_500del	p.K168Afs*10	frameshift deletion	0.000222767	.	.	2/4290	.	.	.	.	.	Pathogenic	Werner_syndrome
chr8	30925792	31068276	rs370324188	C	T	WRN	NM_000553.4	exon7	c.673C>T	p.R225X	stopgain	0.000111383	.	.	1/4290	.	.	.	.	A	Pathogenic	Werner_syndrome
chr8	31004588	31147072	.	G	GA	WRN	NM_000553.4	exon29	c.3404dupA	p.A1137Sfs*28	frameshift insertion	0.000111383	1/426	.	.	.	.	.	.	.	Pathogenic	Werner_syndrome
chr8	38005795	38148277	rs781281145	G	A	STAR	NM_000349.2	exon3	c.229C>T	p.Q77X	stopgain	0.000111383	.	.	1/4290	.	.	.	.	A	Likely_pathogenic	Cholesterol_monooxygenase_(side-chain_cleaving)_deficiency
chr8	75276292	74364057	.	A	G	GDAP1	NM_018972.2	exon6	c.767A>G	p.H256R	missense	0.000111383	.	.	1/4290	.	D	D	D	D	Pathogenic	Charcot-Marie-Tooth_disease|Charcot-Marie-Tooth_disease,_type_4A|not_provided
chr8	75276294	74364059	rs770501034	C	T	GDAP1	NM_018972.2	exon6	c.769C>T	p.R257X	stopgain	0.000111383	.	.	1/4290	.	.	.	.	D	Pathogenic	Charcot-Marie-Tooth_disease|Charcot-Marie-Tooth_disease,_recessive_intermediate_A|not_provided
chr8	77896042	76983806	rs61752124	G	A	PEX2	NM_000318.2	exon4	c.373C>T	p.R125X	stopgain	0.000556917	.	.	2/4290	.	.	.	.	D	Pathogenic/Likely_pathogenic	Peroxisome_biogenesis_disorders,_Zellweger_syndrome_spectrum|Peroxisome_biogenesis_disorder_5B|Peroxisome_biogenesis_disorder_5a_(zellweger)
chr8	87656094	86643866	rs764742792	G	A	CNGB3	NM_019098.4	exon10	c.1063C>T	p.R355X	stopgain	0.00033415	.	.	2/4290	.	.	.	.	A	Likely_pathogenic	Achromatopsia_3
chr8	90955525	89943297	rs730881864	G	A	NBN	NM_002485.4	exon14	c.2140C>T	p.R714X	stopgain	0.000222767	.	.	2/4290	.	.	.	.	A	Pathogenic/Likely_pathogenic	Aplastic_anemia|Acute_lymphoid_leukemia|Hereditary_cancer-predisposing_syndrome|Microcephaly,_normal_intelligence_and_immunodeficiency|not_provided
chr8	100168837	99156609	rs180177356	C	T	VPS13B	NM_017890.4	exon15	c.2074C>T	p.R692X	stopgain	0.000111383	.	.	1/4290	.	.	.	.	A	Pathogenic	Cohen_syndrome|not_provided
chr8	100454845	99442617	rs386834080	C	T	VPS13B	NM_017890.4	exon23	c.3427C>T	p.R1143X	stopgain	0.000111383	1/426	.	.	.	.	.	.	A	Pathogenic	Cohen_syndrome|not_provided
chr8	100654589	99642361	rs1057517309	T	TA	VPS13B	NM_017890.4	exon34	c.5847dupA	p.Q1950Tfs*32	frameshift insertion	0.000111383	1/426	.	.	.	.	.	.	.	Likely_pathogenic	Cohen_syndrome
chr8	100732781	99720553	rs202046738	G	T	VPS13B	NM_017890.4	intron38	c.6940+1G>T		splicing	0.000222767	.	.	1/4290	.	.	.	.	D	Likely_pathogenic	Cohen_syndrome
chr8	100847792	99835564	rs1057516621	CA	C	VPS13B	NM_017890.4	exon54	c.9844delA	p.I3284Ffs*32	frameshift deletion	0.000111383	.	.	1/4290	.	.	.	.	.	Likely_pathogenic	Cohen_syndrome
chr8	105440299	104428071	rs121964923	T	C	DPYS	NM_001385.2	exon6	c.1001A>G	p.Q334R	missense	0.000556917	1/426	.	3/4290	.	D	D	D	A	Pathogenic	Dihydropyrimidinase_deficiency
chr8	143822617	142741199	rs28937888	C	T	SLURP1	NM_020427.2	exon3	c.256G>A	p.G86R	missense	0.000111383	.	.	1/4290	.	T	D	D	N	Pathogenic	Acroerythrokeratoderma
chr8	145736918	144511535	rs879192998	G	A	RECQL4	NM_004260.3	exon21	c.3523C>T	p.Q1175X	stopgain	0.000111383	.	.	1/4290	.	.	.	.	.	Likely_pathogenic	not_provided
chr8	145738229	144512846	rs373130543	C	T	RECQL4	NM_004260.3	intron15	c.2755+1G>A		splicing	0.000111383	1/426	.	.	.	.	.	.	.	Likely_pathogenic	Baller-Gerold_syndrome
chr9	12702410	12702410	rs387906562	TACAA	T	TYRP1	NM_000550.2	exon5	c.1054_1057del	p.N353Vfs*31	frameshift deletion	0.000222767	.	.	1/4290	.	.	.	.	.	Pathogenic	Oculocutaneous_albinism_type_3
chr9	27204927	27204929	rs202131936	G	C	TEK	NM_000459.4	exon14	c.2228G>C	p.G743A	missense	0.000779684	.	.	4/4290	.	T	B	B	D	Likely_pathogenic	Acute_myeloid_leukemia
chr9	32984797	32984799	rs121908133	T	C	APTX	NM_001195248.1	exon6	c.602A>G	p.H201R	missense	0.000111383	.	.	1/4290	.	D	D	D	A	Pathogenic	Ataxia-oculomotor_apraxia_type_1
chr9	34513163	34513165	rs79833450	G	A	DNAI1	NM_001281428.1	exon16	c.1555G>A	p.G519S	missense	0.000111383	.	.	1/4290	.	D	D	D	A	Pathogenic/Likely_pathogenic	Primary_ciliary_dyskinesia|Kartagener_syndrome
chr9	34648988	34648991	rs767337193	A	G	GALT	NM_000155.3	intron8	c.821-7A>G		splicing	0.00033415	1/426	.	1/4290	.	.	.	.	.	Pathogenic	Deficiency_of_UDPglucose-hexose-1-phosphate_uridylyltransferase
chr9	34649536	34649539	rs111033815	C	A	GALT	NM_000155.3	exon10	c.1034C>A	p.A345D	missense	0.000222767	1/426	.	1/4290	.	D	P	B	A	Pathogenic	Deficiency_of_UDPglucose-hexose-1-phosphate_uridylyltransferase
chr9	35741755	35741758	rs398123013	G	A	GBA2	NM_020944.2	exon4	c.700C>T	p.R234X	stopgain	0.000111383	.	.	1/4290	.	.	.	.	A	Pathogenic	Spastic_paraplegia_46,_autosomal_recessive
chr9	36233983	36233986	rs1057516374	G	A	GNE	NM_001128227.2	exon5	c.1009C>T	p.R337X	stopgain	0.000111383	.	.	1/4290	.	.	.	.	A	Likely_pathogenic	GNE_myopathy
chr9	36246117	36246120	rs139425890	T	A	GNE	NM_001128227.2	exon3	c.620A>T	p.D207V	missense	0.00144798	.	.	4/4290	.	D	B	B	D	Pathogenic/Likely_pathogenic	GNE_myopathy|not_provided
chr9	36246258	36246261	rs748704459	C	T	GNE	NM_001128227.2	exon3	c.479G>A	p.R160Q	missense	0.000111383	.	.	1/4290	.	T	D	D	D	Pathogenic/Likely_pathogenic	GNE_myopathy
chr9	37430516	37430519	rs180177316	CCT	C	GRHPR	NM_012203.1	exon7	c.608_609del	p.P203Rfs*7	frameshift deletion	0.000111383	.	.	.	1/102	.	.	.	.	Pathogenic	Primary_hyperoxaluria,_type_II
chr9	75309631	72694715	rs775428246	G	A	TMC1	NM_138691.2	intron7	c.236+1G>A		splicing	0.000222767	1/426	.	.	.	.	.	.	D	Pathogenic/Likely_pathogenic	Deafness,_autosomal_recessive_7|Deafness,_autosomal_dominant_36|Rare_genetic_deafness
chr9	91943589	89328674	rs764344701	C	T	SECISBP2	NM_024077.4	exon5	c.589C>T	p.R197X	stopgain	0.000111383	.	.	1/4290	.	.	.	.	A	Likely_pathogenic	not_provided
chr9	97365719	94603437	rs757653154	A	AC	FBP1	NM_000507.3	exon7	c.960_961insG	p.S321Vfs*13	frameshift insertion	0.000111383	.	.	1/4290	.	.	.	.	.	Pathogenic	Fructose-biphosphatase_deficiency
chr9	97365839	94603557	rs566453434	C	T	FBP1	NM_000507.3	exon7	c.841G>A	p.E281K	missense	0.000111383	.	.	1/4290	.	D	D	D	D	Pathogenic/Likely_pathogenic	Fructose-biphosphatase_deficiency|not_provided
chr9	97372298	94610016	rs766005419	G	A	FBP1	NM_000507.3	exon4	c.472C>T	p.R158W	missense	0.000111383	.	.	1/4290	.	D	D	D	D	Pathogenic	Fructose-biphosphatase_deficiency
chr9	97380121	94617839	rs758609113	C	T	FBP1	NM_000507.3	exon3	c.355G>A	p.D119N	missense	0.000111383	.	.	1/4290	.	D	D	D	D	Pathogenic/Likely_pathogenic	Fructose-biphosphatase_deficiency|not_provided
chr9	97873816	95111534	rs776037287	T	TG	FANCC	NM_000136.2	exon13	c.1257dupC	p.T420Hfs*15	frameshift insertion	0.000111383	1/426	.	.	.	.	.	.	.	Pathogenic/Likely_pathogenic	Fanconi_anemia|not_provided
chr9	104184173	101421891	rs77718928	G	A	ALDOB	NM_000035.3	exon9	c.1013C>T	p.A338V	missense	0.000556917	.	.	4/4290	.	D	D	D	D	Pathogenic/Likely_pathogenic	Hereditary_fructosuria|not_provided
chr9	108380248	105617967	rs267606814	C	T	FKTN	NM_001079802.1	exon9	c.919C>T	p.R307X	stopgain	0.000111383	.	.	1/4290	.	.	.	.	A	Pathogenic	Walker-Warburg_congenital_muscular_dystrophy|Fukuyama_congenital_muscular_dystrophy|Congenital_muscular_dystrophy-dystroglycanopathy_with_brain_and_eye_anomalies,_type_A4|not_provided
chr9	123171568	120409290	rs587783390	G	A	CDK5RAP2	NM_018249.5	exon30	c.4441C>T	p.R1481X	stopgain	0.000222767	.	.	1/4290	.	.	.	.	A	Pathogenic/Likely_pathogenic	Primary_autosomal_recessive_microcephaly_3|not_provided
chr9	126133229	123370950	rs730880377	C	T	CRB2	NM_173689.6	exon7	c.1897C>T	p.R633W	missense	0.000111383	.	.	1/4290	.	D	D	D	D	Pathogenic	Ventriculomegaly_with_cystic_kidney_disease
chr9	127262605	124500326	rs201095702	C	T	NR5A1	NM_004959.4	exon4	c.634G>A	p.G212S	missense	0.000891067	.	.	2/4290	.	T	B	B	N	Pathogenic	Spermatogenic_failure_8
chr9	131857852	129095573	rs762425351	C	T	CRAT	NM_000755.3	exon14	c.1705G>A	p.V569M	missense	0.000222767	1/426	.	.	1/102	T	P	B	D	Likely_pathogenic	Deficiency_of_carnitine_acetyltransferase
chr9	132576340	129814061	rs80358233	TCTC	T	TOR1A	NM_000113.2	exon5	c.907_909del	p.E303del	nonframeshift deletion	0.000111383	.	.	1/4290	.	.	.	.	.	Pathogenic/Likely_pathogenic	Dystonia|Dystonia_1|not_provided
chr9	133364791	130489404	rs121908642	C	T	ASS1	NM_000050.4	exon13	c.910C>T	p.R304W	missense	0.000111383	.	.	1/4290	.	D	P	B	A	Pathogenic	Citrullinemia_type_I|not_provided
chr9	136289599	133424479	rs375415632	G	A	ADAMTS13	NM_139025.4	intron3	c.330+1G>A		splicing	0.0006683	1/426	.	2/4290	.	.	.	.	D	Likely_pathogenic	Upshaw-Schulman_syndrome
chr9	139327014	136432562	rs121918129	C	T	INPP5E	NM_019892.4	exon6	c.1304G>A	p.R435Q	missense	0.000111383	.	.	.	1/102	D	D	D	A	Pathogenic	Joubert_syndrome|Joubert_syndrome_1
chr9	139327702	136433250	rs863225198	G	A	INPP5E	NM_019892.4	exon4	c.1064C>T	p.T355M	missense	0.000111383	1/426	.	.	.	D	D	D	D	Pathogenic	Joubert_syndrome
chr9	139995540	137101088	rs387906886	C	T	MAN1B1	NM_016219.4	exon7	c.1000C>T	p.R334C	missense	0.000111383	1/426	.	.	.	D	D	D	D	Pathogenic	MAN1B1-Related_Disorders|Mental_retardation,_autosomal_recessive_15
