# Supplementary material for: Genomic analyses of 10,376 individuals in the Westlake BioBank for Chinese (WBBC) pilot project
Source: Nat Commun. 2022 May 26;13:2939. doi: 10.1038/s41467-022-30526-x (PMC9135724; doi:10.1038/s41467-022-30526-x)
Supplement: Supplementary file 6 — Supplementary Data 3 [file 41467_2022_30526_MOESM6_ESM.xlsx]

## Sheet: Data 3
Supplementary Data 3. Top 1% of non-overlapping genomic windows was identified for positive selection in the North Han Chinese population using the iHS statistic. The adjacent regions, including the same genes, were merged. The clusters were sorted by the fraction of SNVs with |iHS| > 2.
Chr	Start (GRCh37)	End (GRCh37)	Start (GRCh38)	End (GRCh38)	Max |iHS| score	The fraction of SNPs with |iHS| >2	Genes in the cluster
chr2	109335937	109605676	108719481	108989220	4.11262	29/31(0.9355)	EDAR;RANBP2;CCDC138
chr7	142374130	142659450	142666298	142962363	4.80567	90/101(0.8911)	TRPV6;KEL;LLCFC1;MTRNR2L6;EPHB6;PRSS3P2;PRSS1;TRPV5
chr22	23228446	23507837	22886266	23165650	3.44134	29/33(0.8788)	IGLL5;RAB36;RSPH14;GNAZ;MIR5571
chr3	48331768	49837306	48290278	49799873	3.64211	304/354(0.8588)	AMIGO3;AMT;APEH;ARIH2;ARIH2OS;ATRIP;BSN;C3orf62;C3orf84;CCDC36;CCDC51;CCDC71;CDHR4;CELSR3;COL7A1;DAG1;DALRD3;FBXW12;FCF1P2;GMPPB;GPX1;IMPDH2;IP6K1;IP6K2;KLHDC8B;LAMB2;LAMB2P1;LINC02585;MIR191;MIR2115;MIR425;MIR4271;MIR4793;MIR6823;MIR6824;MIR6890;MIR711;MST1;NCKIPSD;NDUFAF3;NICN1;NME6;P4HTM;PFKFB4;PLXNB1;PRKAR2A;QARS;QRICH1;RHOA;RNF123;SHISA5;SLC25A20;SLC26A6;SNORA94;SPINK8;TCTA;TMA7;TMEM89;TREX1…
chr18	19109244	19450918	21529283	21870957	3.54445	49/60(0.8167)	MIB1;MIR133A1HG;MIR320C1;MIR133A1;MIR1-2;SNRPD1;ESCO1;ABHD3
chr9	70971526	71624092	68356610	69009176	5.41424	26/32(0.8125)	FAM122A;PIP5K1B;PGM5;TMEM252;LINC01506
chr8	64681987	65281115	63769429	64368558	3.20103	23/29(0.7931)	LINC01289;LINC01414
chr3	12525930	12876302	12484431	12834803	3.11037	41/53(0.7736)	MKRN2OS;TSEN2;MKRN2;RAF1;TMEM40;CAND2
chr2	86441119	86948245	86213996	86721122	3.79238	41/55(0.7455)	REEP1;CHMP3;KDM3A
chr7	101459286	102067129	101816006	102426682	4.56935	89/121(0.7355)	MIR4285;PRKRIP1;MIR548O;LOC100630923;SPDYE6;CUX1;LOC100289561;SH2B2
chr10	134020985	134596984	132207481	132783480	4.30939	72/100(0.7200)	LOC107984282;INPP5A;PWWP2B;STK32C;LRRC27;C10orf91
chr5	116751207	116915439	117415511	117579744	4.13247	101/142(0.7113)	LINC00992
chr6	109169618	109676151	108848415	109354948	2.51042	40/57(0.7018)	SESN1;CCDC162P;ARMC2;CEP57L1
chr8	8086091	8243949	8228569	8386439	2.5978	16/23(0.6957)	PRAG1;FAM86B3P
chr9	139901685	140317714	137007233	137423262	4.1259	17/25(0.6800)	NPDC1;SSNA1;FUT7;STPG3NDOR1;NELFB;TMEM210;TPRN;GRIN1;ABCA2;ANAPC2;TMEM203;ENTPD2;DPP7;CYSRT1;UAP1L1;MAN1B1;LRRC26;TOR4A;TUBB4B;RNF208;SLC34A3;EXD3;C9orf139;NRARP;RNF224;SAPCD2;FAM166A;MIR3621
chr12	111157484	111788358	110719679	111350554	3.0299	55/81(0.6790)	CUX2;LINC01405;LOC105369980;MYL2;PPP1CC;CCDC63
chr2	108784203	109303702	108167747	108687246	4.23041	91/139(0.6547)	LINC01594;SULT1C2P1;GCC2;SULT1C3;SULT1C4;SULT1C2;LIMS1
chr4	41361623	41702061	41359606	41700044	3.81027	85/130(0.6538)	LIMCH1
chr11	63527363	63933585	63759891	64166113	3.31491	28/43(0.6512)	NAA40;FLRT1;OTUB1;COX8A;MARK2;RCOR2;C11orf95;SPINDOC;MACROD1
chr8	129965124	129978247	128952878	128966001	4.00894	68/106(0.6415)	LINC00976
chr4	153021904	153457244	152100752	152536092	3.32739	74/117(0.6325)	FBXW7;LINC02273
chr8	42273979	42623929	42416461	42768786	4.1121	26/42(0.6190)	SLC20A2;CHRNB3;SMIM19;CHRNA6
chr3	107149776	107530186	107430929	107811339	3.20719	16/26(0.6154)	BBX;LINC01990
chr5	108063525	108532541	108727824	109196840	3.42181	41/67(0.6119)	FER;LINC01023
chr3	50304989	50686728	50267557	50649297	2.77422	61/100(0.6100)	ZMYND10;MAPKAPK3;IFRD2;HYAL3;CISH;SEMA3B;CYB561D2;MIR6872;NAA80;HEMK1;LSMEM2;CACNA2D2;RASSF1;HYAL2;NPRL2;TUSC2;C3orf18;TMEM115;HYAL1
chr3	12328983	12705700	12287484	12664201	4.26026	91/150(0.6067)	MKRN2OS;TSEN2;MKRN2;RAF1;PPARG
chr8	73449459	74005407	72537224	73093172	3.05938	38/63(0.6032)	KCNB2;SBSPON;TERF1
chr4	100010007	100545154	99088856	99623997	4.63459	213/354(0.6017)	ADH1C;MTTP;ADH6;LOC100507053;C4orf17;ADH1A;ADH1B;TRMT10A;ADH7
chr1	173010359	173446294	173041219	173477155	3.5087	39/65(0.6000)	LOC100506023;TNFSF4;TNFSF18
chr2	188206691	188419232	187341964	187554505	3.14129	100/168(0.5952)	CALCRL;TFPI
chr1	65730376	66840262	65264693	66374579	4.05264	209/355(0.5887)	DNAJC6;LEPROT;LEPR;PDE4B
chr5	49961764	50266021	50665930	50970187	4.79041	159/271(0.5867)	LINC02106;PARP8
chr3	71001967	71633140	70952816	71583989	2.90083	38/65(0.5846)	MIR1284;FOXP1
chr7	148700153	148994403	149003050	149297312	3.14016	19/33(0.5758)	LOC155060;ZNF282;ZNF425;ZNF212;ZNF398;PDIA4;ZNF786;ZNF783
chr11	61447862	62066547	61680390	62299075	3.7077	134/233(0.5751)	MIR1908;MYRF;INCENP;BEST1;FEN1;RAB3IL1;FADS1;FADS3;TMEM258;FADS2;FTH1;DAGLA;MIR6746;MIR611;SCGB2A1;SCGB1D1;SCGB2A2;SCGB1D2;SCGB1D4
chr18	19321289	19450918	21741328	21870957	4.57169	21/37(0.5676)	MIB1;MIR133A1HG;MIR133A1;MIR1-2
chr4	3943486	4291881	3941759	4290154	2.67783	13/23(0.5652)	FAM86EP;TMEM128;LYAR;OTOP1
chr10	94586587	94837642	92826830	93077885	5.21611	14/25(0.5600)	CYP26A1;CYP26C1;EXOC6
chr2	17691845	18114225	17510580	17932958	3.29168	34/61(0.5574)	MSGN1;RAD51AP2;SMC6;KCNS3;GEN1;VSNL1
chr6	33359599	33866977	33391822	33899200	4.90695	235/430(0.5465)	SYNGAP1;CUTA;IP6K3;ITPR3;GGNBP1;MIR3934;LINC00336;KIFC1;PHF1;LOC101929188;ZBTB9;UQCC2;BAK1;MIR5004;MLN;MIR7159;LINC01016;LEMD2
chr22	39708886	40085740	39312881	39689735	2.96867	18/33(0.5455)	SNORD43;TAB1;SYNGR1;CACNA1I;MIEF1;ATF4;RPS19BP1;MGAT3;RPL3;LOC100506472
chr10	95066185	95288849	93306428	93529092	4.2582	61/113(0.5398)	CEP55;MYOF
chr19	28284338	28515876	27793430	28024969	4.1591	67/126(0.5317)	LOC101927151
chr10	55562530	57387702	53802770	55627942	3.52119	18/34(0.5294)	PCDH15;LOC105378311
chr10	52750647	54058110	50990887	52298350	3.39616	48/91(0.5275)	CSTF2T;PRKG1
chr3	167196472	167813712	167478684	168095924	3.95062	135/256(0.5273)	SERPINI1;WDR49;PDCD10;LRRC77P;GOLIM4
chr6	26924771	27293741	26956992	27325962	4.73599	60/114(0.5263)	HIST1H2BK;HIST1H4I;POM121L2;MIR3143;PRSS16;HIST1H2BJ;LINC00240;HIST1H2AG;VN1R10P;HIST1H2AH;LOC100270746
chr9	26840682	26892826	26840684	26892828	4.73834	69/132(0.5227)	CAAP1
chr4	160025202	160281325	159104050	159360173	4.10568	60/115(0.5217)	RAPGEF2
chr18	45553042	46389586	48026671	48863215	3.08167	22/43(0.5116)	ZBTB7C;CTIF;MIR4743
chr5	138940750	139422884	139561165	140043299	3.71466	58/114(0.5088)	NRG2;CXXC5;PSD2;UBE2D2
chr7	86273224	86688970	86643908	87059654	4.05145	48/95(0.5053)	GRM3;KIAA1324L
chr6	70383901	70506902	69674009	69797010	2.72558	41/82(0.5000)	LMBRD1
chr13	74260148	74834113	73686011	74259976	3.36736	43/87(0.4943)	LINC00402;KLF12
chr1	75667813	76229363	75202128	75763678	3.77726	76/154(0.4935)	DLSTP1;SLC44A5;ACADM
chr10	21629161	22032559	21340232	21743630	2.99127	29/59(0.4915)	LINC02643;MIR1915HG;SKIDA1;MIR1915;MLLT10
chr12	34175430	34181236	34022495	34028301	3.07133	54/111(0.4865)	ALG10
chr7	62751669	62764434	63291291	63304056	3.72261	31/64(0.4844)	ZNF733P
chr16	17195625	17564817	17101768	17470960	4.45467	26/54(0.4815)	XYLT1
chr1	234740014	234895803	234604268	234760056	3.88955	48/101(0.4752)	LINC01132;PP2672;LINC00184;IRF2BP2;LOC101927787
chr13	111748184	111996595	111095837	111344248	3.21305	30/64(0.4688)	TEX29;LOC101060553;LINC00368;ARHGEF7
chr2	20400557	20649201	20200796	20449440	2.13322	14/30(0.4667)	RHOB;PUM2;SDC1
chr2	178487971	179267620	177623244	178402893	3.538	35/75(0.4667)	PDE11A;RBM45;OSBPL6
chr13	104077549	104080035	103425199	103427685	3.92789	62/133(0.4662)	LINC01309
chr5	171636649	172118533	172209645	172691530	4.08725	55/119(0.4622)	SH3PXD2B;LINC01944;LOC100288254;UBTD2;MIR5003;NEURL1B
chr4	28821203	29016215	28819581	29014593	3.32813	41/89(0.4607)	LINC02364;MIR4275
chr5	70616857	71016872	69741751	71721045	2.83849	10/22(0.4545)	MCCC2;BDP1;LINC02197;CARTPT
chr5	26880705	27038693	26880596	27038586	2.91052	34/75(0.4533)	CDH9
chr7	3340883	4308631	3301251	4268999	3.11955	115/254(0.4528)	SDK1;LOC105375131
chr12	99128568	100536652	98734790	100142874	3.30023	51/113(0.4513)	UHRF1BP1L;ANKS1B
chr4	5564145	6202276	5562418	6200549	2.90637	60/133(0.4511)	CRMP1;C4orf50;JAKMIP1;EVC;EVC2;MIR378D1
chr22	32329506	32669602	31933520	32273615	2.92986	38/85(0.4471)	AP1B1P1;YWHAH;SLC5A1;SLC5A4;C22orf42;RFPL2;C22orf24;LINC02558
chr1	190594019	190770788	190624889	190801658	2.9808	90/202(0.4455)	LINC01720
chr3	105374304	105588266	105655460	105869401	2.75739	80/180(0.4444)	CBLB
chr18	21572850	22059938	23992886	24479974	3.00572	28/63(0.4444)	HRH4;OSBPL1A;CABYR;TTC39C;IMPACT;MIR320C2
chr8	13942353	15095940	14084844	15238431	3.60868	162/366(0.4426)	SGCZ
chr1	113933136	114302510	113390514	113759888	4.13579	49/111(0.4414)	PHTF1;MAGI3
chr7	30791750	31151093	30752134	31111479	3.32101	57/130(0.4385)	GHRHR;MINDY4;INMT-MINDY4;AQP1;ADCYAP1R1
chr2	225629806	226518734	224765089	225703654	3.43657	147/338(0.4349)	DOCK10;NYAP2
chr15	63900816	64436428	63608617	64144229	3.66288	60/138(0.4348)	HERC1;DAPK2;LOC101928988;SNX1;CIAO2A;MIR422A
chr4	159814285	160281325	158893133	159360173	3.477	31/72(0.4306)	RAPGEF2;MIR3688-1;MIR3688-2;C4orf45
chr19	39514662	39875537	39024020	39384897	3.30325	18/42(0.4286)	IFNL2;FBXO27;ACP7;PAK4;SYCN;IFNL4;IFNL3;NCCRP1;GMFG;SAMD4B;LRFN1;IFNL1
chr3	86987122	87040299	86937972	86991149	3.14641	108/253(0.4269)	VGLL3
chr6	83602108	83903619	82892389	83193900	4.61557	52/122(0.4262)	DOP1A;UBE3D;PGM3
chr1	227127994	227506193	226940293	227318492	3.5763	198/466(0.4249)	COQ8A;CDC42BPA
chr13	63246417	63381492	62672284	62807359	3.20521	47/111(0.4234)	LINC00448
chr11	120107346	120859513	120236637	120988804	3.44236	55/130(0.4231)	POU2F3;TLCD5;ARHGEF12;GRIK4;LOC649133
chr17	33307516	33700640	34980497	35373621	4.45679	87/206(0.4223)	FNDC8;NLE1;LIG3;SLFN5;SLC35G3;UNC45B;RAD51D;SLFN11;RFFL
chr9	75515586	75785309	72900670	73170393	2.7866	16/38(0.4211)	ANXA1;ALDH1A1
chr12	124247041	124800570	123762494	124316024	2.43466	48/114(0.4211)	ZNF664;CCDC92;DNAH10
chr13	45513383	45859027	44939248	45284892	3.89262	48/114(0.4211)	GTF2F2;NUFIP1;KCTD4;GPALPP1;LOC101929259
chr2	154728434	155310491	153871921	154453979	4.07269	79/188(0.4202)	GALNT13
chr10	102295699	102724891	100535942	100965134	3.0384	21/50(0.4200)	SLF2;PAX2;HIF1AN
chr6	43044005	43543812	43076313	43576075	3.12434	13/31(0.4194)	SRF;DLK2;ABCC10;PTK7;MIR6780B;TJAP1;POLR1C;DNPH1;TTBK1;CUL9;ZNF318;XPO5;LRRC73;CRIP3;SLC22A7;YIPF3
chr2	25956621	26360323	25733752	26137454	3.33008	49/118(0.4153)	RAB10;ASXL2;KIF3C
chr2	64319785	64688513	64092651	64461379	3.74275	52/126(0.4127)	LGALSL;MIR4433A;LOC100507006;MIR4433B;PELI1;LINC00309
chr17	17584771	18113267	17681457	18209953	2.26466	14/34(0.4118)	DRC3;TOM1L2;MYO15A;GID4;MIR33B;ATPAF2;SREBF1;ALKBH5;RAI1;DRG2;MIR6777
chr10	63661457	64028603	61901698	62268844	3.05862	31/76(0.4079)	RTKN2;ARID5B
chr7	112459201	112758637	112819146	113118582	2.42336	26/64(0.4063)	GPR85;HRAT17;SMIM30;BMT2
chr20	51237376	51266965	52620837	52650426	3.01394	30/74(0.4054)	LINC01524
chr4	109729882	110609875	108808725	109688719	2.24943	39/97(0.4021)	MIR576;COL25A1;ZCCHC23;SEC24B;MCUB
chr6	125474918	125623113	125153772	125301967	2.32094	18/45(0.4000)	HDDC2;TPD52L1
chr9	136501484	136896709	133636362	134031587	3.30719	16/40(0.4000)	BRD3OS;DBH;SARDH;VAV2
chr21	17442807	18004046	16070487	16631727	2.72213	10/25(0.4000)	MIRLET7C;MIR125B2;MIR99AHG;MIR99A
chr15	85291822	85682372	84748591	85139141	6.0023	58/146(0.3973)	ALPK3;PDE8A;SLC28A1;ZNF592
chr1	215796232	216596790	215622890	216423448	3.00076	25/63(0.3968)	LOC102723833;USH2A
chr6	58234830	58287724	57908552	57961446	2.81208	23/58(0.3966)	GUSBP4;LINC00680
chr1	103342022	103574078	102876466	103108522	2.96383	82/207(0.3961)	COL11A1
chr16	8576550	8891496	8526548	8797639	2.78843	19/48(0.3958)	TMEM114;TMEM186;ABAT;METTL22
chr12	55341799	55689016	54948015	55295232	2.68261	91/230(0.3957)	OR6C74;OR10A7;OR9K2;NEUROD4;TESPA1;OR6C6
chr8	12940869	13462129	13083360	13604620	3.2109	47/119(0.3950)	DLC1
chr15	28000020	28567298	27754875	28322152	3.30403	15/38(0.3947)	OCA2;HERC2
chr1	48998525	50489626	48532853	50023954	3.27515	76/193(0.3938)	LOC101929721;AGBL4
chr11	48327774	48511274	48306222	48489722	3.54347	41/105(0.3905)	OR4A47;OR4C5;OR4S1;OR4C3;OR4C45
chr14	45232359	45543634	44763156	45074431	2.56311	89/229(0.3886)	KLHL28;LOC101927418;TOGARAM1;C14orf28;LINC02302
chr7	105888743	106301604	106248297	106661158	3.35001	62/160(0.3875)	NAMPT;CCDC71L
chr7	111846749	112348122	112206694	112708067	3.13578	38/99(0.3838)	LSMEM1;LOC101928012;LOC100996249;IFRD1;ZNF277
chr22	30279157	30722930	29883168	30326941	4.44074	90/235(0.3830)	LIFLOC91370;MTMR3;HORMAD2;TBC1D10A;CASTOR1;MIR6818;OSM
chr2	30369872	30867091	30147006	30644225	3.13931	31/81(0.3827)	LINC01936;LCLAT1;LBH;SNORA10B;YPEL5
chr5	112357802	112930981	113022105	113595284	3.2683	133/350(0.3800)	TSSK1B;MCC;YTHDC2
chr19	36874021	37263716	36383119	36772814	3.29422	11/29(0.3793)	ZNF529;ZNF850;LOC728752;ZNF461;LOC644189;LINC01534;ZFP82;ZNF567;ZNF260;ZNF566;ZNF382
chr1	165171103	165738159	165201866	165768922	2.90997	36/95(0.3789)	LOC440700;RXRG;TMCO1;MGST3;LRRC52;LMX1A;ALDH9A1
chr18	214519	500701	214519	500701	3.27182	17/45(0.3778)	COLEC12;THOC1
chr2	228844669	229046403	227979953	228181687	2.99356	55/146(0.3767)	SPHKAP
chr12	81651753	82153129	81257974	81759350	3.19086	29/77(0.3766)	PPFIA2
chr12	109715782	110035930	109277977	109598125	2.78107	94/250(0.3760)	MMAB;FOXN4;UBE3B;LINC01486;MYO1H;MVK;KCTD10
chr8	66439242	67087718	65527007	66175483	3.2257	97/258(0.3760)	ARMC1;PDE7A;LINC01299;MTFR1;DNAJC5B;TRIM55
chr1	16268363	16678975	15941868	16352480	2.73289	42/112(0.3750)	ARHGEF19;EPHA2;CPLANE2;CLCNKB;SRARP;HSPB7;FAM131C;CLCNKA;ZBTB17;FBXO42
chr9	138515493	138799392	135623647	135907546	2.5553	27/72(0.3750)	LCN9;CAMSAP1;SOHLH1;KCNT1;GLT6D1
chr7	100942893	101272576	101299612	101629296	4.32854	94/253(0.3715)	MYL10;LOC101927746;LINC01007;LNCPRESS1;COL26A1;IFT22
