# Supplementary material for: Genomic analyses of 10,376 individuals in the Westlake BioBank for Chinese (WBBC) pilot project
Source: Nat Commun. 2022 May 26;13:2939. doi: 10.1038/s41467-022-30526-x (PMC9135724; doi:10.1038/s41467-022-30526-x)
Supplement: Supplementary file 7 — Supplementary Data 4 [file 41467_2022_30526_MOESM7_ESM.xlsx]

## Sheet: Data 4
Supplementary Data 4. Top 1% of non-overlapping genomic windows was identified for positive selection in the Central Han Chinese population using the iHS statistic. The adjacent regions, including the same genes, were merged. The clusters were sorted by the fraction of SNVs with |iHS| > 2.
Chr	Start (GRCh37)	End (GRCh37)	Start (GRCh38)	End (GRCh38)	Max |iHS| score	The fraction of SNPs with |iHS| >2	Genes in the cluster
chr7	142374130	142659450	142666298	142962363	5.30772	82/90(0.9111)	TRPV6;KEL;LLCFC1;MTRNR2L6;EPHB6;PRSS3P2;PRSS1;TRPV5
chr2	109335937	109605676	108719481	108989220	4.58153	27/31(0.871)	EDAR;RANBP2;CCDC138
chr12	99128568	100536652	98734790	100142874	4.70131	94/108(0.8704)	UHRF1BP1L;ANKS1B
chr18	19109244	19450918	21529283	21870957	3.26017	52/61(0.8525)	MIB1;MIR133A1HG;MIR320C1;MIR133A1;MIR1-2;SNRPD1;ESCO1;ABHD3
chr15	45248884	45493314	44956686	45201116	3.43388	17/21(0.8095)	SHF;SORD;TERB2;DUOXA1;DUOXA2;DUOX2;DUOX1
chr3	48331768	49851386	48290278	49813953	4.58771	277/348(0.796)	AMIGO3;AMT;APEH;ARIH2;ARIH2OS;ATRIP;BSN;C3orf62;C3orf84;CCDC36;CCDC51;CCDC71;CDHR4;CELSR3;COL7A1;DAG1;DALRD3;FBXW12;FCF1P2;GMPPB;GPX1;IMPDH2;INKA1;IP6K1;IP6K2;KLHDC8B;LAMB2;LAMB2P1;LINC02585;MIR191;MIR2115;MIR425;MIR4271;MIR4793;MIR5193;MIR6823;MIR6824;MIR6890;MIR711;MST1;NCKIPSD;NDUFAF3;NICN1;NME6;P4HTM;PFKFB4;PLXNB1;PRKAR2A;QARS;QRICH1;RHOA;RNF123;SHISA5;SLC25A20;SLC26A6;SNORA94;SPINK8;TCTA;TMA…
chr10	134020985	134596984	132207481	132783480	4.92927	74/96(0.7708)	LOC107984282;INPP5A;PWWP2B;STK32C;LRRC27;C10orf91
chr1	75594118	76229363	75128433	75763678	3.41813	85/111(0.7658)	SLC44A5;LHX8;DLSTP1;ACADM
chr8	129965124	129978247	128952878	128966001	3.87973	40/54(0.7407)	LINC00976
chr6	83602108	83903619	82892389	83193900	4.63876	73/103(0.7087)	DOP1A;UBE3D;PGM3
chr8	42273979	42623929	42416461	42768786	3.71899	26/37(0.7027)	SLC20A2;CHRNB3;SMIM19;CHRNA6
chr8	137543040	137909844	136530797	136897601	2.80695	134/193(0.6943)	LINC02055
chr4	174089961	174512406	173168810	173591255	3.37695	29/42(0.6905)	MIR548T;HAND2;SAP30;GALNT7;SCRG1;HMGB2
chr15	28000020	28567298	27754875	28322152	3.1214	29/42(0.6905)	OCA2;HERC2
chr2	108784203	109303702	108167747	108687246	4.31388	93/137(0.6788)	LINC01594;SULT1C2P1;GCC2;SULT1C3;SULT1C4;SULT1C2;LIMS1
chr7	112459201	112758637	112819146	113118582	3.65126	41/61(0.6721)	GPR85;HRAT17;SMIM30;BMT2
chr11	55135359	56645554	55367883	56878078	5.19741	511/761(0.6715)	LINC02735;MIR6128;OR10AG1;OR4A15;OR4C11;OR4C15;OR4C16;OR4C6;OR4P4;OR4S2;OR5AL1;OR5AP2;OR5AR1;OR5AS1;OR5D13;OR5D14;OR5D16;OR5D18;OR5F1;OR5I1;OR5J2;OR5L1;OR5L2;OR5M1;OR5M10;OR5M11;OR5M3;OR5M8;OR5M9;OR5R1;OR5T1;OR5T2;OR5T3;OR5W2;OR7E5P;OR8H1;OR8H2;OR8H3;OR8I2;OR8J1;OR8J3;OR8K1;OR8K3;OR8K5;OR8U1;OR8U8;OR9G1;OR9G4;OR9G9;TRIM51
chr8	8086091	8243949	8228569	8386439	2.77899	15/23(0.6522)	PRAG1;FAM86B3P
chr3	12525930	12876302	12484431	12834803	3.39179	31/48(0.6458)	MKRN2OS;TSEN2;MKRN2;RAF1;TMEM40;CAND2
chr9	124329380	124855885	121567101	122093606	3.30014	20/31(0.6452)	DAB2IP;TTLL11
chr3	12328983	12705700	12287484	12664201	5.20493	85/133(0.6391)	MKRN2OS;TSEN2;MKRN2;RAF1;PPARG
chr1	173010359	173446294	173041219	173477155	3.01011	40/64(0.625)	LOC100506023;TNFSF4;TNFSF18
chr7	85050437	85118654	85421121	85489338	3.40413	50/80(0.625)	LINC00972
chr9	70971526	71624092	68356610	69009176	4.84908	20/32(0.625)	FAM122A;PIP5K1B;PGM5;TMEM252;LINC01506
chr10	94586587	94837642	92826830	93077885	4.19761	16/26(0.6154)	CYP26A1;CYP26C1;EXOC6
chr8	73449459	74005407	72537224	73093172	3.04281	38/63(0.6032)	KCNB2;SBSPON;TERF1
chr6	26924771	27293741	26956992	27325962	4.11567	59/98(0.602)	HIST1H2BK;HIST1H4I;POM121L2;MIR3143;PRSS16;HIST1H2BJ;LINC00240;HIST1H2AG;VN1R10P;HIST1H2AH;LOC100270746
chr2	188206691	188419232	187341964	187554505	3.126	103/172(0.5988)	CALCRL;TFPI
chr13	74260148	74834113	73686011	74259976	3.64274	44/74(0.5946)	LINC00402;KLF12
chr2	17691845	18114225	17510580	17932958	3.65861	42/72(0.5833)	MSGN1;RAD51AP2;SMC6;KCNS3;GEN1;VSNL1
chr14	59939323	60337494	59472605	59870776	2.68834	47/81(0.5802)	L3HYPDH;JKAMP;RTN1;CCDC175;MIR5586
chr5	116751207	116915439	117415511	117579744	4.45357	87/150(0.58)	LINC00992
chr9	139901685	140317714	137007233	137423262	4.80001	16/28(0.5714)	NPDC1;SSNA1;FUT7;STPG3;NDOR1;NELFB;TMEM210;TPRN;GRIN1;ABCA2;ANAPC2;TMEM203;ENTPD2;DPP7;CYSRT1;UAP1L1;MAN1B1;LRRC26;TOR4A;TUBB4B;RNF208;SLC34A3;EXD3;C9orf139;NRARP;RNF224;SAPCD2;FAM166A;MIR3621
chr10	52750647	54058110	50990887	52298350	3.19095	45/79(0.5696)	CSTF2T;PRKG1
chr7	101459286	102067129	101816006	102426682	4.31131	78/137(0.5693)	MIR4285;PRKRIP1;MIR548O;LOC100630923;SPDYE6;CUX1;LOC100289561;SH2B2
chr15	93338713	93632440	92795483	93089211	5.00594	21/37(0.5676)	RGMA;LINC01578;ASB9P1;MIR3175;CHD2
chr2	43864398	44223128	43637259	43995989	3.30117	56/99(0.5657)	ABCG8;LRPPRC;ABCG5;DYNC2LI1;C1GALT1C1L;PLEKHH2
chr3	50304989	50686728	50267557	50649297	2.71622	55/100(0.55)	ZMYND10;MAPKAPK3;IFRD2;HYAL3;CISH;SEMA3B;CYB561D2;MIR6872;NAA80;HEMK1;LSMEM2;CACNA2D2;RASSF1;HYAL2;NPRL2;TUSC2;C3orf18;TMEM115;HYAL1
chr4	100010007	100545154	99088856	99623997	4.84838	190/348(0.546)	ADH1C;MTTP;ADH6;LOC100507053;C4orf17;ADH1A;ADH1B;TRMT10A;ADH7
chr4	41361623	41702061	41359606	41700044	3.68216	77/144(0.5347)	LIMCH1
chr3	86987122	87040299	86937972	86991149	3.42176	135/255(0.5294)	VGLL3
chr15	63900816	64436428	63608617	64144229	3.39322	91/173(0.526)	HERC1;DAPK2;LOC101928988;SNX1;CIAO2A;MIR422A
chr5	42155934	42721980	42155832	42721878	3.08184	63/120(0.525)	LOC101926960;GHR
chr22	39708886	40085740	39312881	39689735	3.20177	19/37(0.5135)	SNORD43;TAB1;SYNGR1;CACNA1I;MIEF1;ATF4;RPS19BP1;MGAT3;RPL3;LOC100506472
chr16	17195625	17564817	17101768	17470960	3.78437	24/47(0.5106)	XYLT1
chr12	55341799	55689016	54948015	55295232	2.46773	91/179(0.5084)	OR6C74;OR10A7;OR9K2;NEUROD4;TESPA1;OR6C6
chr1	76190031	76485041	75724346	76019356	3.02801	10/20(0.5)	SNORD45B;LOC101927342;ASB17;MSH4;DLSTP1;RABGGTB;ACADM;SNORD45C;SNORD45A
chr1	116915865	117113715	116373243	116571093	4.05152	33/66(0.5)	CD58;LINC01762;ATP1A1
chr4	29215913	29222783	29214291	29221161	2.43253	12/24(0.5)	LINC02472
chr6	70383901	70506902	69674009	69797010	2.88718	41/82(0.5)	LMBRD1
chr10	134898752	135236024	133085248	133422520	2.96576	21/42(0.5)	MIR3944;VENTX;MTG1;KNDC1;PAOX;FUOM;ADAM8;ZNF511;ECHS1;ADGRA1;MIR202;UTF1;PRAP1;CALY;MIR202HG;TUBGCP2
chr14	70078312	70499083	69611595	70032366	3.27196	38/76(0.5)	SRSF5;SLC10A1;LOC100506358;SNORD169;SMOC1;LOC100289511;SUSD6
chr7	143892413	144533146	144195320	144836053	2.86529	33/67(0.4925)	OR2A9P;OR2A42;TPK1;OR2A1;OR2A20P;NOBOX;LOC101928605;ARHGEF34P;ARHGEF5
chr2	86441119	87122165	86213996	86895042	3.8046	95/193(0.4922)	REEP1;CHMP3;KDM3A;CD8B;ANAPC1P1;RMND5A;CD8A
chr10	95066185	95288849	93306428	93529092	5.16232	56/114(0.4912)	CEP55;MYOF
chr3	167196472	167813712	167478684	168095924	3.85666	91/186(0.4892)	SERPINI1;WDR49;PDCD10;LRRC77P;GOLIM4
chr16	68057186	68482411	68023283	68448508	3.33079	64/131(0.4885)	SLC7A6;NFATC3;SLC7A6OS;SMPD3;PLA2G15;MIR6773;PRMT7;ESRP2;DUS2
chr13	62577657	62824084	62003524	62249951	3.23023	61/126(0.4841)	LINC00358;LINC01075
chr7	127292247	127897682	127652193	128257629	3.54467	91/188(0.484)	SND1;LRRC4;LEP;MIR129-1;MIR593
chr17	17584771	18113267	17681457	18209953	2.8388	15/31(0.4839)	DRC3;TOM1L2;MYO15A;GID4;MIR33B;ATPAF2;SREBF1;ALKBH5;RAI1;DRG2;MIR6777
chr19	28284338	28515876	27793430	28024969	4.04098	60/124(0.4839)	LOC101927151
chr3	107149776	107530186	107430929	107811339	3.27603	13/27(0.4815)	BBX;LINC01990
chr4	159814285	160281325	158893133	159360173	4.66952	96/204(0.4706)	RAPGEF2;MIR3688-1;MIR3688-2;C4orf45
chr1	65886334	66840262	65420651	66374579	3.62481	100/213(0.4695)	PDE4B;LEPROT;LEPR
chr5	49961764	50266021	50665930	50970187	4.21102	42/90(0.4667)	LINC02106;PARP8
chr7	23338957	23684327	23299338	23644708	2.8828	25/54(0.463)	CCDC126;IGF2BP3;CLK2P1;RPS2P32;TRA2A;MALSU1;SNORD65C
chr13	58205877	58303445	57631743	57729311	2.70596	43/93(0.4624)	PCDH17
chr3	166616470	166649612	166898682	166931824	3.59219	100/218(0.4587)	LOC105374194
chr12	34175430	34181236	34022495	34028301	3.32874	47/103(0.4563)	ALG10
chr7	111846749	112348122	112206694	112708067	4.2009	45/99(0.4545)	LSMEM1;LOC101928012;LOC100996249;IFRD1;ZNF277
chr11	48327774	48511274	48306222	48489722	3.70357	48/106(0.4528)	OR4A47;OR4C5;OR4S1;OR4C3;OR4C45
chr10	23983655	24836777	23694726	24547848	3.76059	86/190(0.4526)	KIAA1217
chr7	3340883	4308631	3301251	4268999	4.15376	71/158(0.4494)	SDK1;LOC105375131
chr9	136501484	136933148	133636362	134068026	3.81933	22/49(0.449)	BRD3OS;DBH;SARDH;VAV2;BRD3
chr2	64319785	64688513	64092651	64461379	3.4096	57/130(0.4385)	LGALSL;MIR4433A;LOC100507006;MIR4433B;PELI1;LINC00309
chr19	5891286	6279986	5891275	6279975	3.5005	39/89(0.4382)	CAPS;RFX2;LOC100128568;NDUFA11;ACSBG2;RANBP3;VMAC;MLLT1
chr5	171636649	172118533	172209645	172691530	3.45208	52/120(0.4333)	SH3PXD2B;LINC01944;LOC100288254;UBTD2;MIR5003;NEURL1B
chr3	37094116	37864998	37052625	37823507	2.2926	29/67(0.4328)	LRRFIP2;C3orf35;GOLGA4;ITGA9;LOC152048
chr4	59849999	59912677	58984281	59046959	2.61689	134/311(0.4309)	LINC02429;LINC02619
chr12	124247041	124800570	123762494	124316024	2.57926	49/114(0.4298)	ZNF664;CCDC92;DNAH10
chr6	28089572	28622252	28121794	28654475	5.42049	254/596(0.4262)	GPX5;ZKSCAN4;ZSCAN26;ZSCAN12;PGBD1;ZSCAN9;GPX6;ZSCAN23;ZNF192P1;NKAPL;ZKSCAN8;ZSCAN31;ZKSCAN3;TOB2P1;LINC00533;ZBED9
chr8	90945563	91400187	89933335	90387959	2.0804	26/61(0.4262)	NBN;LINC00534;DECR1;CALB1
chr2	223431617	223809356	222566898	222944638	3.32165	14/33(0.4242)	ACSL3;MOGAT1;FARSB
chr1	15898193	16302627	15571698	15976132	3.11599	25/59(0.4237)	FBLIM1;SLC25A34;FLJ37453;AGMAT;SPEN;TMEM82;DDI2;PLEKHM2;UQCRHL;ZBTB17;RSC1A1
chr1	227127994	227506193	226940293	227318492	3.64817	196/464(0.4224)	COQ8A;CDC42BPA
chr1	113933136	114520491	113390514	113977869	3.67243	98/234(0.4188)	HIPK1;PTPN22;BCL2L15;AP4B1;DCLRE1B;RSBN1;PHTF1;MAGI3
chr12	32259740	33049780	32106806	32896846	4.66995	88/211(0.4171)	BICD1;YARS2;DNM1L;FGD4;PKP2
chr18	13218758	13827322	13218759	13827323	3.62769	10/24(0.4167)	FAM210A;RNMT;LDLRAD4;MIR4526;MC5R
chr9	126141932	126692417	123379653	123930138	3.7269	50/123(0.4065)	DENND1A
chr6	33359599	33866977	33391822	33899200	5.12033	148/366(0.4044)	SYNGAP1;CUTA;IP6K3;ITPR3;GGNBP1;MIR3934;LINC00336;KIFC1;PHF1;LOC101929188;ZBTB9;UQCC2;BAK1;MIR5004;ITPR3;MIR3934;MLN;MIR7159;LINC01016;LEMD2
chr9	15553040	16276311	15553042	16276313	3.30221	18/45(0.4)	CCDC171;C9orf92
chr13	50656304	51102779	50082168	50528643	2.87097	38/95(0.4)	ST13P4;DLEU1
chr19	42901279	43269830	42397127	42765678	2.19137	22/55(0.4)	PSG3;LOC101930071;CXCL17;LIPE;PSG8;CEACAM1;CEACAM8
chr6	58234830	58287724	57908552	57961446	3.28342	23/58(0.3966)	GUSBP4;LINC00680
chr4	70345882	70518965	69480164	69653247	3.8325	90/228(0.3947)	UGT2B4;UGT2A2;UGT2A1
chr16	72097124	72698869	72063225	72664970	6.02328	60/152(0.3947)	PMFBP1;LINC01572;TXNL4B;HPR;DHX38
chr1	114239452	114696491	113696830	114153869	3.76205	27/69(0.3913)	HIPK1;OLFML3;PTPN22;BCL2L15;AP4B1;DCLRE1B;SYT6;RSBN1;PHTF1
chr11	120107346	120859513	120236637	120988804	2.55368	50/128(0.3906)	POU2F3;TLCD5;ARHGEF12;GRIK4;LOC649133
chr7	30791750	31151093	30752134	31111479	3.36753	61/157(0.3885)	GHRHR;MINDY4;AQP1;ADCYAP1R1
chr2	55861195	56274461	55634060	56047326	3.51314	50/129(0.3876)	EFEMP1;PNPT1;MIR216B;MIR217;MIR216A;MIR217HG
chr3	195924322	196295545	196197451	196568674	3.21479	22/57(0.386)	RNF168;PCYT1A;ZDHHC19;SLC51A;TCTEX1D2;UBXN7;TM4SF19;SMCO1;WDR53
chr17	43299251	43597889	45221884	45520523	3.25697	22/57(0.386)	MAP3K14;SPATA32;ARHGAP27;FMNL1;PLEKHM1;LRRC37A4P
chr1	190594019	190770788	190624889	190801658	2.88334	20/52(0.3846)	LINC01720
chr13	45513383	45859027	44939248	45284892	4.21666	49/128(0.3828)	GTF2F2;NUFIP1;KCTD4;GPALPP1;LOC101929259
chr17	33307516	33700640	34980497	35373621	4.44888	78/204(0.3824)	FNDC8;NLE1;LIG3;SLFN5;SLC35G3;UNC45B;RAD51D;SLFN11;RFFL
chr14	45232359	45543634	44763156	45074431	4.10413	86/227(0.3789)	KLHL28;LOC101927418;TOGARAM1;C14orf28;LINC02302
chr3	192514604	192635645	192796815	192917856	3.17351	17/45(0.3778)	MB21D2
chr18	214519	500701	214519	500701	3.91057	20/53(0.3774)	COLEC12;THOC1
chr22	17840838	18507327	17359948	18024561	2.47646	29/77(0.3766)	MIR3198-1;ATP6V1E1;CECR2;MICAL3;SLC25A18;BCL2L13;LOC101929372;BID;LINC00528
chr5	112357802	112930981	113022105	113595284	4.40246	247/664(0.372)	TSSK1B;MCC;YTHDC2
chr7	86273224	86688970	86643908	87059654	2.89375	42/113(0.3717)	GRM3;KIAA1324L
chr8	108911543	109095848	107899315	108083620	2.47853	10/27(0.3704)	RSPO2
chr4	142944312	143767688	142023159	142846535	3.84388	130/352(0.3693)	INPP4B
chr13	111748184	112294426	111095837	111642079	4.16894	87/236(0.3686)	TEX2;LOC101060553;LINC00368;ARHGEF7;TEX29;LINC02337
chr15	74900712	75313836	74608371	75021495	3.35466	80/218(0.367)	COX5A;CYP1A2;CYP1A1;SCAMP5;LMAN1L;CPLX3;RPP25;ULK3;CLK3;MIR6882;CSK;MPI;EDC3;MIR4513;SCAMP2;FAM219B
chr6	43044005	43543812	43076313	43576075	2.77396	11/30(0.3667)	SRF;DLK2;ABCC10;PTK7;MIR6780B;TJAP1;POLR1C;DNPH1;TTBK1;CUL9;ZNF318;XPO5;LRRC73;CRIP3;SLC22A7;YIPF3
chr11	63448921	63933585	63681449	64166113	2.69157	22/60(0.3667)	NAA40;FLRT1;RTN3;OTUB1;COX8A;MARK2;RCOR2;C11orf95;MACROD1;SPINDOC
chr10	104678050	105110897	102918293	103351140	3.14052	86/235(0.366)	NT5C2;INA;RPEL1;CNNM2;PCGF6
chr18	45553042	46389586	48026671	48863215	3.02115	27/74(0.3649)	ZBTB7C;CTIF;MIR4743
chr5	68530621	68888355	69234794	71067692	2.52925	8/22(0.3636)	CCDC125;RAD17;LOC101928924;CDK7;TAF9;GTF2H2C;MARVELD2;OCLN;AK6;GTF2H2C_2
chr9	26840682	26892826	26840684	26892828	3.85097	50/138(0.3623)	CAAP1
chr5	74364121	74901644	75068296	75605819	3.49601	76/210(0.3619)	POLK;CERT1;HMGCR;ANKRD31
chr3	124944512	125314341	125225668	125595497	4.22575	18/50(0.36)	ZNF148;OSBPL11;SNX4
chr1	5922731	6161240	5862671	6101180	3.45267	43/120(0.3583)	NPHP4;MIR4689;KCNAB2
chr13	66440178	66452351	65866046	65878219	3.23255	26/73(0.3562)	LINC01052
chr4	83273650	83483406	82352497	82562253	2.67369	21/59(0.3559)	HNRNPDL;HNRNPD;TMEM150C;ENOPH1
chr12	1100373	1605099	991222	1495933	3.30398	42/118(0.3559)	ERC1
chr9	90112142	90554175	87497227	87939260	2.74633	16/45(0.3556)	LOC392364;DAPK1;LOC497256;CTSLP8;CTSL3P;CTSL
chr12	49521564	49921209	49127783	49527426	3.62537	16/45(0.3556)	LOC101927267;SPATS2;DNAJC22;TUBA1C;PRPH;LOC100335030;TUBA1B;TUBA1A;TROAP;C1QL4
chr2	154728434	155310491	153871921	154453979	3.8935	72/203(0.3547)	GALNT13
