# Supplementary material for: Genomic analyses of 10,376 individuals in the Westlake BioBank for Chinese (WBBC) pilot project
Source: Nat Commun. 2022 May 26;13:2939. doi: 10.1038/s41467-022-30526-x (PMC9135724; doi:10.1038/s41467-022-30526-x)
Supplement: Supplementary file 8 — Supplementary Data 5 [file 41467_2022_30526_MOESM8_ESM.xlsx]

## Sheet: Data 5
Supplementary Data 5. Top 1% of non-overlapping genomic windows was identified for positive selection in the South Han Chinese population using the iHS statistic. The adjacent regions, including the same genes, were merged. The clusters were sorted by the fraction of SNVs with |iHS| > 2.
Chr	Start (GRCh37)	End (GRCh37)	Start (GRCh38)	End (GRCh38)	Max |iHS| score	The fraction of SNPs with |iHS| >2	Genes in the cluster
chr3	49306028	49708982	49268595	49671549	3.35407	43/44(0.9773)	DAG1;BSN;RHOA;GPX1;AMT;TCTA;C3orf62;NICN1;USP4;MIR4271
chr3	17198653	17784231	17157161	17742739	3.94557	36/42(0.8571)	TBC1D5
chr2	108905350	109605676	108288894	108989220	3.74621	83/98(0.8469)	LIMS1;SULT1C2P1;GCC2;SULT1C4;SULT1C2;EDAR;RANBP2;CCDC138
chr7	142374130	142659450	142666298	142962363	5.20061	72/91(0.7912)	TRPV6;KEL;LLCFC1;MTRNR2L6;EPHB6;PRSS3P2;PRSS1;TRPV5
chr4	3943486	4291881	3941759	4290154	2.75026	18/23(0.7826)	FAM86EP;TMEM128;LYAR;OTOP1
chr8	129965124	129978247	128952878	128966001	3.62728	55/75(0.7333)	LINC00976
chr2	85132779	85537510	84905655	85310387	2.87907	60/82(0.7317)	LOC102724579;TCF7L1;KCMF1;LINC01964;TMSB10
chr10	134020985	134596984	132207481	132783480	4.38133	64/90(0.7111)	LOC107984282;INPP5A;PWWP2B;STK32C;LRRC27;C10orf91
chr8	66439242	67087718	65527007	66175483	4.64142	140/197(0.7107)	ARMC1;PDE7A;LINC01299;MTFR1;DNAJC5B;TRIM55
chr13	86366925	86373554	85792790	85799419	2.52104	29/41(0.7073)	SLITRK6
chr10	55562530	57387702	53802770	55627942	3.82387	28/41(0.6829)	PCDH15;LOC105378311
chr1	65730376	66840262	65264693	66374579	4.4295	220/323(0.6811)	DNAJC6;LEPROT;LEPR;PDE4B
chr6	58234830	58287724	57908552	57961446	4.17928	84/126(0.6666)	GUSBP4;LINC00680
chr4	41361623	41702061	41359606	41700044	3.85045	87/131(0.6641)	LIMCH1
chr3	102153858	102198685	102435014	102479841	2.45816	14/22(0.6364)	ZPLD1
chr5	138940750	139422884	139561165	140043299	3.8357	73/115(0.6348)	NRG2;CXXC5;PSD2;UBE2D2
chr9	70971526	71624092	68356610	69009176	5.224	20/32(0.6250)	FAM122A;PIP5K1B;PGM5;TMEM252;LINC01506
chr10	94586587	94837642	92826830	93077885	4.87259	18/29(0.6207)	CYP26A1;CYP26C1;EXOC6
chr7	101459286	102067129	101816006	102426682	5.10501	57/92(0.6196)	MIR4285;PRKRIP1;MIR548O;LOC100630923;SPDYE6;CUX1;LOC100289561;SH2B2
chr3	12328983	12883081	12287484	12841582	4.29731	124/201(0.6169)	MKRN2OS;TSEN2;MKRN2;RAF1;PPARG;RPL32;TMEM40;CAND2
chr8	8086091	8243949	8228569	8386439	3.47271	14/23(0.6087)	PRAG1;FAM86B3P
chr1	75667813	76229363	75202128	75763678	3.11113	78/133(0.5865)	SLC44A5;ACADM
chr16	68057186	68482411	68023283	68448508	3.83114	76/130(0.5846)	SLC7A6;NFATC3;SLC7A6OS;SMPD3;PLA2G15;MIR6773;PRMT7;ESRP2;DUS2
chr12	99128568	100536652	98734790	100142874	3.5053	62/109(0.5688)	UHRF1BP1L;ANKS1B
chr9	124329380	124855885	121567101	122093606	3.22598	13/23(0.5652)	DAB2IP;TTLL11
chr7	3340883	4308631	3301251	4268999	3.74241	143/254(0.5630)	SDK1;LOC105375131
chr12	55341799	55689016	54948015	55295232	3.34555	98/177(0.5537)	OR6C74;OR10A7;OR9K2;NEUROD4;TESPA1;OR6C6
chr2	188206691	188419232	187341964	187554505	3.29561	92/167(0.5509)	CALCRL;TFPI
chr1	103342022	103574078	102876466	103108522	3.52619	130/238(0.5462)	COL11A1
chr11	55702931	56086721	55935455	56319245	3.71191	60/110(0.5455)	OR8K5;OR10AG1;OR8H3;OR8H1;OR8J3;OR7E5P;OR8K3;OR5T2;OR5F1;OR5T1;OR5AS1;OR8I2;OR5T3;OR5J2;OR8H2;OR5I1
chr15	93338713	93632440	92795483	93089211	4.72627	20/37(0.5405)	RGMA;LINC01578;ASB9P1;MIR3175;CHD2
chr10	95066185	95288849	93306428	93529092	4.11496	60/113(0.5310)	FAM96A
chr12	111157484	111788358	110719679	111350554	2.9327	43/81(0.5309)	GRIA2
chr10	23983655	24836777	23694726	24547848	3.56426	97/184(0.5272)	ASAP2
chr12	34175430	34181236	34022495	34028301	3.12592	59/112(0.5268)	ALG10
chr15	63900816	64436428	63608617	64144229	4.0582	62/118(0.5254)	HERC1;DAPK2;LOC101928988;MIR422A;SNX1;CIAO2A
chr9	126141932	126692417	123379653	123930138	3.84979	58/111(0.5225)	DENND1A
chr9	139901685	140317714	137007233	137423262	4.3528	13/25(0.5200)	NPDC1;SSNA1;FUT7;STPG3NDOR1;NELFB;TMEM210;TPRN;GRIN1;ABCA2;ANAPC2;TMEM203;ENTPD2;DPP7;CYSRT1;UAP1L1;MAN1B1;LRRC26;TOR4A;TUBB4B;RNF208;SLC34A3;EXD3;C9orf139;NRARP;RNF224;SAPCD2;FAM166A;MIR3621
chr8	42273979	42623929	42416461	42768786	2.92641	18/36(0.5000)	SLC20A2;CHRNB3;SMIM19;CHRNA6
chr15	28000020	28567298	27754875	28322152	3.10629	21/42(0.5000)	OCA2;HERC2
chr11	308106	707083	308106	707083	3.97088	86/173(0.4971)	DRD4;DEAF1;PKP3;SIGIRR;HRAS;MIR210;LOC143666;IFITM1;ANO9;RNH1;LRRC56;PTDSS2;B4GALNT4;TMEM80;SCT;LOC692247;IFITM3;RASSF7;LMNTD2;MIR210HG;IFITM2;PHRF1;IRF7;CDHR5
chr7	112459201	112758637	112819146	113118582	2.74453	28/57(0.4912)	GPR85;HRAT17;SMIM30;BMT2
chr6	33540328	33866977	33572551	33899200	5.05329	74/151(0.4901)	IP6K3;GGNBP1;ITPR3;MIR3934;LINC00336;MLN;MIR7159;LOC101929188;LINC01016;BAK1;UQCC2;LEMD2
chr4	159814285	160281325	158893133	159360173	4.79861	82/169(0.4852)	RAPGEF2;MIR3688-1;MIR3688-2;C4orf45
chr13	111748184	111996595	111095837	111344248	3.45145	28/58(0.4828)	TEX29;LOC101060553;LINC00368;ARHGEF7
chr17	63631654	64225533	65635536	66229415	3.64495	142/296(0.4797)	APOH;CEP112
chr15	45248884	45493314	44956686	45201116	4.10513	10/21(0.4762)	SHF;SORD;TERB2;DUOXA1;DUOXA2;DUOX2;DUOX1
chr1	173010359	173446294	173041219	173477155	3.63407	47/99(0.4747)	LOC100506023;TNFSF4;TNFSF18
chr6	89319615	89673337	88609896	88963618	2.58854	103/220(0.4682)	RNGTT
chr13	62577657	62824084	62003524	62249951	3.14678	28/60(0.4667)	LINC00358;LINC01075
chr3	105374304	105588266	105655460	105869401	3.05445	79/170(0.4647)	CBLB
chr7	111846749	112348122	112206694	112708067	3.49139	46/99(0.4646)	LSMEM1;LOC101928012;LOC100996249;IFRD1;ZNF277
chr4	5564145	6202276	5562418	6200549	3.1518	51/110(0.4636)	CRMP1;C4orf50;JAKMIP1;EVC;EVC2;MIR378D1
chr5	108063525	108532541	108727824	109196840	2.98021	108/234(0.4615)	FER;LINC01023
chr16	17195625	17564817	17101768	17470960	3.66432	23/50(0.4600)	XYLT1
chr6	83602108	83903619	82892389	83193900	3.9389	56/122(0.4590)	DOP1A;UBE3D;PGM3
chr10	21629161	22032559	21340232	21743630	3.0725	28/61(0.4590)	LINC02643;MIR1915HG;SKIDA1;MIR1915;MLLT10
chr1	227127994	227506193	226940293	227318492	3.70337	210/466(0.4506)	COQ8A;CDC42BPA
chr6	43044005	43543812	43076313	43576075	3.02664	13/29(0.4483)	SRF;DLK2;ABCC10;PTK7;MIR6780B;TJAP1;POLR1C;DNPH1;TTBK1;CUL9;ZNF318;XPO5;LRRC73;CRIP3;SLC22A7;YIPF3
chr3	86987122	87040299	86937972	86991149	3.52847	112/251(0.4462)	VGLL3
chr3	167196472	167813712	167478684	168095924	3.74395	116/260(0.4462)	SERPINI1;WDR49;PDCD10;LRRC77P;GOLIM4
chr6	70383901	70506902	69674009	69797010	3.23198	41/92(0.4457)	LMBRD1
chr8	73449459	74005407	72537224	73093172	3.09916	28/63(0.4444)	KCNB2;SBSPON;TERF1
chr2	219472621	219906273	218607898	219041551	3.40974	69/157(0.4395)	PLCD4;LINC00608;BCS1L;MIR375;RNF25;PRKAG3;LINC01494;MIR9500;FEV;STK36;ZNF142;TTLL4;WNT6;LOC100129175;CDK5R2;CYP27A1;CFAP65;CRYBA2;WNT10A
chr9	127704887	128469513	124942608	125707234	3.48273	10/23(0.4348)	SCAI;HSPA5;GAPVD1;MAPKAP1;PPP6C;LOC105376271;RABEPK
chr4	142944312	143767688	142023159	142846535	2.80306	83/193(0.4301)	INPP4B
chr19	39514662	39875537	39024020	39384897	3.61819	21/49(0.4286)	IFNL2;FBXO27;ACP7;PAK4;SYCN;IFNL4;IFNL3;NCCRP1;GMFG;SAMD4B;LRFN1;IFNL1
chr4	28821203	29016215	28819581	29014593	3.18556	57/134(0.4254)	LINC02364;MIR4275
chr4	76404246	76735442	75479036	75814289	2.28546	25/59(0.4237)	USO1;CDKL2;ODAPH;THAP6;G3BP2;RCHY1
chr5	49961764	50266021	50665930	50970187	4.36902	38/90(0.4222)	LINC02106;PARP8
chr11	37960150	37976213	37938600	37954663	3.04412	60/143(0.4196)	LINC02760
chr7	126078651	126892428	126438597	127252941	2.69103	78/186(0.4194)	MIR592;GRM8
chr17	38904272	39280434	40748020	41124182	2.6068	23/55(0.4182)	KRTAP2-4;KRTAP4-7;KRTAP1-3;KRTAP1-1;KRT39;KRT25;KRTAP2-1;KRT40;KRT27;KRT20;KRTAP1-4;KRTAP4-12;KRTAP4-9;KRT28;TMEM99;KRTAP2-2;KRTAP4-8;KRT26;KRT10;KRT12;LOC100996750;KRTAP3-1;KRTAP2-3;KRTAP1-5;KRTAP3-3;KRTAP3-2;KRTAP4-11;KRT23
chr7	86273224	86688970	86643908	87059654	3.76549	127/304(0.4178)	GRM3;KIAA1324L
chr5	112357802	112930981	113022105	113595284	4.08258	278/670(0.4149)	TSSK1B;MCC;YTHDC2
chr22	32329506	32669602	31933520	32273615	3.3539	41/99(0.4141)	AP1B1P1;YWHAH;SLC5A1;SLC5A4;C22orf42;RFPL2;C22orf24;LINC02558
chr13	45513383	45859027	44939248	45284892	3.95456	47/114(0.4123)	GTF2F2;NUFIP1;KCTD4;GPALPP1;LOC101929259
chr5	116751207	116915439	117415511	117579744	4.09023	61/148(0.4122)	LINC00992
chr22	50166925	50496656	49773277	50058227	3.2737	63/154(0.4091)	ALG12;ZBED4;IL17REL;CRELD2;BRD1;TTLL8;PIM3;MIR6821
chr2	43457974	44223128	43230835	43995989	3.85842	147/361(0.4072)	ABCG8;ABCG5;DYNC2LI1;C1GALT1C1L;THADA;PLEKHH2;LRPPRC;PLEKHH2
chr1	234740014	234895803	234604268	234760056	4.10762	39/96(0.4063)	LINC01132;PP2672;LINC00184;IRF2BP2;LOC101927787
chr2	21910305	21933524	21687433	21710652	2.18843	19/47(0.4043)	LINC01822
chr4	70345882	70518965	69480164	69653247	3.15093	91/227(0.4009)	UGT2B4;UGT2A2;UGT2A1
chr3	107149776	107530186	107430929	107811339	2.72447	10/25(0.4000)	BBX;LINC01990
chr5	42155934	42721980	42155832	42721878	2.92576	48/120(0.4000)	LOC101926960;GHR
chr7	110303105	111202573	110663049	111562517	2.86428	10/25(0.4000)	LRRN3;IMMP2L
chr10	77191381	79397566	75431623	77637808	2.83216	18/45(0.4000)	KCNMA1;LRMDA
chr10	102295699	102724891	100535942	100965134	2.95017	20/50(0.4000)	SLF2;PAX2;HIF1AN
chr13	63246417	63381492	62672284	62807359	2.98518	30/75(0.4000)	LINC00448
chr11	61717292	62066547	61949820	62299075	3.24055	51/128(0.3984)	SCGB2A1;SCGB1D1;INCENP;BEST1;SCGB2A2;SCGB1D2;SCGB1D4;FTH1
chr12	33527172	33592754	33374237	33439819	4.0904	37/93(0.3978)	SYT10
chr18	214519	500701	214519	500701	3.19794	15/38(0.3947)	COLEC12;THOC1
chr20	13694968	16033841	13714321	16053196	2.73566	13/33(0.3939)	ESF1;NDUFAF5;MACROD2;SEL1L2
chr4	148653238	149365850	147732087	148444698	3.43538	24/61(0.3934)	NR3C2;ARHGAP10
chr11	24518598	25104184	24497052	25082638	3.18474	67/171(0.3918)	LUZP2
chr8	119633239	120120694	118621000	119108455	3.48377	59/151(0.3907)	TNFRSF11B;LOC101927513;COLEC10
chr14	45232359	45543634	44763156	45074431	2.77753	88/226(0.3894)	KLHL28;LOC101927418;TOGARAM1;C14orf28;LINC02302
chr2	197058795	197458278	196194071	196593554	3.04324	26/67(0.3881)	HECW2
chr3	39509063	40301811	39467679	40260320	2.87963	38/98(0.3878)	MOBP;MYRIP
chr2	86441119	86948245	86213996	86721122	3.49498	41/106(0.3868)	REEP1;CHMP3;RNF103;KDM3A
chr4	109729882	110609875	108808725	109688719	2.69779	41/106(0.3868)	MIR576;COL25A1;ZCCHC23;SEC24B;MCUB
chr17	33307516	33700640	34980497	35373621	4.1779	71/184(0.3859)	FNDC8;NLE1;LIG3;SLFN5;SLC35G3;UNC45B;RAD51D;SLFN11;RFFL
chr18	51677977	51751039	54151605	54224669	2.86047	109/284(0.3838)	MBD2
chr19	28284338	28515876	27793430	28024969	5.18839	56/146(0.3836)	LOC101927151
chr15	74900712	75313836	74608371	75021495	3.49004	73/191(0.3822)	COX5A;CYP1A2;CYP1A1;SCAMP5;LMAN1L;CPLX3;RPP25;ULK3;CLK3;MIR6882;CSK;MPI;EDC3;MIR4513;SCAMP2;FAM219B
chr3	118619403	119139561	118900556	119420714	3.06351	81/212(0.3821)	UPK1B;B4GALT4;TEX55;IGSF11;ARHGAP31
chr1	113933136	114302510	113390514	113759888	3.36576	38/100(0.3800)	PHTF1;MAGI3
chr16	8576550	8891496	8526548	8797639	2.61971	19/50(0.3800)	TMEM114;TMEM186;ABAT;METTL22
chr4	100010007	100545154	99088856	99623997	3.77128	133/351(0.3789)	ADH1C;MTTP;ADH6;LOC100507053;C4orf17;ADH1A;ADH1B;TRMT10A;ADH7
chr14	78636715	80334634	78170372	79868291	2.63147	57/151(0.3775)	NRXN3;LOC105370586
chr7	57472730	57533265	57405024	57473559	2.8158	33/88(0.3750)	MIR3147;ZNF716
chr13	74260148	74834113	73686011	74259976	3.19787	28/75(0.3733)	LINC00402;KLF12
chr17	57785014	58469494	59707653	60392133	2.7466	24/65(0.3692)	VMP1;LOC653653;HEATR6;RPS6KB1;MIR21;WFDC21P;LOC105371849;CA4;USP32;TUBD1;MIR4737;RNFT1
chr10	106401047	107025000	104641289	105265242	2.41443	14/38(0.3684)	SORCS3
chr12	40019984	40499883	39626182	40106081	4.07053	71/193(0.3679)	SLC2A13;C12orf40
chr1	165171103	165738159	165201866	165768922	3.26392	35/96(0.3646)	LOC440700;RXRG;TMCO1;MGST3;LRRC52;LMX1A;ALDH9A1
chr7	143892413	144533146	144195320	144836053	2.47055	24/66(0.3636)	OR2A9P;OR2A42;TPK1;OR2A1;OR2A20P;NOBOX;LOC101928605;ARHGEF34P;ARHGEF5
chr2	228844669	229046403	227979953	228181687	3.09764	54/149(0.3624)	SPHKAP
chr9	138515493	138799392	135623647	135907546	2.79193	26/72(0.3611)	LCN9;CAMSAP1;SOHLH1;KCNT1;GLT6D1
chr14	22101991	22139232	21633835	21671017	3.32136	40/111(0.3604)	OR4E1;OR10G2;OR4E2
chr21	17442807	18004046	16070487	16631727	2.56938	9/25(0.3600)	MIRLET7C;MIR125B2;MIR99AHG;MIR99A
chr7	100942893	101272576	101299612	101629296	4.65575	91/253(0.3597)	MYL10;LOC101927746;LINC01007;LNCPRESS1;COL26A1;IFT22
chr4	53739150	54471548	52872983	53605381	3.58765	73/205(0.3561)	SCFD2;LNX1;FIP1L1
chr12	3724493	3982614	3615327	3873448	2.98215	68/191(0.3560)	PARP11;CRACR2A
chr5	117686666	117963787	118350972	118628092	4.15379	71/201(0.3532)	LINC02215;LINC02208
chr3	163889258	163889344	164171470	164171556	2.7136	41/117(0.3504)	MIR1263
chr22	39708886	40085740	39312881	39689735	3.56946	14/40(0.3500)	SNORD43;TAB1;SYNGR1;CACNA1I;MIEF1;ATF4;RPS19BP1;MGAT3;RPL3;LOC100506472
chr3	48331768	48700319	48290278	48662886	2.2952	15/43(0.3488)	MIR6823;MIR4793;FCF1P2;SLC26A6;TMEM89;ATRIP;SNORA94;FBXW12;MIR711;NME6;TMA7;TREX1;UQCRC1;UCN2;CELSR3;PLXNB1;COL7A1;PFKFB4;SPINK8;CCDC51;SHISA5;MIR6824;MIR2115
chr8	10753554	11324262	10896044	11466753	3.77358	24/69(0.3478)	MTMR9;XKR6;SLC35G5;FAM167A;TDH;LOC100129129;LOC101929269
chr9	90112142	90554175	87497227	87939260	2.95797	16/46(0.3478)	LOC392364;DAPK1;CTSLP8;LOC497256;CTSL3P;CTSL
