# Supplementary material for: Genomic analyses of 10,376 individuals in the Westlake BioBank for Chinese (WBBC) pilot project
Source: Nat Commun. 2022 May 26;13:2939. doi: 10.1038/s41467-022-30526-x (PMC9135724; doi:10.1038/s41467-022-30526-x)
Supplement: Supplementary file 9 — Supplementary Data 6 [file 41467_2022_30526_MOESM9_ESM.xlsx]

## Sheet: Data 6
Supplementary Data 6. Top 1% of non-overlapping genomic windows was identified for positive selection in the Lingnan Han Chinese population using the iHS statistic. The adjacent regions, including the same genes, were merged. The clusters were sorted by the fraction of SNVs with |iHS| > 2.
Chr	Start (GRCh37)	End (GRCh37)	Start (GRCh38)	End (GRCh38)	Max |iHS| score	The fraction of SNPs with |iHS| >2	Genes in the cluster
chr7	101459286	101927250	101816006	102283958	4.53454	44/45(0.9778)	CUX1
chr2	109335937	109605676	108719481	108989220	3.70039	28/31(0.9032)	EDAR;RANBP2;CCDC138
chr10	55562530	57387702	53802770	55627942	4.15984	29/35(0.8286)	PCDH15;LOC105378311
chr10	134020985	134596984	132207481	132783480	4.5973	80/98(0.8163)	LOC107984282;INPP5A;PWWP2B;STK32C;LRRC27;C10orf91
chr6	58234830	58287724	57908552	57961446	4.10557	56/69(0.8116)	GUSBP4;LINC00680
chr2	84743578	85286595	84516454	85059472	3.31396	45/57(0.7895)	TRABD2A;DNAH6;KCMF1;TMSB10
chr7	142374130	142659450	142666298	142962363	4.16171	64/85(0.7529)	TRPV6;KEL;LLCFC1;MTRNR2L6;EPHB6;PRSS3P2;PRSS1;TRPV5
chr2	21910305	21933524	21687433	21710652	3.00943	31/45(0.6889)	LINC01822
chr10	38047465	38503273	37758537	38214345	3.72002	65/95(0.6842)	LOC100129055;ZNF33A;ZNF37A;ZNF25;ZNF248
chr8	8086091	8243949	8228569	8386439	2.56371	15/22(0.6818)	PRAG1;FAM86B3P
chr1	75667813	76229363	75202128	75763678	3.40836	103/153(0.6732)	SLC44A5;ACADM
chr16	48116883	48419324	48082972	48385413	2.34592	65/97(0.6701)	LONP2;ABCC12;SIAH1;ABCC11
chr17	63524682	64225533	65528564	66229415	4.85419	153/229(0.6681)	AXIN2;CEP112;APOH
chr15	28000020	28567298	27754875	28322152	3.76379	28/42(0.6667)	OCA2;HERC2
chr2	32090128	32490812	31865059	32265743	2.88872	30/46(0.6522)	DPY30;SPAST;MEMO1;NLRC4;SLC30A6
chr11	55702931	56258846	55935455	56491370	4.196	170/266(0.6391)	OR8K5;OR10AG1;OR8H3;OR8H1;OR8J3;OR7E5P;OR8K3;OR5T2;OR5F1;OR5T1;OR5AS1;OR8I2;OR5T3;OR5J2;OR8H2;OR5I1;OR8U1;OR8K1;OR8K5;OR5R1;OR5M8;OR8H1;OR8J3;OR5M3;OR5M9;OR5T2;OR8J1;OR5T3;OR5J2;OR8U8;OR8K3;OR5AL1;OR5T1
chr11	308106	707083	308106	707083	4.2839	128/202(0.6337)	DRD4;DEAF1;PKP3;SIGIRR;HRAS;MIR210;LOC143666;IFITM1;ANO9;RNH1;LRRC56;PTDSS2;B4GALNT4;TMEM80;SCT;LOC692247;IFITM3;RASSF7;LMNTD2;MIR210HG;IFITM2;PHRF1;IRF7;CDHR5
chr5	138940750	139422884	139561165	140043299	3.90592	71/113(0.6283)	NRG2;CXXC5;PSD2;UBE2D2
chr2	88746305	88926982	88446786	88627464	3.49985	96/154(0.6234)	FOXI3;LOC101928371;EIF2AK3;TEX37
chr17	17584771	18113267	17681457	18209953	2.68397	19/31(0.6129)	DRC3;TOM1L2;MYO15A;GID4;MIR33B;ATPAF2;SREBF1;ALKBH5;RAI1;DRG2;MIR6777
chr6	141004950	141005020	140683813	140683883	3.01437	64/106(0.6038)	MIR4465
chr4	160025202	160281325	159104050	159360173	4.24885	60/100(0.6)	RAPGEF2
chr9	8314245	10613002	8314245	10613002	3.53978	39/65(0.6)	PTPRD
chr4	54851665	54968665	53985498	54102498	2.87127	30/51(0.5882)	GSX2;RPL21P44;CHIC2
chr3	48331768	48700319	48290278	48662886	2.81799	27/46(0.587)	MIR6823;MIR4793;FCF1P2;SLC26A6;TMEM89;ATRIP;SNORA94;FBXW12;MIR711;NME6;TMA7;TREX1;UQCRC1;UCN2;CELSR3;PLXNB1;COL7A1;PFKFB4;SPINK8;CCDC51;SHISA5;MIR6824;MIR2115
chr13	45513383	45859027	44939248	45284892	5.1877	56/96(0.5833)	GTF2F2;NUFIP1;KCTD4;GPALPP1;LOC101929259
chr1	227127994	227506193	226940293	227318492	4.05176	257/443(0.5801)	COQ8A;CDC42BPA
chr12	99128568	100735502	98734790	100341724	3.4327	172/305(0.5639)	SCYL2;DEPDC4;ACTR6;UHRF1BP1L;GOLGA2P5;MIR1827;ANKS1B
chr1	15943952	16302627	15617457	15976132	3.29009	27/48(0.5625)	FBLIM1;SLC25A34;FLJ37453;SPEN;TMEM82;DDI2;PLEKHM2;UQCRHL;ZBTB17;RSC1A1
chr12	38710575	39299393	38316773	38905591	3.80413	63/112(0.5625)	CPNE8;ALG10B
chr22	32329506	32669602	31933520	32273615	4.34161	52/94(0.5532)	AP1B1P1;YWHAH;SLC5A1;SLC5A4;C22orf42;RFPL2;C22orf24;LINC02558
chr5	155753766	156486127	156326756	157059116	3.68943	67/123(0.5447)	PPP1R2B;SGCD;HAVCR1;TIMD4
chr12	55341799	55795251	54948015	55401467	3.95807	132/246(0.5366)	OR6C74;OR10A7;OR9K2;NEUROD4;TESPA1;OR6C6;OR6C65;OR6C75;OR6C3;OR6C1
chr8	89044241	89339712	88032013	88327483	2.91869	60/112(0.5357)	MMP16
chr2	188206691	188419232	187341964	187554505	2.99712	90/169(0.5325)	CALCRL;TFPI
chr2	17691845	18114225	17510580	17932958	3.34169	35/66(0.5303)	MSGN1;RAD51AP2;SMC6;KCNS3;GEN1;VSNL1
chr9	126141932	126692417	123379653	123930138	4.64022	59/112(0.5268)	DENND1A
chr15	93338713	93632440	92795483	93089211	5.22191	21/40(0.525)	RGMA;LINC01578;ASB9P1;MIR3175;CHD2
chr19	28284338	28515876	27793430	28024969	4.61218	74/143(0.5175)	LOC101927151
chr3	167196472	167813712	167478684	168095924	4.03809	134/263(0.5095)	SERPINI1;WDR49;PDCD10;LRRC77P;GOLIM4;SERPINI
chr3	86987122	87040299	86937972	86991149	3.07412	128/254(0.5039)	VGLL3
chr3	159631189	160283359	159913400	160565571	2.08183	10/20(0.5)	C3orf80;MIR15B;KPNA4;MIR16-2;TRIM59;SMC4;SCARNA7;IFT80
chr4	158493641	158497303	157572489	157576151	2.93228	26/52(0.5)	LINC02433
chr10	73855789	74385949	72096031	72626191	3.0242	22/44(0.5)	ANAPC16;DNAJB12;ASCC1;MICU1;DDIT4
chr13	30083550	30462542	29509413	29888405	2.97174	25/50(0.5)	UBL3;LOC102723345;LINC00297;SLC7A1
chr15	38226807	38287237	37934606	37995036	4.09972	22/44(0.5)	TMCO5A
chr4	99916871	100545154	98995720	99623997	4.44041	171/343(0.4985)	ADH1C;METAP1;ADH4;PCNAP1;ADH6;LOC100507053;ADH1A;ADH1B;ADH5;MTTP;C4orf17;TRMT10A;ADH7
chr3	121286795	121839988	121567948	122121141	3.64249	172/346(0.4971)	FBXO40;ARGFX;SLC15A2;IQCB1;HCLS1;EAF2;GOLGB1;ILDR1;CD86;EAF2
chr3	12328983	12883081	12287484	12841582	4.12946	108/218(0.4954)	MKRN2OS;TSEN2;MKRN2;RAF1;PPARG;RPL32;TMEM40;CAND2
chr2	212240441	213683987	211375716	212819263	4.81651	63/128(0.4922)	MIR548F2;ERBB4;LINC01878
chr1	65730376	66840262	65264693	66374579	3.90653	138/284(0.4859)	DNAJC6;LEPROT;LEPR;PDE4B
chr20	13694968	16033841	13714321	16053196	2.92933	17/35(0.4857)	ESF1;NDUFAF5;MACROD2;SEL1L2
chr5	108063525	108532541	108727824	109196840	3.04645	115/239(0.4812)	FER;LINC01023
chr12	49521564	49921209	49127783	49527426	3.83927	23/48(0.4792)	LOC101927267;SPATS2;DNAJC22;TUBA1C;PRPH;LOC100335030;TUBA1B;TUBA1A;TROAP;C1QL4
chr7	22459062	22901055	22419443	22861436	3.81962	66/139(0.4748)	LOC100506178;SNHG26;LOC401312;LOC541472;STEAP1B;IL6;SNORD93;TOMM7
chr10	23983655	24836777	23694726	24547848	3.64539	84/179(0.4693)	KIAA1217
chr5	15500288	16179900	15500179		3.63104	21/45(0.4667)	FBXL7;MARCH11;MIR887
chr5	49961764	50266021	50665930	50970187	4.02768	40/86(0.4651)	LINC02106;PARP8
chr3	135684569	135915177	135965727	136196335	3.3262	19/41(0.4634)	MSL2;PPP2R3A
chr9	84198597	84304462	81583682	81689547	3.35718	30/65(0.4615)	TLE1
chr12	111157484	111788358	110719679	111350554	2.61576	37/81(0.4568)	CUX2;LINC01405;LOC105369980;MYL2;PPP1CC;CCDC63
chr6	26924771	27293741	26956992	27325962	4.17903	65/143(0.4545)	HIST1H2BK;HIST1H4I;POM121L2;MIR3143;PRSS16;HIST1H2BJ;LINC00240;HIST1H2AG;VN1R10P;HIST1H2AH;LOC100270746
chr19	10244021	10697988	10133345	10587312	3.13613	42/93(0.4516)	CDC37;ICAM3;MRPL4;KEAP1;ZGLP1;ICAM4;RAVER1;S1PR2;DNMT1;MIR1238;ICAM5;MIR4322;ATG4D;CDKN2D;TYK2;AP1M2;FDX2;ICAM1;MIR1181;KRI1;PDE4A;S1PR5
chr11	48327774	48511274	48306222	48489722	3.64083	47/105(0.4476)	OR4A47;OR4C5;OR4S1;OR4C3;OR4C45
chr5	117066055	117963787	117730360	118628092	3.88072	112/253(0.4427)	LINC02148;LINC02147;LINC02208;LINC02215
chr12	40019984	40499883	39626182	40106081	4.38334	85/192(0.4427)	SLC2A13;C12orf40
chr20	30252254	30689645	31664451	32101842	3.70962	10/23(0.4348)	ABALON;MYLK2;PDRG1;TPX2;BCL2L1;HCK;TTLL9;CCM2L;XKR7;FOXS1;DUSP15
chr8	120743013	121063157	119730773	120050918	3.1646	23/53(0.434)	DSCC1;DEPTOR;TAF2
chr7	3340883	4308631	3301251	4268999	3.32966	110/255(0.4314)	SDK1;LOC105375131
chr5	116751207	116915439	117415511	117579744	3.8418	63/147(0.4286)	LINC00992
chr17	79897520	80291642	81939644	82333766	2.83926	45/105(0.4286)	SNORD134;CCDC57;LRRC45;CSNK1D;LINC01970;NOTUM;CD7;RFNG;RAC3;MYADML2;GPS1;CENPX;SLC16A3;DCXR;ASPSCR1;SECTM1;FASN;DUS1L;MIR6787
chr6	33359599	33866977	33391822	33899200	4.62692	101/236(0.428)	SYNGAP1;CUTA;ITPR3;GGNBP1;MIR3934;LINC00336;KIFC1;PHF1;LOC101929188;ZBTB9;UQCC2;BAK1;MIR5004;IP6K3;MLN;MIR7159;LINC01016;LEMD2
chr7	86273224	86688970	86643908	87059654	3.99006	117/274(0.427)	GRM3;KIAA1324L
chr7	126078651	126892428	126438597	127252941	2.91451	81/190(0.4263)	MIR592;GRM8
chr8	13942353	15095940	14084844	15238431	3.79422	148/348(0.4253)	SGCZ
chr9	70971526	71693992	68356610	69079076	5.54625	42/99(0.4242)	FAM122A;PIP5K1B;PGM5;TMEM252;LINC01506;PRKACG;LOC101927069;FXN
chr4	41361623	41702061	41359606	41700044	3.44933	55/131(0.4198)	LIMCH1
chr6	43044005	43543812	43076313	43576075	3.39339	13/31(0.4194)	SRF;DLK2;ABCC10;PTK7;MIR6780B;TJAP1;POLR1C;DNPH1;TTBK1;CUL9;ZNF318;XPO5;LRRC73;CRIP3;SLC22A7;YIPF3
chr2	198669316	199239821	197804592	198375097	3.26799	36/86(0.4186)	LINC01923;PLCL1
chr13	49550047	50103127	48975911	49528991	3.41324	41/98(0.4184)	SETDB2;CDADC1;MLNR;LOC105370203;CAB39L;FNDC3A;PHF11
chr5	80256181	81047072	80960362	81751253	4.8924	24/58(0.4138)	SSBP2;ACOT12;CKMT2;RASGRF2;ZCCHC9
chr7	65540805	65865395	66075818	66400408	3.72622	42/103(0.4078)	ASL;LINC00174;TPST1;CRCP
chr16	67906954	68482411	67873051	68448508	3.86645	90/222(0.4054)	SLC7A6;NRN1L;NFATC3;SLC12A4;PLA2G15;EDC4;LCAT;DUS2;DPEP2;CTRL;PSMB10;PSKH1;DPEP3;MIR6773;ESRP2;DDX28;DPEP2NB;SLC7A6OS;SMPD3;PRMT7
chr4	5564145	6202276	5562418	6200549	3.12634	40/100(0.4)	CRMP1;C4orf50;JAKMIP1;EVC;EVC2;MIR378D1
chr6	83602108	83903619	82892389	83193900	4.17675	48/120(0.4)	DOP1A;UBE3D;PGM3
chr9	124584203	125093614	121821924	122331335	3.93021	16/40(0.4)	LHX6;MORN5;MIR4478;MRRF;TTLL11;RBM18;NDUFA8
chr8	10753554	11438850	10896044	11581341	6.43259	57/143(0.3986)	MTMR9;XKR6;SLC35G5;FAM167A;TDH;LOC100129129;LOC101929269;BLK;LINC00208
chr20	58713547	59053239	60138491	60478181	2.97777	47/119(0.395)	MIR646HG;LOC101928048;MIR646;MIR4533
chr2	219472621	219906273	218607898	219041551	3.30792	58/147(0.3946)	PLCD4;LINC00608;BCS1L;MIR375;RNF25;PRKAG3;LINC01494;MIR9500;FEV;STK36;ZNF142;TTLL4;WNT6;LOC100129175;CDK5R2;CYP27A1;CFAP65;CRYBA2;WNT10A
chr10	94586587	95288849	92826830	93529092	4.36251	65/165(0.3939)	CYP26A1;CYP26C1;MYOF;EXOC6;CEP55
chr3	8262833	8693770	8221146	8652084	3.24713	68/173(0.3931)	SSUH2;LMCD1;LINC00312
chr17	55333211	56065615	57255850	57988254	2.89954	28/72(0.3889)	CUEDC1;MSI2;VEZF1;MRPS23;CCDC182
chr7	30791750	31151093	30752134	31111479	3.59179	64/165(0.3879)	GHRHR;MINDY4;AQP1;ADCYAP1R1
chr13	62577657	62824084	62003524	62249951	3.26306	19/49(0.3878)	LINC00358;LINC01075
chr9	139901685	140317714	137007233	137423262	5.20995	12/31(0.3871)	NPDC1;SSNA1;FUT7;STPG3;NDOR1;NELFB;TMEM210;TPRN;GRIN1;ABCA2;ANAPC2;TMEM203;ENTPD2;DPP7;CYSRT1;UAP1L1;MAN1B1;LRRC26;TOR4A;TUBB4B;RNF208;SLC34A3;EXD3;C9orf139;NRARP;RNF224;SAPCD2;FAM166A;MIR3621
chr3	105374304	105588266	105655460	105869401	3.13436	51/133(0.3835)	CBLB
chr1	16330730	16678975	16004235	16352480	3.83783	45/118(0.3814)	SRARP;ARHGEF19;EPHA2;HSPB7;FAM131C;CPLANE2;CLCNKB;CLCNKA;FBXO42
chr19	22573820	22850473	22391018	22667671	3.85833	33/87(0.3793)	LINC01785;ZNF98;LOC100996349;LOC105376917;LINC01233;GOLGA2P9;ZNF492;LOC101929124
chr7	7397505	7918851	7357874	7879220	3.75188	46/122(0.377)	UMAD1;COL28A1;LOC101927391;RPA3;MIOS
chr8	73449459	74005407	72537224	73093172	3.47536	23/61(0.377)	KCNB2;SBSPON;TERF1
chr2	64319785	64688513	64092651	64461379	3.47257	49/130(0.3769)	LGALSL;MIR4433A;LOC100507006;MIR4433B;PELI1;LINC00309
chr2	43457974	44223128	43230835	43995989	3.81368	144/384(0.375)	ABCG8;ABCG5;DYNC2LI1;C1GALT1C1L;THADA;PLEKHH2;LRPPRC
chr4	74919754	75254464	74054037	74388747	3.74245	30/80(0.375)	EREG;MTHFD2L;PPBPP2;EPGN;CXCL2
chr3	196466727	197026192	196739856	197299321	3.52304	20/54(0.3704)	MELTF;NCBP2AS2;PAK2;DLG1;NCBP2;PIGZ;SENP5
chr11	131240509	132206716	131370614	132336822	3.68728	62/168(0.369)	NTM
chr4	2537101	3245687	2535374	3243960	2.72629	35/95(0.3684)	NOP14;ADD1;HTT;FAM193A;MFSD10;TNIP2;GRK4;SH3BP2
chr7	83585092	83824105	83955776	84194789	3.26761	57/155(0.3677)	SEMA3A
chr2	38053389	38408993	37826246	38181851	3.72757	68/186(0.3656)	CYP1B1;LINC00211;RMDN2
chr4	59849999	59912677	58984281	59046959	3.014	119/327(0.3639)	LINC02429;LINC02619
chr13	34922179	35214822	34348042	34640685	3.49803	45/124(0.3629)	LINC00457;LINC02343
chr6	71103904	71571716	70394201	70862013	4.0474	43/119(0.3613)	SMAP1;EVADR;SDHAF4;LOC105377849;FAM135A
chr1	234740014	234895803	234604268	234760056	3.81265	35/97(0.3608)	LINC01132;PP2672;LINC00184;IRF2BP2;LOC101927787
chr2	98286205	98612411	97669742	97995948	2.27947	31/86(0.3605)	ZAP70;C2orf92;TMEM131
chr15	85291822	85682372	84748591	85139141	4.59338	45/125(0.36)	ALPK3;PDE8A;SLC28A1;ZNF592
chr16	17195625	17564817	17101768	17470960	3.03115	19/53(0.3585)	XYLT1
chr3	107149776	107530186	107430929	107811339	2.73625	10/28(0.3571)	BBX;LINC01990
chr3	195686791	196295545	195959920	196568674	3.94608	50/140(0.3571)	LINC00885;TFRC;PCYT1A;ZDHHC19;SLC51A;TCTEX1D2;UBXN7;TM4SF19;SDHAP1;RNF168;PCYT1A;SMCO1;WDR53
chr17	48133473	48474884	50056109	50397523	3.11784	15/42(0.3571)	TMEM92;LRRC59;PPP1R9B;HILS1;ITGA3;MRPL27;SAMD14;XYLT2;SGCA;EME1;PDK2;LINC01969;COL1A1
chr4	169908741	170192107	168987590	169270956	3.11207	37/104(0.3558)	CBR4;SH3RF1
chr8	119633239	120120694	118621000	119108455	3.48911	54/152(0.3553)	TNFRSF11B;LOC101927513;COLEC10
chr4	69512314	69886114	68646596	69020396	3.57953	155/438(0.3539)	UGT2A3;UGT2B10;UGT2B15
chr1	5922731	6161240	5862671	6101180	3.90786	60/171(0.3509)	NPHP4;MIR4689;KCNAB2
chr17	38904272	39280434	40748020	41124182	3.43302	20/57(0.3509)	KRTAP2-4;KRTAP4-7;KRTAP1-3;KRTAP1-1;KRT39;KRT25;KRTAP2-1;KRT40;KRT27;KRT20;KRTAP1-4;KRTAP4-12;KRTAP4-9;KRT28;TMEM99;KRTAP2-2;KRTAP4-8;KRT26;KRT10;KRT12;LOC100996750;KRTAP3-1;KRTAP2-3;KRTAP1-5;KRTAP3-3;KRTAP3-2;KRTAP4-11;KRT23
chr15	74900712	75313836	74608371	75021495	4.31215	67/191(0.3508)	COX5A;CYP1A2;CYP1A1;SCAMP5;LMAN1L;CPLX3;RPP25;ULK3;CLK3;MIR6882;CSK;MPI;EDC3;MIR4513;SCAMP2;FAM219B
chr4	171663619	171664886	170742468	170743735	3.01898	42/120(0.35)	LINC02382
chr7	110303105	111202573	110663049	111562517	2.37977	7/20(0.35)	LRRN3;IMMP2L
chr22	50166925	50496656	49773277	50058227	3.67534	51/146(0.3493)	ALG12;ZBED4;IL17REL;CRELD2;BRD1;TTLL8;PIM3;MIR6821
chr3	59733002	61237135	59747276	61251461	4.44096	23/66(0.3485)	FHIT
chr1	64059081	64647179	63593410	64181496	2.29517	16/46(0.3478)	ROR1;PGM1
chr11	120107346	120859513	120236637	120988804	3.4245	50/144(0.3472)	POU2F3;TLCD5;ARHGEF12;GRIK4;LOC649133
