# Supplementary material for: Genomic analyses of 10,376 individuals in the Westlake BioBank for Chinese (WBBC) pilot project
Source: Nat Commun. 2022 May 26;13:2939. doi: 10.1038/s41467-022-30526-x (PMC9135724; doi:10.1038/s41467-022-30526-x)
Supplement: Supplementary file 11 — Source Data [file 41467_2022_30526_MOESM11_ESM.xlsx]

## Sheet: Figure. 1
Figure. 1b
AF	Type	Frequency
AC=1	INDEL	2.87477
AC=1	SNP	41.4493
AC=2	INDEL	0.829258
AC=2	SNP	9.11977
0.005	INDEL	2.47235
0.005	SNP	15.7109
0.05	INDEL	0.370729
0.05	SNP	5.07099
>0.05	INDEL	0.83327
>0.05	SNP	2.7683
Figure. 1c
WBBC=45696726,
gnomAD=177759422,
UK10K=13193314,
1000G=38723972,
WBBC&gnomAD=32330692,
WBBC&UK10K=11157995,
WBBC&1000G=20040776,
gnomAD&UK10K=32226414,
gnomAD&1000G=56815276,
UK10K&1000G=19986590,
WBBC&gnomAD&UK10K=10718908,
WBBC&gnomAD&1000G=16932046,
WBBC&UK10K&1000G=9288782,
gnomAD&UK10K&1000G=19133681,
WBBC&gnomAD&UK10K&1000G=9202763
Figure.1d
Function	NN
intergenic	16052357
intronic	11981251
ncRNA	2048160
UTR5/UTR3	442345
upstream/downstream	439520
unknown	1100
coding and splicing regions	306270
Figure.1e
Function	NN
missense	166118
synonymous	90967
deletion/insertion	9593
splicing	33116
start/stop-gain/loss	6476

## Sheet: Figure. 2
Figure. 2b
Pop	rs78947691G>C	rs148629931C>A	rs12374406T>C	rs1229984C/T	rs1154413G/T	rs3819197C/T	rs2156733T/C	rs4148887A/G	rs9380181A/T	rs671G/A	rs11066280T/A	rs11066015G/A	rs3782886T/C	rs75431978G/A
WBBC-Han	0.27	0.058	0.21	0.71	0.726	0.79	0.764	0.734	0.151	0.239	0.265	0.24	0.242	0.181
WBBC-North	0.154	0.049	0.27	0.645	0.618	0.728	0.681	0.632	0.071	0.154	0.172	0.154	0.154	0.154
WBBC-Central	0.24	0.02	0.31	0.63	0.63	0.69	0.67	0.63	0.13	0.18	0.22	0.19	0.17	0.16
WBBC-South	0.275	0.06	0.205	0.716	0.733	0.795	0.77	0.741	0.156	0.244	0.27	0.246	0.248	0.184
WBBC-Lingnan	0.317	0.079	0.151	0.778	0.833	0.849	0.841	0.849	0.167	0.358	0.365	0.349	0.357	0.143
1KG EAS	0.272	0.062	0.201	0.697	0.726	0.799	0.784	0.734	0.126	0.174	0.216	0.176	0.175	0.146
1KG EAS-CHB	0.214	0.039	0.209	0.709	0.689	0.791	0.757	0.689	0.078	0.16	0.189	0.16	0.155	0.175
1KG EAS-CHS	0.31	0.067	0.152	0.757	0.771	0.848	0.814	0.771	0.148	0.271	0.295	0.281	0.271	0.2
1KG EAS-CDX	0.355	0.081	0.247	0.634	0.737	0.753	0.758	0.731	0.258	0.043	0.134	0.043	0.043	0.113
1KG EAS-JPT	0.144	0.067	0.197	0.731	0.707	0.803	0.812	0.726	0.053	0.24	0.236	0.24	0.25	0.12
1KG EAS-KHV	0.348	0.056	0.207	0.646	0.727	0.793	0.773	0.753	0.106	0.136	0.217	0.136	0.136	0.116
1KG SAS	0.003	0.044	0.501	0.02	0.291	0.499	0.457	0.314	0	0	0.004	0	0	0.062
1KG EUR	0.12	0	0.746	0.029	0.141	0.255	0.26	0.13	0	0	0	0	0	0.003
1KG AMR	0.003	0	0.82	0.058	0.086	0.18	0.184	0.086	0	0.003	0.003	0.003	0.003	0.154
1KG AFR	0	0.001	0.75	0.002	0.011	0.25	0.479	0.014	0	0.002	0.001	0	0	0.002
1KG All	0.058	0.021	0.6	0.159	0.246	0.4	0.451	0.251	0.025	0.036	0.045	0.036	0.036	0.064
Figure. 2c
rs671	rs1229984	rs3819197
N,N.A	N,N.A	N,N.A
0,0	1,0	4,0
0,0	0,0	0,0
0,0	0,0	0,0
0,0	0,0	0,0
0,0	0,0	0,0
0,0	1,0	4,0
0,0	0,0	0,0
0,0	0,0	0,0
0,0	0,0	0,0
6,0	0,0	0,0
0,0	1,0	0,0
0,0	2,0	2,0
0,0	0,0	0,0
2,0	1,0	2,0
2,0	1,0	2,0
2,0	2,0	2,0
2,0	1,0	2,0
0,0	0,0	0,0
4,0	1,0	0,0
2,0	2,0	0,0
0,0	0,0	0,0
0,0	0,0	0,0
0,0	1,0	0,0
0,0	0,0	0,0
4,0	3,0	2,0
0,0	0,0	0,0
0,0	1,0	2,0
4,0	1,0	2,0
0,0	0,0	0,0
4,0	1,0	2,0
0,0	1,0	2,0
2,0	0,0	4,0
0,0	0,0	0,0
0,0	1,0	0,0
0,0	0,0	0,0
2,0	2,0	2,0
2,0	2,0	4,0
0,0	0,0	0,0
0,0	0,0	0,0
0,0	1,0	0,0
0,0	2,0	4,0
4,0	2,0	4,0
0,0	4,0	0,0
0,0	1,0	0,0
0,0	0,0	0,0
0,0	2,0	2,0
0,0	0,0	0,0
4,0	3,0	4,0
2,0	6,0	2,0
0,0	5,0	0,0
0,0	1,0	0,0
0,0	0,0	0,0
0,0	1,0	0,0
0,0	2,0	2,0
0,0	0,0	0,0
4,0	4,0	4,0
2,0	4,0	2,0
0,0	2,0	4,0
0,0	0,0	0,0
4,0	4,0	4,0
4,0	4,0	8,0
2,0	2,0	4,0
0,0	2,0	0,0
0,0	6,0	2,0
4,0	1,0	4,0
2,0	2,0	4,0
0,0	2,0	0,0
8,0	6,0	6,0
0,0	1,0	0,0
0,0	0,0	0,0
0,0	1,0	0,0
6,0	4,0	2,0
6,0	7,0	4,2
4,0	3,0	6,0
4,0	8,0	6,4
8,0	4,0	6,0
4,0	6,0	12,2
4,0	5,0	6,0
2,0	4,0	4,0
2,0	7,0	2,0
2,0	3,0	2,2
0,0	0,0	0,0
0,0	1,0	2,0
2,0	0,0	2,2
0,0	1,0	0,0
12,0	9,0	12,0
8,0	3,0	2,2
0,0	0,0	0,0
0,0	1,0	0,0
2,0	0,0	0,0
4,0	2,0	4,0
8,0	5,0	6,2
4,0	3,0	2,0
4,0	4,0	2,0
8,0	5,0	10,4
12,0	8,0	10,2
10,0	10,0	14,0
18,0	9,0	12,0
20,0	17,0	12,2
6,0	5,0	4,2
0,0	2,0	0,0
2,0	4,0	2,2
12,0	8,1	10,4
2,0	2,0	2,0
2,0	3,0	2,0
0,0	2,0	0,0
2,0	2,0	4,2
4,0	4,0	4,2
0,0	2,0	2,2
2,0	2,0	4,0
0,0	1,0	0,0
2,0	4,0	4,0
2,0	6,0	8,0
4,0	4,0	4,2
2,0	1,0	2,0
4,0	5,0	4,2
0,0	6,0	0,0
4,0	4,1	6,2
0,0	6,0	8,2
0,0	2,0	2,0
4,0	1,0	4,4
0,0	1,0	0,0
2,0	14,0	24,8
0,0	3,0	2,2
2,0	1,0	2,0
4,0	6,0	8,2
10,0	8,0	10,2
0,0	1,0	2,0
0,0	1,0	0,0
6,0	4,0	8,2
8,0	4,0	6,0
0,0	1,0	0,0
2,0	3,0	6,0
2,0	2,0	0,0
2,0	4,0	4,2
2,0	2,0	0,0
6,0	7,0	6,0
2,0	1,0	4,0
6,0	3,0	8,0
2,0	2,0	4,0
0,0	0,0	0,0
0,0	1,0	6,2
6,0	11,0	6,0
0,0	0,0	0,0
0,0	0,0	0,0
4,0	2,0	0,0
0,0	2,0	0,0
2,0	4,0	6,2
4,0	4,0	6,0
2,0	3,0	2,0
6,0	2,0	4,0
2,0	1,0	2,0
14,0	8,0	8,0
10,0	7,0	10,0
6,0	6,0	16,0
6,0	8,0	6,0
6,0	5,0	4,0
2,0	1,0	2,2
28,0	17,0	18,6
12,0	13,1	8,6
10,0	8,0	12,2
14,0	7,0	10,4
14,0	14,0	10,0
12,0	11,1	16,6
14,0	14,0	20,8
2,0	2,0	0,0
0,0	1,0	0,0
6,0	5,0	6,0
0,0	0,0	2,0
0,0	4,0	2,0
2,0	2,0	0,0
4,0	4,0	2,0
12,0	7,0	10,0
18,0	20,1	16,4
12,0	15,0	18,2
10,0	7,0	14,4
10,0	10,0	12,2
2,0	5,0	4,2
8,0	21,0	16,2
2,0	4,0	4,0
2,0	4,0	2,2
8,0	9,0	12,6
6,0	9,0	12,4
6,0	9,0	12,2
4,0	13,0	8,4
4,0	7,0	8,4
18,0	25,0	26,6
0,0	8,0	8,2
2,0	4,0	6,0
6,0	8,0	8,0
14,0	10,0	12,4
14,0	18,0	18,4
2,0	4,0	4,0
8,2	6,0	6,0
10,0	12,0	12,0
2,0	7,0	6,0
2,0	8,0	6,2
4,0	6,0	2,2
2,0	11,1	6,2
4,0	4,1	4,0
6,0	15,0	6,2
12,0	11,0	6,2
2,0	5,0	4,0
4,0	5,0	4,0
12,0	8,0	12,4
12,0	9,0	14,0
16,0	20,0	20,0
14,0	11,0	16,2
4,0	16,1	14,0
0,0	6,0	10,0
34,0	31,0	48,4
18,0	10,0	8,2
46,0	38,0	50,0
14,0	14,0	16,4
10,0	13,0	14,0
8,0	12,0	8,2
4,0	15,0	20,4
12,0	16,0	18,6
18,0	21,0	16,0
8,0	14,0	12,2
14,0	17,2	16,2
10,0	7,0	6,0
12,0	13,1	14,0
2,0	7,0	8,0
10,0	13,0	12,0
6,0	7,0	4,0
6,2	10,0	2,0
6,0	23,0	4,0
6,0	8,0	6,0
8,0	20,1	18,4
2,0	18,0	12,2
8,0	18,0	4,0
0,0	9,0	0,0
0,0	14,0	2,2
6,0	18,0	4,2
2,0	9,0	4,0
4,0	11,0	2,0
2,0	5,0	2,0
4,0	12,0	12,2
4,0	11,1	6,6
2,0	12,0	4,0
0,0	10,0	2,0
2,0	10,0	6,0
2,0	6,0	2,0
6,0	14,0	6,0
2,0	2,0	0,0
4,0	10,0	4,0
6,0	8,0	4,2
4,0	20,0	2,0
4,0	7,0	4,0
10,0	15,0	10,0
2,0	4,0	2,0
4,0	6,0	6,0
2,0	6,0	4,0
2,0	4,0	4,0
6,0	7,0	8,4
4,0	15,0	6,2
2,0	7,0	2,0
0,0	8,0	2,0
2,0	12,0	6,2
0,0	3,0	0,0
0,0	1,0	0,0
2,0	12,1	2,0
0,0	7,0	2,0
0,0	4,0	0,0
6,0	2,0	2,2
8,0	57,2	4,2
4,0	10,1	4,0
2,0	5,0	2,0
0,0	4,0	2,0
2,0	3,0	0,0
2,0	2,0	2,2
0,0	3,0	0,0
0,0	0,0	0,0
0,0	2,0	2,0
2,0	2,0	2,0
12,0	7,0	10,0
8,0	13,0	6,0
2,0	1,0	4,0
0,0	1,0	0,0
2,0	3,0	2,0
2,0	2,0	2,0
6,0	4,1	10,0
0,0	2,0	2,0
0,0	2,1	2,0
0,0	4,0	4,2
0,0	3,0	4,4
0,0	1,0	0,0
2,0	9,2	0,0
0,0	4,2	2,2
10,0	33,1	14,4
4,0	10,0	2,0
0,0	5,0	0,0
2,0	0,0	4,4
0,0	4,0	6,2
0,0	0,0	2,0
0,0	2,1	0,0
0,0	3,0	0,0
2,0	7,1	2,0
0,0	0,0	0,0
2,0	7,0	0,0
2,0	2,0	2,0
0,0	6,0	2,2
0,0	2,0	0,0
0,0	3,0	0,0
2,0	2,1	2,2
20,0	10,1	22,8
6,0	2,0	8,4
6,0	7,1	6,4
0,0	3,0	0,0
42,0	20,1	40,12
0,0	3,1	0,0
2,0	8,1	2,0
4,0	5,2	4,2
6,0	7,2	8,2
0,0	5,0	0,0
2,0	5,2	2,2
0,0	3,1	0,0
18,0	13,4	10,4
6,0	4,0	2,0
14,0	16,2	6,2
24,4	22,2	22,2
78,0	50,4	72,18
4,0	9,1	6,2
6,0	3,2	6,0
4,0	2,0	0,0
10,0	25,0	34,10
2,0	8,1	2,0
0,0	3,0	2,0
0,0	3,1	0,0
14,0	23,1	12,6
0,0	4,0	0,0
52,0	30,1	62,8
2,0	4,0	2,2
8,0	13,0	6,0
4,0	9,0	8,2
30,0	27,0	28,8
10,2	11,0	16,0
14,0	10,0	12,2
50,0	28,1	38,12
96,4	45,2	102,16
60,0	26,0	56,14
18,0	52,0	16,2
4,0	8,0	4,2
64,2	42,1	68,10
4,0	18,0	4,0
24,0	29,0	26,0
0,0	5,1	0,0
8,0	12,0	2,2
2,0	5,1	2,2
8,0	16,2	8,0
0,0	12,0	2,2
4,0	15,0	4,2
0,0	11,1	0,0
0,0	9,0	0,0
2,0	18,0	0,0
6,0	10,2	8,2
2,0	2,0	0,0
0,0	5,0	0,0
8,0	12,0	8,4
0,0	12,1	0,0
4,0	4,1	2,0
0,0	2,0	0,0
0,0	2,0	0,0
2,0	7,0	2,0
0,0	2,0	0,0
0,0	8,0	0,0
0,0	3,0	0,0
4,0	4,0	2,0
0,0	1,0	0,0
0,0	0,0	0,0
0,0	5,1	0,0
0,0	4,1	0,0
0,0	0,0	0,0
0,0	15,1	0,0
0,0	1,0	0,0
0,0	6,0	0,0
0,0	1,1	0,0
0,0	0,0	0,0
1006,0	1006,29	1006256

## Sheet: Figure. 3
Figure 3a
	CONV	1KG	WBBC	WBEA	WBKG	CONV	1KG	WBBC	WBEA	WBKG
< 0.1%	0.17668	0.39498	0.50337	0.5287	0.50456	2330	4346	8019	9344	7441
0.1-0.2%	0.14354	0.40205	0.52003	0.54596	0.51232	627	2256	5942	6905	5145
0.2-0.3%	0.17163	0.44415	0.53108	0.56018	0.54873	812	2562	5353	6337	5338
0.3-0.5%	0.19581	0.4782	0.54535	0.57555	0.57913	1821	4882	8717	10100	9169
0.5-1%	0.26935	0.53705	0.58806	0.61927	0.62742	5824	11402	17732	20315	19560
1-2%	0.44805	0.66662	0.69459	0.7217	0.7287	17575	24759	29188	31536	31470
2-3%	0.61078	0.77198	0.79084	0.8131	0.81688	16862	20861	22897	24048	24088
3-5%	0.71621	0.83447	0.84846	0.86735	0.86856	27772	32581	34431	35775	35793
5-10%	0.77453	0.85535	0.86711	0.8868	0.88664	46792	53410	55155	57755	58066
10-15%	0.81184	0.87005	0.8802	0.89961	0.89862	35451	41506	42552	45128	45259
15-20%	0.82315	0.87217	0.87969	0.90147	0.90095	29461	34886	36190	38984	38934
20-25%	0.83586	0.88127	0.8862	0.9069	0.90687	27825	32980	34009	35950	35945
25-30%	0.82766	0.87658	0.87921	0.90201	0.90243	23310	28250	28828	30905	30874
30-35%	0.8236	0.8723	0.87472	0.89965	0.89959	22465	27232	27630	30065	30043
35-40%	0.81396	0.86548	0.86818	0.89369	0.89362	20342	24864	25308	27716	27604
40-45%	0.8185	0.86859	0.86958	0.89609	0.89652	19242	23408	23817	26118	26124
45-50%	0.80942	0.85805	0.86149	0.88718	0.88668	18909	22931	23393	25542	25425
Figure 3b
shared well-imputed proportion
	CONV	1KG	WBBC	WBEA	WBKG
< 0.1%	0.0636	0.1187	0.2189	0.2551	0.2032
0.1-0.2%	0.0203	0.0731	0.1925	0.2237	0.1666
0.2-0.3%	0.0292	0.0922	0.1927	0.2281	0.1921
0.3-0.5%	0.0413	0.1106	0.1975	0.2289	0.2078
0.5-1%	0.0838	0.1641	0.2551	0.2923	0.2814
1-2%	0.2673	0.3768	0.445	0.4799	0.4789
2-3%	0.4573	0.5657	0.623	0.6522	0.6532
3-5%	0.5883	0.6902	0.7319	0.7578	0.7582
5-10%	0.6351	0.7249	0.7505	0.7839	0.7881
10-15%	0.6547	0.7665	0.7877	0.8333	0.8358
15-20%	0.6521	0.7723	0.8036	0.863	0.8619
20-25%	0.6915	0.8195	0.8478	0.8932	0.8931
25-30%	0.6743	0.8174	0.8362	0.8941	0.8932
30-35%	0.6667	0.808	0.8226	0.8922	0.8915
35-40%	0.6482	0.7924	0.8085	0.883	0.8795
40-45%	0.6619	0.8049	0.8216	0.8985	0.8985
45-50%	0.6481	0.7858	0.8034	0.8752	0.8713
Figure 3c
shared well-imputed proportion
	tmp	CONV	1KG	WBBC	WBEA	WBKG
high	1	0.434891	0.538635	0.589149	0.633704	0.625147
low	0	0.565109	0.461365	0.410851	0.366296	0.374853
Figure 3d
panel	sample	AA_ccd	AB_ccd	BB_ccd	NR_ccd
CONV	jx0002	0.984858	0.80916	0.79661	0.807522
CONV	jx0004	0.988329	0.81864	0.884615	0.829474
CONV	jx0006	0.985568	0.804233	0.83871	0.809091
CONV	jx0008	0.986905	0.790634	0.833333	0.79669
CONV	jx0009	0.984839	0.801034	0.865672	0.810573
CONV	jx0011	0.990413	0.802111	0.8	0.801843
CONV	jx0015	0.987849	0.818182	0.847222	0.822757
CONV	jx0016	0.98685	0.789757	0.79661	0.790698
CONV	jx0020	0.986569	0.836788	0.873418	0.843011
CONV	jx0021	0.995189	0.80916	0.893617	0.818182
CONV	jx0023	0.991566	0.791237	0.818182	0.794582
CONV	jx0024	0.988771	0.809735	0.833333	0.812
CONV	jx0025	0.987871	0.847938	0.833333	0.845815
CONV	jx0026	0.993932	0.823232	0.779661	0.817582
CONV	jx0028	0.990931	0.761394	0.907895	0.786192
CONV	jx0031	0.995788	0.821622	0.71831	0.804989
CONV	jx0032	0.989222	0.790191	0.818182	0.794457
CONV	jx0033	0.98397	0.8425	0.91358	0.85447
CONV	jx0034	0.991443	0.815	0.671642	0.794433
CONV	jx0036	0.988166	0.837758	0.824324	0.835351
CONV	jx0037	0.991566	0.831169	0.862069	0.835214
CONV	jx0038	0.985092	0.821229	0.823529	0.821596
CONV	jx0040	0.991034	0.801075	0.931034	0.818605
CONV	jx0041	0.994529	0.802005	0.898305	0.81441
CONV	jx0043	0.992788	0.829333	0.8125	0.826879
CONV	jx0044	0.990274	0.815584	0.863014	0.823144
CONV	jx0045	0.992029	0.79803	0.848485	0.805085
CONV	jx0046	0.98744	0.813008	0.806452	0.812065
CONV	jx0048	0.991612	0.815013	0.885246	0.824885
CONV	jx0049	0.992692	0.78481	0.878788	0.798265
CONV	jx0050	0.988436	0.813299	0.898551	0.826087
CONV	jx0055	0.99082	0.78626	0.868421	0.799574
CONV	jx0056	0.990465	0.801136	0.835616	0.807059
CONV	jx0057	0.984802	0.800512	0.80597	0.80131
CONV	jx0059	0.990442	0.80163	0.819672	0.804196
CONV	jx0061	0.985612	0.790885	0.83871	0.797701
CONV	jx0062	0.98917	0.822751	0.793651	0.818594
CONV	jx0063	0.988457	0.836272	0.75	0.824945
CONV	jx0066	0.993357	0.814136	0.876923	0.823266
CONV	jx0067	0.991632	0.787634	0.810345	0.790698
CONV	jx0068	0.987692	0.80198	0.878378	0.813808
CONV	jx0070	0.995128	0.839695	0.75	0.826464
CONV	jx0071	0.988372	0.825666	0.75	0.816631
CONV	jx0073	0.990431	0.811671	0.796296	0.809745
CONV	jx0074	0.989899	0.836111	0.833333	0.835714
CONV	jx0077	0.988017	0.822404	0.808824	0.820276
CONV	jx0079	0.989545	0.801508	0.848101	0.809224
CONV	jx0080	0.996341	0.8	0.871795	0.812095
CONV	jx0081	0.989609	0.798995	0.797101	0.798715
CONV	jx0082	0.985375	0.856423	0.861538	0.857143
CONV	jx0083	0.991002	0.798429	0.777778	0.795872
CONV	jx0084	0.992248	0.801653	0.888889	0.814554
CONV	jx0085	0.989183	0.788618	0.814286	0.792711
CONV	jx0088	0.990361	0.828645	0.807692	0.826185
CONV	jx0089	0.987219	0.832061	0.835821	0.832609
CONV	jx0091	0.994519	0.820513	0.859155	0.826464
CONV	jx0092	0.985577	0.838961	0.796296	0.833713
CONV	jx0093	0.994562	0.835052	0.866667	0.839286
CONV	jx0094	0.994023	0.807163	0.835821	0.811628
CONV	jx0095	0.991002	0.819892	0.78125	0.81422
CONV	jx0097	0.992692	0.793893	0.867647	0.804772
CONV	jx0099	0.989071	0.794805	0.788732	0.79386
CONV	jx0101	0.992088	0.801008	0.84127	0.806522
CONV	jx0102	0.994441	0.839901	0.858974	0.842975
CONV	jx0103	0.990926	0.799505	0.826087	0.802222
CONV	jx0104	0.991612	0.781915	0.896552	0.797235
CONV	jx0105	0.987923	0.808399	0.924242	0.825503
CONV	jx0106	0.990396	0.797333	0.870968	0.80778
CONV	jx0107	0.989051	0.820375	0.860465	0.827887
CONV	jx0108	0.985757	0.850543	0.82	0.84689
CONV	jx0109	0.989298	0.777473	0.807018	0.781473
CONV	jx0110	0.988002	0.822102	0.753846	0.811927
CONV	jx0112	0.991622	0.80163	0.796875	0.800926
CONV	jx0113	0.987127	0.829787	0.815385	0.827411
CONV	jx0116	0.989747	0.805333	0.914286	0.822472
CONV	jx0117	0.989678	0.765306	0.828125	0.774123
CONV	jx0118	0.990631	0.819672	0.853333	0.824701
CONV	jx0119	0.992044	0.820896	0.835821	0.823028
CONV	jx0120	0.991474	0.805556	0.846154	0.81128
CONV	jx0122	0.994485	0.791768	0.810345	0.794055
CONV	jx0123	0.992116	0.78803	0.886792	0.799559
CONV	jx0126	0.988286	0.774419	0.823529	0.779626
CONV	jx0127	0.990953	0.825065	0.822581	0.824719
CONV	jx0131	0.992624	0.840964	0.803279	0.836134
CONV	jx0132	0.990373	0.819372	0.847458	0.823129
CONV	jx0133	0.990361	0.795699	0.802817	0.79684
CONV	jx0134	0.989305	0.792135	0.8125	0.795238
CONV	jx0135	0.995192	0.811989	0.763889	0.8041
CONV	jx0136	0.992121	0.817259	0.813559	0.816777
CONV	jx0137	0.987219	0.8	0.872727	0.808696
CONV	jx0138	0.991484	0.830808	0.857143	0.834423
CONV	jx0139	0.992714	0.802083	0.902778	0.817982
CONV	jx0140	0.985419	0.831202	0.833333	0.83151
CONV	jx0141	0.990436	0.82337	0.822581	0.823256
CONV	jx0142	0.989609	0.813896	0.71875	0.800857
CONV	jx0143	0.990238	0.836683	0.818182	0.834052
CONV	jx0144	0.989064	0.805774	0.868421	0.816193
CONV	jx0146	0.991002	0.837333	0.836066	0.837156
CONV	jx0147	0.994468	0.831731	0.916667	0.842437
CONV	jx0150	0.991505	0.8125	0.8	0.810989
CONV	jx0151	0.991202	0.817629	0.84058	0.821608
CONV	jx0153	0.991541	0.840617	0.830508	0.839286
CONV	jx0154	0.990442	0.831933	0.805556	0.827506
CONV	jx0155	0.990837	0.800512	0.84	0.806867
CONV	jx0157	0.989176	0.846154	0.84127	0.845455
CONV	jx0158	0.9915	0.796392	0.852941	0.804825
CONV	jx0160	0.99202	0.785366	0.859375	0.795359
CONV	jx0161	0.988386	0.780856	0.871429	0.794433
CONV	jx0162	0.987952	0.799486	0.851852	0.805869
CONV	jx0163	0.987937	0.776042	0.868852	0.788764
CONV	jx0164	0.988957	0.815725	0.80303	0.813953
CONV	jx0166	0.993381	0.791892	0.802817	0.793651
CONV	jx0167	0.988513	0.81701	0.803279	0.815145
CONV	jx0168	0.991342	0.829327	0.742857	0.816872
CONV	jx0169	0.992116	0.802632	0.810811	0.803965
CONV	jx0171	0.98757	0.805621	0.776119	0.801619
CONV	jx0172	0.990338	0.802632	0.850746	0.809843
CONV	jx0173	0.98503	0.804178	0.8	0.803695
CONV	jx0174	0.989267	0.810056	0.823529	0.812207
CONV	jx0176	0.990953	0.8125	0.852459	0.817978
CONV	jx0177	0.988964	0.848259	0.771429	0.836864
CONV	jx0178	0.992705	0.827763	0.855072	0.831878
CONV	jx0179	0.992107	0.794344	0.850746	0.802632
CONV	jx0181	0.990385	0.822034	0.835294	0.824601
CONV	jx0182	0.989647	0.792	0.848837	0.802603
CONV	jx0183	0.991443	0.798995	0.768116	0.794433
CONV	jx0188	0.989111	0.786632	0.770492	0.784444
CONV	jx0189	0.990256	0.823961	0.826923	0.824295
CONV	jx0191	0.988998	0.825641	0.818182	0.824411
CONV	jx0193	0.990893	0.807018	0.824561	0.809211
CONV	jx0194	0.990831	0.813559	0.814815	0.813704
CONV	jx0195	0.983092	0.846154	0.871429	0.850112
CONV	jx0197	0.988322	0.780928	0.863636	0.796218
CONV	jx0198	0.988861	0.785714	0.895522	0.800821
CONV	jx0199	0.990279	0.791878	0.825397	0.796499
CONV	jx0201	0.989228	0.79235	0.727273	0.782407
CONV	jx0202	0.983395	0.82716	0.861111	0.832285
CONV	jx0203	0.995828	0.8	0.892308	0.814118
CONV	jx0204	0.990781	0.82439	0.833333	0.82563
CONV	jx0206	0.983051	0.788512	0.779412	0.78714
CONV	jx0207	0.990396	0.814208	0.84507	0.819222
CONV	jx0208	0.989215	0.797814	0.867647	0.808756
CONV	jx0211	0.990837	0.791045	0.875	0.802575
CONV	jx0212	0.993943	0.829016	0.80303	0.825221
CONV	jx0213	0.987768	0.808081	0.819444	0.809829
CONV	jx0214	0.988492	0.801527	0.779661	0.798673
CONV	jx0215	0.991045	0.768362	0.837838	0.780374
CONV	jx0216	0.988971	0.86	0.774648	0.847134
CONV	jx0217	0.988957	0.801909	0.814815	0.803383
CONV	jx0219	0.985849	0.830247	0.783133	0.820639
CONV	jx0221	0.990926	0.796992	0.882353	0.806667
CONV	jx0223	0.991551	0.804124	0.775862	0.800448
CONV	jx0224	0.989024	0.832512	0.807018	0.829374
CONV	jx0225	0.992049	0.8125	0.928571	0.833333
CONV	jx0226	0.992092	0.83376	0.779412	0.825708
CONV	jx0227	0.989247	0.817204	0.789474	0.81352
CONV	jx0228	0.991124	0.810345	0.861538	0.818402
CONV	jx0229	0.987334	0.808184	0.87037	0.81573
CONV	jx0231	0.988889	0.811456	0.703125	0.797101
CONV	jx0232	0.988478	0.787879	0.896552	0.801762
CONV	jx0233	0.989628	0.840399	0.777778	0.831897
CONV	jx0234	0.987265	0.809877	0.77551	0.806167
CONV	jx0236	0.991701	0.77809	0.783333	0.778846
CONV	jx0237	0.993329	0.80402	0.857143	0.810573
CONV	jx0238	0.989851	0.797844	0.789474	0.796729
CONV	jx0239	0.990986	0.842105	0.881356	0.84738
CONV	jx0240	0.991484	0.781333	0.785714	0.782135
CONV	jx0241	0.990105	0.821687	0.816901	0.820988
CONV	jx0242	0.990413	0.843915	0.875	0.847926
CONV	jx0243	0.988595	0.832	0.887097	0.839817
CONV	jx0244	0.99016	0.817734	0.788732	0.813417
CONV	jx0245	0.992736	0.79798	0.781818	0.796009
CONV	jx0246	0.989672	0.80829	0.760563	0.800875
CONV	jx0248	0.989653	0.854637	0.770492	0.843478
CONV	jx0249	0.990898	0.814815	0.8	0.813187
CONV	jx0251	0.993284	0.823245	0.846154	0.825806
CONV	jx0254	0.983304	0.802168	0.929825	0.819249
CONV	jx0255	0.990081	0.8	0.893333	0.814286
CONV	jx0257	0.99152	0.797436	0.854839	0.80531
CONV	jx0258	0.989678	0.77261	0.869565	0.787281
CONV	jx0259	0.989124	0.828496	0.884058	0.837054
CONV	jx0260	0.990893	0.792593	0.823529	0.796053
CONV	jx0262	0.986027	0.8	0.805195	0.800875
CONV	jx0263	0.989875	0.806094	0.857143	0.813679
CONV	jx0264	0.989078	0.815104	0.816901	0.815385
CONV	jx0265	0.989672	0.835821	0.8	0.83151
CONV	jx0266	0.99192	0.811364	0.87037	0.817814
CONV	jx0268	0.987849	0.829457	0.828571	0.829322
CONV	jx0269	0.994499	0.801471	0.779661	0.798715
CONV	jx0270	0.987707	0.828784	0.863014	0.834034
CONV	jx0271	0.993313	0.803069	0.791045	0.80131
CONV	jx0272	0.99284	0.82199	0.866667	0.826698
CONV	jx0273	0.986334	0.808333	0.9	0.821429
CONV	jx0274	0.990942	0.832061	0.833333	0.832215
CONV	jx0275	0.988937	0.785542	0.754098	0.781513
CONV	jx0276	0.991731	0.814706	0.857143	0.821951
CONV	jx0277	0.989615	0.813602	0.884058	0.824034
CONV	jx0278	0.987864	0.824561	0.910714	0.835165
CONV	jx0281	0.993243	0.782927	0.861538	0.793684
CONV	jx0282	0.989659	0.823383	0.754386	0.814815
CONV	jx0283	0.988909	0.752381	0.816667	0.760417
CONV	jx0284	0.989784	0.808901	0.789474	0.806378
CONV	jx0285	0.990769	0.799517	0.78125	0.797071
CONV	jx0286	0.992054	0.8	0.822581	0.802998
CONV	jx0289	0.992102	0.776156	0.869565	0.785558
CONV	jx0291	0.989091	0.792	0.833333	0.799117
CONV	jx0292	0.993437	0.818697	0.878378	0.82904
CONV	jx0293	0.986763	0.827957	0.768116	0.818594
CONV	jx0295	0.995221	0.813056	0.847826	0.820513
CONV	jx0296	0.984375	0.803815	0.777778	0.799544
CONV	jx0297	0.991607	0.805479	0.871429	0.816092
CONV	jx0299	0.989851	0.826816	0.871429	0.834112
CONV	jx0300	0.992145	0.816	0.794521	0.8125
CONV	jx0301	0.992211	0.824147	0.867925	0.829493
CONV	jx0304	0.986244	0.80274	0.818182	0.805104
CONV	jx0305	0.988322	0.807882	0.8	0.806723
CONV	jx0306	0.991642	0.832869	0.811594	0.829439
CONV	jx0307	0.993201	0.83871	0.804878	0.83299
CONV	jx0309	0.988568	0.795866	0.814815	0.798186
CONV	jx0310	0.99087	0.832041	0.876712	0.83913
CONV	jx0311	0.990459	0.850543	0.913793	0.859155
CONV	jx0312	0.989241	0.769231	0.772727	0.769767
CONV	jx0313	0.988206	0.860911	0.906667	0.867886
CONV	jx0316	0.988351	0.781775	0.8	0.783898
CONV	jx0317	0.989183	0.827586	0.919355	0.840547
CONV	jx0318	0.986691	0.826873	0.793651	0.822222
CONV	jx0319	0.990803	0.827251	0.803279	0.824153
CONV	jx0320	0.989024	0.774752	0.915254	0.792657
CONV	jx0322	0.989653	0.794486	0.885246	0.806522
CONV	jx0323	0.988235	0.80241	0.849315	0.809426
CONV	jx0324	0.990279	0.806701	0.84058	0.811816
CONV	jx0325	0.988575	0.807292	0.803571	0.806818
CONV	jx0326	0.993313	0.765743	0.803279	0.770742
CONV	jx0329	0.985612	0.830239	0.810345	0.827586
CONV	jx0331	0.987864	0.81864	0.758621	0.810989
CONV	jx0332	0.992844	0.789916	0.855072	0.800469
CONV	jx0333	0.986707	0.859008	0.8	0.850446
CONV	jx0334	0.98728	0.835979	0.810811	0.831858
CONV	jx0335	0.988595	0.815508	0.873016	0.823799
CONV	jx0339	0.990332	0.826667	0.890411	0.837054
CONV	jx0340	0.990321	0.809524	0.861111	0.817778
CONV	jx0341	0.988971	0.820449	0.842857	0.823779
CONV	jx0342	0.988513	0.82199	0.820896	0.821826
CONV	jx0345	0.993116	0.784897	0.838235	0.792079
CONV	jx0346	0.990402	0.790191	0.84058	0.798165
CONV	jx0347	0.991551	0.780105	0.875	0.793722
CONV	jx0349	0.991622	0.789894	0.857143	0.798611
CONV	jx0350	0.989839	0.794195	0.882353	0.804651
CONV	jx0351	0.992131	0.813472	0.784615	0.809313
CONV	jx0353	0.991546	0.820513	0.842105	0.823266
CONV	jx0356	0.989176	0.832061	0.914894	0.840909
CONV	jx0357	0.988372	0.788462	0.849057	0.795309
CONV	jx0358	0.992793	0.801061	0.852459	0.808219
CONV	jx0359	0.990385	0.790191	0.861111	0.801822
CONV	jx0361	0.989091	0.792651	0.777778	0.790287
CONV	jx0362	0.992624	0.812968	0.84	0.817227
CONV	jx0364	0.987879	0.81701	0.753846	0.807947
CONV	jx0366	0.987923	0.821053	0.895522	0.832215
CONV	jx0367	0.988329	0.787589	0.785714	0.787368
CONV	jx0369	0.985551	0.8	0.806452	0.800905
CONV	jx0370	0.989215	0.826558	0.769231	0.817972
CONV	jx0371	0.99201	0.809859	0.88	0.817227
CONV	jx0376	0.992131	0.819797	0.877193	0.827051
CONV	jx0377	0.989747	0.804178	0.854839	0.811236
CONV	jx0378	0.993305	0.827676	0.805195	0.823913
CONV	jx0380	0.991013	0.852941	0.866667	0.854839
CONV	jx0383	0.987952	0.792079	0.74359	0.78781
CONV	jx0384	0.991039	0.854167	0.933333	0.862471
CONV	jx0385	0.987901	0.828418	0.87013	0.835556
CONV	jx0386	0.990285	0.826772	0.893333	0.837719
CONV	jx0391	0.992656	0.811138	0.785714	0.808102
CONV	jx0392	0.990315	0.799472	0.861111	0.809313
CONV	jx0394	0.993409	0.804348	0.863636	0.813364
CONV	jx0395	0.990178	0.806846	0.815385	0.808017
CONV	jx0397	0.991463	0.807107	0.826087	0.809935
CONV	jx0398	0.990285	0.811083	0.813559	0.811404
CONV	jx0400	0.990775	0.840686	0.782609	0.832285
CONV	jx0402	0.988554	0.80429	0.914286	0.82167
CONV	jx0403	0.992701	0.807198	0.785714	0.803922
CONV	jx0404	0.987195	0.800493	0.789474	0.799136
CONV	jx0405	0.990488	0.810959	0.875	0.819477
CONV	jx0409	0.991422	0.77037	0.848485	0.781316
CONV	jx0418	0.987908	0.802632	0.913043	0.819599
CONV	jx0426	0.991013	0.821333	0.847458	0.824885
CONV	jx0427	0.989064	0.80597	0.8	0.805252
CONV	jx0428	0.993873	0.792593	0.848485	0.800425
CONV	jx0429	0.992154	0.78961	0.868852	0.800448
CONV	jx0430	0.99105	0.829609	0.768116	0.819672
CONV	jx0434	0.991587	0.798928	0.848485	0.806378
CONV	jx0435	0.992126	0.826873	0.815385	0.825221
CONV	jx0436	0.989038	0.812808	0.818182	0.813449
CONV	jx0437	0.994019	0.797297	0.934426	0.816705
CONV	jx0442	0.990356	0.766017	0.882353	0.788288
CONV	jx0443	0.990942	0.782051	0.736842	0.776286
CONV	jx0444	0.989621	0.80397	0.806452	0.804301
CONV	jx0447	0.989038	0.824742	0.835616	0.826464
CONV	jx0449	0.991505	0.81491	0.924242	0.830769
CONV	jx0452	0.993884	0.810345	0.854839	0.816239
CONV	jx0454	0.992121	0.804569	0.813559	0.80574
CONV	jx0457	0.989716	0.786632	0.868852	0.797778
CONV	jx0459	0.995778	0.815508	0.830986	0.817978
CONV	jx0461	0.9915	0.791667	0.777778	0.789474
CONV	jx0468	0.994519	0.83208	0.903226	0.841649
CONV	jx0472	0.991156	0.807263	0.77551	0.80344
CONV	jx0473	0.991108	0.816156	0.894737	0.826923
CONV	jx0474	0.990074	0.824074	0.847458	0.826884
CONV	jx0475	0.990764	0.811736	0.857143	0.818372
CONV	jx0477	0.991677	0.764865	0.843137	0.774347
CONV	jx0478	0.990465	0.833795	0.875	0.84
CONV	jx0481	0.986236	0.791892	0.887097	0.805556
CONV	jx0484	0.989004	0.807882	0.783333	0.804721
CONV	jx0485	0.990893	0.804124	0.911765	0.820175
CONV	jx0486	0.989209	0.787062	0.796875	0.788506
CONV	jx0489	0.995003	0.792711	0.809524	0.794821
CONV	jx0490	0.992126	0.806701	0.78125	0.803097
CONV	jx0491	0.99198	0.798526	0.84	0.804979
CONV	jx0492	0.989382	0.815068	0.8125	0.814741
CONV	jx0497	0.992615	0.788462	0.870968	0.799163
CONV	jx0498	0.992049	0.787179	0.846154	0.797009
CONV	jx0500	0.986731	0.769634	0.84127	0.779775
CONV	jx0503	0.985303	0.828283	0.918919	0.842553
CONV	jx0506	0.993865	0.833333	0.813559	0.830867
CONV	jx0507	0.993373	0.801527	0.82	0.803612
CONV	jx0508	0.988554	0.791667	0.745763	0.785553
CONV	jx0512	0.98867	0.809264	0.813559	0.809859
CONV	jx0513	0.990268	0.789873	0.84375	0.797386
CONV	jx0515	0.991865	0.801822	0.833333	0.805941
CONV	jx0519	0.989084	0.832041	0.835821	0.832599
CONV	jx0521	0.98915	0.776316	0.84375	0.786036
CONV	jx0523	0.990831	0.818182	0.84507	0.82227
CONV	jx0528	0.989722	0.832474	0.901639	0.841871
CONV	jx0529	0.991484	0.78553	0.736111	0.777778
CONV	jx0535	0.991945	0.815085	0.871795	0.824131
CONV	jx0538	0.988429	0.82	0.868852	0.826464
CONV	jx0539	0.992687	0.810127	0.865672	0.818182
CONV	jx0540	0.990798	0.803828	0.872727	0.811839
CONV	jx0543	0.98915	0.803714	0.791045	0.801802
CONV	jx0545	0.992107	0.811881	0.730769	0.802632
CONV	jx0547	0.987923	0.811989	0.775	0.805369
CONV	jx0551	0.989104	0.805063	0.875	0.813747
CONV	jx0554	0.987723	0.807407	0.826087	0.810127
CONV	jx0555	0.991416	0.822943	0.802817	0.819915
CONV	jx0559	0.99281	0.808108	0.84375	0.813364
CONV	jx0560	0.993227	0.773632	0.87013	0.789144
CONV	jx0563	0.992097	0.823077	0.838235	0.825328
CONV	jx0564	0.992068	0.805195	0.860759	0.814655
CONV	jx0568	0.991406	0.821608	0.842105	0.824895
CONV	jx0569	0.98728	0.815789	0.916667	0.831858
CONV	jx0571	0.989273	0.782967	0.868852	0.795294
CONV	jx0574	0.990814	0.780142	0.787234	0.780851
CONV	jx0576	0.986928	0.792135	0.8125	0.795238
CONV	jx0577	0.991541	0.797927	0.854839	0.805804
CONV	jx0580	0.992116	0.78626	0.786885	0.786344
CONV	jx0582	0.991647	0.794038	0.827586	0.798595
CONV	jx0586	0.991515	0.803069	0.887097	0.81457
CONV	jx0588	0.988088	0.822888	0.859649	0.82783
CONV	jx0589	0.989634	0.832474	0.84	0.833693
CONV	jx0591	0.988943	0.812346	0.842857	0.816842
CONV	jx0592	0.992683	0.790281	0.833333	0.796976
CONV	jx0593	0.989031	0.79803	0.857143	0.805195
CONV	jx0594	0.993939	0.772959	0.852459	0.783664
CONV	jx0595	0.989228	0.867925	0.852459	0.865741
CONV	jx0596	0.988991	0.766917	0.826087	0.775641
CONV	jx0601	0.9957	0.758373	0.77193	0.76
CONV	jx0605	0.985285	0.810219	0.836066	0.813559
CONV	jx0611	0.990947	0.817481	0.789474	0.813901
CONV	jx0616	0.987156	0.790524	0.791045	0.790598
CONV	jx0618	0.987403	0.822281	0.830508	0.823394
CONV	jx0621	0.9895	0.776498	0.82	0.780992
CONV	jx0622	0.991427	0.797531	0.923077	0.814894
CONV	jx0623	0.989144	0.804688	0.721311	0.793258
CONV	jx0624	0.98979	0.84492	0.875	0.849315
CONV	jx0627	0.988984	0.807018	0.885714	0.818763
CONV	jx0628	0.992253	0.785311	0.859155	0.797647
CONV	jx0630	0.996319	0.837629	0.858824	0.841438
CONV	jx0632	0.991612	0.824468	0.913793	0.836406
CONV	jx0633	0.993353	0.803069	0.877193	0.8125
CONV	jx0637	0.994509	0.798469	0.833333	0.803879
CONV	jx0638	0.9915	0.812339	0.865672	0.820175
CONV	jx0639	0.990969	0.852547	0.884058	0.857466
CONV	jx0640	0.987093	0.804938	0.788732	0.802521
CONV	jx0641	0.990931	0.818428	0.875	0.828508
CONV	jx0642	0.984384	0.798913	0.871429	0.810502
CONV	jx0643	0.989004	0.841849	0.763636	0.832618
CONV	jx0644	0.992788	0.794667	0.8125	0.797267
CONV	jx0645	0.991013	0.778082	0.855072	0.790323
CONV	jx0646	0.987871	0.831579	0.797297	0.825991
CONV	jx0647	0.990297	0.81864	0.859649	0.823789
CONV	jx0648	0.99511	0.801956	0.810345	0.802998
CONV	jx0649	0.988984	0.796392	0.864198	0.808102
CONV	jx0650	0.987296	0.811024	0.84058	0.815556
CONV	jx0653	0.989647	0.837975	0.787879	0.830803
CONV	jx0654	0.992583	0.798077	0.855072	0.806186
CONV	jx0656	0.994549	0.848866	0.836364	0.847345
CONV	jx0657	0.990909	0.810127	0.844828	0.81457
CONV	jx0658	0.99039	0.812155	0.881579	0.824201
CONV	jx0661	0.991531	0.783854	0.893939	0.8
CONV	jx0662	0.996375	0.808081	0.865385	0.814732
CONV	jx0663	0.98744	0.822888	0.90625	0.835267
CONV	jx0664	0.990724	0.804348	0.791667	0.802469
CONV	jx0666	0.989691	0.763298	0.846154	0.777533
CONV	jx0669	0.986161	0.817708	0.912281	0.829932
CONV	jx0670	0.988024	0.840782	0.813333	0.836028
CONV	jx0672	0.989802	0.805085	0.841463	0.811927
CONV	jx0673	0.994462	0.816626	0.855072	0.822176
CONV	jx0674	0.9915	0.832021	0.813333	0.828947
CONV	jx0675	0.991602	0.831025	0.813333	0.827982
CONV	jx0676	0.993256	0.80798	0.915493	0.824153
CONV	jx0679	0.992243	0.811989	0.8	0.810304
CONV	jx0680	0.986626	0.827493	0.816092	0.825328
CONV	jx0682	0.992112	0.786458	0.788732	0.786813
CONV	jx0684	0.992797	0.790323	0.846154	0.798627
CONV	jx0686	0.990202	0.790865	0.87037	0.8
CONV	jx0688	0.994051	0.809917	0.881356	0.819905
CONV	jx0689	0.987211	0.820972	0.742857	0.809111
CONV	jx0691	0.99022	0.775194	0.8125	0.781585
CONV	jx0692	0.991566	0.811024	0.822581	0.812641
CONV	jx0698	0.991034	0.839142	0.77193	0.830233
CONV	jx0699	0.991432	0.792079	0.784615	0.791045
CONV	jx0704	0.990471	0.820937	0.868852	0.82783
CONV	jx0706	0.993305	0.809291	0.784314	0.806522
CONV	jx0707	0.989753	0.782383	0.87931	0.795045
CONV	jx0708	0.99098	0.819178	0.92	0.836364
CONV	jx0709	0.991379	0.794554	0.88	0.807933
CONV	jx0710	0.995721	0.803483	0.723077	0.792291
CONV	jx0712	0.983832	0.801653	0.871429	0.812933
CONV	jx0718	0.991427	0.767089	0.866667	0.782979
CONV	jx0719	0.988711	0.815562	0.890411	0.828571
CONV	jx0720	0.992083	0.810127	0.848485	0.815618
CONV	jx0725	0.990268	0.816377	0.785714	0.812636
CONV	jx0726	0.98974	0.825137	0.8375	0.827354
CONV	jx0727	0.987981	0.772251	0.859649	0.783599
CONV	jx0729	0.991474	0.838384	0.815385	0.835141
CONV	jx0731	0.987945	0.796345	0.803279	0.797297
CONV	jx0732	0.987226	0.822055	0.816667	0.821351
CONV	jx0733	0.990419	0.79235	0.820896	0.796767
CONV	jx0738	0.984375	0.797297	0.84058	0.8041
CONV	jx0740	0.986594	0.806202	0.8	0.805195
CONV	jx0742	0.987812	0.812665	0.903614	0.829004
CONV	jx0747	0.986634	0.821608	0.966102	0.840263
CONV	jx0748	0.984793	0.80829	0.808219	0.808279
CONV	jx0754	0.988372	0.810742	0.833333	0.814499
CONV	jx0759	0.991453	0.818408	0.84127	0.821505
CONV	jx0761	0.992727	0.826316	0.849315	0.830022
CONV	jx0762	0.991622	0.841689	0.849057	0.842593
CONV	jx0763	0.98959	0.80798	0.869565	0.817021
CONV	jx0769	0.987797	0.792593	0.813559	0.795259
CONV	jx0770	0.987257	0.820896	0.773585	0.815385
CONV	jx0771	0.993297	0.822785	0.865672	0.829004
CONV	jx0773	0.992285	0.812155	0.857143	0.818182
CONV	jx0781	0.989709	0.835476	0.887097	0.842572
CONV	jx0784	0.989596	0.81733	0.904762	0.82516
CONV	jx0786	0.988429	0.814356	0.912281	0.826464
CONV	jx0789	0.991667	0.820937	0.866667	0.827423
CONV	jx0792	0.992059	0.779156	0.809524	0.783262
CONV	jx0793	0.990769	0.828431	0.8	0.824268
CONV	jx0796	0.989084	0.821705	0.820896	0.821586
CONV	jx0797	0.989318	0.810056	0.783333	0.80622
CONV	jx0798	0.98793	0.83376	0.872727	0.838565
CONV	jx0800	0.993804	0.821516	0.875	0.830266
CONV	jx0801	0.99388	0.812658	0.837838	0.816631
CONV	jx0802	0.98852	0.806616	0.836364	0.810268
CONV	jx0808	0.988344	0.803398	0.868852	0.811839
CONV	jx0810	0.993373	0.811828	0.873239	0.82167
CONV	jx0812	0.993349	0.849206	0.802817	0.841871
CONV	jx0815	0.989044	0.819338	0.880597	0.828261
CONV	jx0816	0.992178	0.850785	0.779661	0.84127
CONV	jx0821	0.995633	0.805556	0.75	0.798
CONV	jx0825	0.988293	0.788835	0.852941	0.797917
CONV	jx0826	0.992678	0.800493	0.87931	0.810345
CONV	jx0829	0.987574	0.835962	0.8125	0.830508
CONV	jx0837	0.991546	0.80203	0.886792	0.812081
CONV	jx0838	0.988067	0.828255	0.878788	0.836066
CONV	jx0842	0.989124	0.840206	0.766667	0.830357
CONV	jx0844	0.985437	0.820253	0.716667	0.806593
CONV	jx0846	0.992073	0.8025	0.714286	0.790497
CONV	jx0847	0.988088	0.792916	0.736842	0.785377
CONV	jx0850	0.991561	0.77892	0.818182	0.783784
CONV	jx0851	0.989441	0.829837	0.84375	0.831643
CONV	jx0852	0.993839	0.793349	0.847458	0.8
CONV	jx0856	0.985075	0.820856	0.814815	0.820093
CONV	jx0859	0.987797	0.771712	0.901639	0.788793
CONV	jx0861	0.989111	0.832898	0.880597	0.84
CONV	jx0864	0.995768	0.835979	0.802817	0.830735
CONV	jx0870	0.993888	0.80829	0.864198	0.817987
CONV	jx0872	0.992836	0.816489	0.807692	0.815421
CONV	jx0875	0.994529	0.791878	0.890625	0.805677
CONV	jx0878	0.986897	0.820225	0.897059	0.832547
CONV	jx0879	0.994617	0.826816	0.876712	0.835267
CONV	jx0882	0.994578	0.821053	0.714286	0.805869
CONV	jx0884	0.990105	0.797066	0.87013	0.808642
CONV	jx0888	0.98725	0.834606	0.857143	0.837719
CONV	jx0890	0.99201	0.828784	0.808219	0.82563
CONV	jx0892	0.990178	0.815461	0.808219	0.814346
CONV	jx0893	0.994037	0.798295	0.851351	0.807512
CONV	jx0894	0.989941	0.803519	0.847222	0.811138
CONV	jx0895	0.990876	0.787565	0.876712	0.801743
CONV	jx0896	0.989609	0.774684	0.819444	0.781585
CONV	jx0897	0.98647	0.816229	0.87931	0.823899
CONV	jx0899	0.986445	0.798054	0.927536	0.816667
CONV	jx0900	0.992136	0.806701	0.822581	0.808889
CONV	jx0903	0.990074	0.834123	0.84058	0.835031
CONV	jx0904	0.989506	0.815789	0.907692	0.828157
CONV	jx0906	0.989202	0.805333	0.852459	0.811927
CONV	jx0909	0.991495	0.810127	0.774194	0.805252
CONV	jx0910	0.988379	0.818878	0.868421	0.826923
CONV	jx0912	0.987187	0.806616	0.859155	0.814655
CONV	jx0913	0.993846	0.77451	0.828571	0.782427
CONV	jx0914	0.986594	0.784264	0.897059	0.800866
CONV	jx0916	0.987974	0.819121	0.773585	0.813636
CONV	jx0918	0.990238	0.742574	0.9	0.762931
CONV	jx0923	0.991531	0.838196	0.794521	0.831111
CONV	jx0926	0.991622	0.783641	0.830189	0.789352
CONV	jx0928	0.987077	0.811321	0.833333	0.813808
CONV	jx0930	0.987775	0.773537	0.918919	0.796574
CONV	jx0934	0.98845	0.809896	0.905405	0.825328
CONV	jx0936	0.98959	0.82716	0.784615	0.821277
CONV	jx0946	0.993906	0.81519	0.835821	0.818182
CONV	jx0985	0.985663	0.823848	0.866667	0.829837
CONV	jx0986	0.992583	0.811905	0.861538	0.818557
CONV	jx1009	0.989545	0.817746	0.8	0.815514
CONV	jx1015	0.989163	0.819672	0.842105	0.823529
CONV	jx1017	0.990367	0.7979	0.901639	0.812217
CONV	jx1019	0.988379	0.821608	0.857143	0.826923
CONV	jx1021	0.989728	0.828205	0.758621	0.819196
CONV	jx1023	0.993936	0.810606	0.844828	0.814978
CONV	jx1026	0.993401	0.778378	0.833333	0.786697
CONV	jx1034	0.99151	0.805195	0.898551	0.819383
CONV	jx1036	0.99035	0.788804	0.865385	0.797753
CONV	jx1037	0.988315	0.805288	0.885246	0.815514
CONV	jx1038	0.986699	0.78866	0.868852	0.799555
CONV	jx1040	0.986327	0.812641	0.862745	0.817814
CONV	jx1041	0.989078	0.806366	0.858974	0.815385
CONV	jx1045	0.988882	0.813602	0.850575	0.820248
CONV	jx1047	0.990986	0.787634	0.850746	0.797267
CONV	jx1048	0.990931	0.803867	0.862069	0.815145
CONV	jx1051	0.992579	0.814286	0.893939	0.825103
CONV	jx1052	0.988436	0.812183	0.818182	0.813043
CONV	jx1053	0.994019	0.812672	0.897059	0.825986
CONV	jx1054	0.992647	0.79602	0.811594	0.798301
CONV	jx1056	0.990256	0.840314	0.822785	0.83731
CONV	jx1058	0.990332	0.773936	0.847222	0.785714
CONV	jx1059	0.990385	0.791237	0.843137	0.797267
CONV	jx1060	0.987871	0.817949	0.84375	0.821586
CONV	jx1063	0.988492	0.793011	0.8375	0.800885
CONV	jx1066	0.988478	0.821522	0.876712	0.830396
CONV	jx1067	0.993214	0.820707	0.860465	0.827801
CONV	jx1068	0.989703	0.799479	0.867647	0.809735
CONV	jx1070	0.989144	0.810526	0.861538	0.817978
CONV	jx1072	0.988358	0.791155	0.875	0.802548
CONV	jx1074	0.987908	0.804233	0.774648	0.799555
CONV	jx1075	0.990373	0.802111	0.903226	0.816327
CONV	jx1076	0.987639	0.801453	0.819444	0.804124
CONV	jx1077	0.991045	0.847025	0.853333	0.848131
CONV	jx1078	0.992551	0.805825	0.925	0.825203
CONV	jx1079	0.985637	0.780749	0.844828	0.789352
CONV	jx1080	0.990279	0.801527	0.84375	0.80744
CONV	jx1081	0.995721	0.751208	0.849057	0.762313
CONV	jx1082	0.992723	0.782967	0.866667	0.799559
CONV	jx1084	0.992701	0.821053	0.848101	0.825708
CONV	jx1087	0.988697	0.802292	0.863014	0.812796
CONV	jx1088	0.991045	0.777448	0.89011	0.801402
CONV	jx1089	0.990953	0.837696	0.761905	0.826966
CONV	jx1091	0.992749	0.802703	0.833333	0.808036
CONV	jx1092	0.989044	0.800518	0.837838	0.806522
CONV	jx1094	0.990842	0.845361	0.792208	0.836559
CONV	jx1097	0.991541	0.784615	0.775862	0.783482
CONV	jx1099	0.98692	0.840782	0.857143	0.84323
CONV	jx1100	0.995146	0.771795	0.861538	0.784615
CONV	jx1103	0.995095	0.793612	0.846154	0.800847
CONV	jx1104	0.994522	0.8	0.876923	0.81087
CONV	jx1105	0.992044	0.786632	0.775	0.784648
CONV	jx1106	0.989703	0.830334	0.904762	0.840708
CONV	jx1108	0.991667	0.79661	0.811594	0.799054
CONV	jx1109	0.991556	0.814714	0.820513	0.81573
CONV	jx1113	0.988169	0.816092	0.887097	0.82495
CONV	jx1115	0.991647	0.79564	0.8	0.796253
CONV	jx1116	0.989814	0.816216	0.859375	0.822581
CONV	jx1117	0.989716	0.825316	0.854545	0.828889
CONV	jx1119	0.991098	0.826347	0.761905	0.813397
CONV	jx1120	0.986667	0.796915	0.828125	0.801325
CONV	jx1121	0.989104	0.8175	0.745098	0.809313
CONV	jx1122	0.988561	0.825269	0.828571	0.825792
CONV	jx1124	0.989051	0.812968	0.810345	0.812636
CONV	jx1125	0.987783	0.819071	0.789474	0.815451
CONV	jx1126	0.990344	0.768831	0.852459	0.780269
CONV	jx1127	0.992088	0.805699	0.810811	0.806522
CONV	jx1128	0.993214	0.821002	0.904762	0.83195
CONV	jx1130	0.988336	0.828283	0.858974	0.833333
CONV	jx1131	0.988031	0.809264	0.892308	0.821759
CONV	jx1132	0.990338	0.765668	0.9125	0.791946
CONV	jx1133	0.99039	0.806789	0.781818	0.803653
CONV	jx1136	0.989267	0.843575	0.838235	0.842723
CONV	jx1137	0.992169	0.7979	0.887097	0.810384
CONV	jx1140	0.989697	0.851175	0.942857	0.865342
CONV	jx1144	0.987515	0.801105	0.847458	0.807601
CONV	jx1147	0.993377	0.804878	0.794521	0.803167
CONV	jx1148	0.987974	0.791237	0.884615	0.802273
CONV	jx1154	0.990996	0.806971	0.78125	0.803204
CONV	jx1155	0.986826	0.827957	0.786885	0.822171
CONV	jx1157	0.99087	0.815725	0.849057	0.819565
CONV	jx1159	0.989247	0.824468	0.792453	0.820513
CONV	jx1161	0.984596	0.8	0.85	0.80625
CONV	jx1162	0.98779	0.8225	0.769231	0.815054
CONV	jx1163	0.989808	0.803235	0.859375	0.811494
CONV	jx1164	0.990196	0.790281	0.8375	0.798301
CONV	jx1165	0.985312	0.812346	0.84375	0.816631
CONV	jx1166	0.98854	0.804749	0.818182	0.806742
CONV	jx1167	0.985446	0.824324	0.869048	0.832599
CONV	jx1168	0.989678	0.810026	0.805195	0.809211
CONV	jx1169	0.991432	0.798544	0.912281	0.812367
CONV	jx1171	0.993193	0.798578	0.846154	0.804928
CONV	jx1179	0.990425	0.831492	0.857143	0.835648
CONV	jx1180	0.988279	0.811736	0.890411	0.823651
CONV	jx1181	0.989374	0.839181	0.791045	0.831296
CONV	jx1182	0.987172	0.82266	0.883333	0.830472
CONV	jx1185	0.990718	0.82801	0.9125	0.841889
CONV	jx1187	0.990268	0.829146	0.819672	0.827887
CONV	jx1188	0.990326	0.783163	0.859649	0.792873
CONV	jx1190	0.992183	0.848404	0.78125	0.838636
CONV	jx1191	0.987387	0.798365	0.774648	0.794521
CONV	jx1192	0.989011	0.79597	0.852941	0.804301
CONV	jx1193	0.990937	0.783505	0.866667	0.794643
CONV	jx1195	0.988817	0.813754	0.854545	0.819307
CONV	jx1197	0.992767	0.805405	0.918919	0.824324
CONV	jx1199	0.9915	0.829457	0.855072	0.833333
CONV	jx1200	0.993393	0.810881	0.826923	0.812785
CONV	jx1201	0.987425	0.813889	0.849315	0.819861
CONV	jx1202	0.989814	0.819407	0.777778	0.813364
CONV	jx1203	0.99215	0.770449	0.823529	0.778523
CONV	jx1204	0.987692	0.801453	0.892308	0.813808
CONV	jx1205	0.990256	0.798507	0.813559	0.800434
CONV	jx1206	0.985774	0.82153	0.793651	0.817308
CONV	jx1207	0.991627	0.80109	0.84375	0.807425
CONV	jx1208	0.989722	0.835938	0.830769	0.835189
CONV	jx1210	0.990256	0.790576	0.873418	0.804772
CONV	jx1213	0.990689	0.786047	0.741935	0.780488
CONV	jx1214	0.990915	0.798387	0.775	0.794248
CONV	jx1215	0.987995	0.800562	0.864198	0.812357
CONV	jx1216	0.992718	0.787402	0.824324	0.793407
CONV	jx1217	0.98865	0.779292	0.854839	0.79021
CONV	jx1218	0.988443	0.815104	0.826667	0.816993
CONV	jx1219	0.989722	0.774278	0.867647	0.788419
CONV	jx1224	0.985757	0.811429	0.838235	0.815789
CONV	jx1225	0.992634	0.799031	0.868852	0.808017
CONV	jx1226	0.990244	0.798969	0.933333	0.820734
CONV	jx1228	0.994379	0.795238	0.865854	0.806773
CONV	jx1229	0.990814	0.800995	0.897059	0.814894
CONV	jx1235	0.989765	0.849604	0.84127	0.848416
CONV	jx1236	0.989058	0.817949	0.852941	0.823144
CONV	jx1238	0.986667	0.821522	0.833333	0.8234
CONV	jx1239	0.990315	0.804569	0.894737	0.815965
CONV	jx1240	0.987812	0.813953	0.84	0.818182
CONV	jx1241	0.993284	0.780362	0.846154	0.791398
CONV	jx1242	0.99202	0.780193	0.783333	0.780591
CONV	jx1243	0.989621	0.825436	0.9375	0.84086
CONV	jx1245	0.990631	0.775463	0.771429	0.7749
CONV	jx1246	0.993337	0.814324	0.893333	0.827434
CONV	jx1247	0.98647	0.819307	0.794521	0.815514
CONV	jx1248	0.986881	0.825485	0.923077	0.840376
CONV	jx1249	0.990285	0.816121	0.830508	0.817982
CONV	jx1250	0.989728	0.818898	0.80597	0.816964
CONV	jx1251	0.989709	0.819588	0.809524	0.818182
CONV	jx1253	0.983476	0.823077	0.873418	0.831557
CONV	jx1254	0.985577	0.814621	0.821429	0.81549
CONV	jx1256	0.990117	0.812933	0.803922	0.811983
CONV	jx1257	0.99274	0.807595	0.818182	0.808889
CONV	jx1260	0.990356	0.804945	0.8875	0.81982
CONV	jx1261	0.990786	0.800499	0.824324	0.804211
CONV	jx1262	0.99337	0.806366	0.850746	0.813063
CONV	jx1263	0.993961	0.834184	0.763636	0.825503
CONV	jx1265	0.987164	0.834184	0.8	0.828694
CONV	jx1266	0.990786	0.811736	0.833333	0.814737
CONV	jx1267	0.995801	0.791892	0.757576	0.786697
CONV	jx1269	0.990413	0.862259	0.802817	0.852535
CONV	jx1270	0.988861	0.819753	0.890244	0.831622
CONV	jx1274	0.989672	0.826972	0.828125	0.827133
CONV	jx1278	0.994001	0.784946	0.75	0.779817
CONV	jx1282	0.98863	0.790323	0.833333	0.796296
CONV	jx1284	0.992112	0.808564	0.913793	0.821978
CONV	jx1285	0.990931	0.812821	0.898305	0.824053
CONV	jx1286	0.987195	0.857843	0.909091	0.863931
CONV	jx1292	0.987901	0.796296	0.805556	0.797778
CONV	jx1293	0.988422	0.833333	0.861111	0.837662
CONV	jx1294	0.990279	0.816832	0.90566	0.827133
CONV	jx1295	0.989691	0.795918	0.774194	0.792952
CONV	jx1296	0.988201	0.849432	0.910714	0.857843
CONV	jx1297	0.987864	0.811856	0.850746	0.817582
CONV	jx1298	0.985933	0.795	0.779412	0.792735
CONV	jx1299	0.990826	0.772182	0.803922	0.775641
CONV	jx1301	0.991607	0.811024	0.851852	0.816092
CONV	jx1302	0.988971	0.837709	0.807692	0.834395
CONV	jx1303	0.99087	0.808354	0.886792	0.817391
CONV	jx1304	0.994549	0.815857	0.836066	0.818584
CONV	jx1305	0.992602	0.790361	0.848485	0.798337
CONV	jx1306	0.985672	0.818182	0.888889	0.827103
CONV	jx1307	0.986634	0.777506	0.8125	0.781182
CONV	jx1309	0.987005	0.8	0.822581	0.802875
CONV	jx1310	0.991489	0.830287	0.8	0.825328
CONV	jx1312	0.991541	0.807487	0.864865	0.816964
CONV	jx1316	0.989747	0.802632	0.769231	0.797753
CONV	jx1319	0.99199	0.824818	0.811594	0.822917
CONV	jx1320	0.991602	0.77748	0.761905	0.775229
CONV	jx1322	0.986715	0.809399	0.921875	0.825503
CONV	jx1324	0.99318	0.821687	0.84	0.82449
CONV	jx1326	0.988372	0.84557	0.783784	0.835821
CONV	jx1329	0.987319	0.83905	0.823529	0.836689
CONV	jx1330	0.984994	0.802667	0.83871	0.80778
CONV	jx1332	0.989091	0.830287	0.857143	0.834437
CONV	jx1333	0.988711	0.831978	0.882353	0.838095
CONV	jx1337	0.98738	0.802703	0.927536	0.822323
CONV	jx1338	0.989273	0.807799	0.742424	0.797647
CONV	jx1339	0.98854	0.832418	0.876543	0.840449
CONV	jx1340	0.990166	0.851064	0.886792	0.855042
CONV	jx1342	0.989038	0.827586	0.836364	0.828633
CONV	jx1343	0.98692	0.795148	0.88	0.805226
CONV	jx1344	0.989273	0.7979	0.727273	0.790588
CONV	jx1345	0.99087	0.805774	0.848101	0.813043
CONV	jx1346	0.990969	0.764543	0.851852	0.780543
CONV	jx1348	0.991039	0.804408	0.893939	0.818182
CONV	jx1350	0.986731	0.822943	0.818182	0.822472
CONV	jx1352	0.992749	0.787062	0.818182	0.792411
CONV	jx1353	0.993972	0.801061	0.865672	0.810811
CONV	jx1355	0.985428	0.8509	0.820896	0.846491
CONV	jx1356	0.995765	0.81407	0.807692	0.813333
CONV	jx1357	0.988764	0.820896	0.766234	0.81068
CONV	jx1358	0.988138	0.810585	0.810345	0.810552
CONV	jx1359	0.989814	0.81137	0.787234	0.808756
CONV	jx1361	0.991448	0.787342	0.830986	0.793991
CONV	jx1362	0.987981	0.796296	0.819672	0.799544
CONV	jx1363	0.992661	0.739348	0.826087	0.752137
CONV	jx1364	0.991358	0.779449	0.845238	0.79089
CONV	jx1365	0.991525	0.785901	0.852941	0.796009
CONV	jx1368	0.987995	0.803714	0.85	0.810069
CONV	jx1369	0.991505	0.78803	0.796296	0.789011
CONV	jx1370	0.992197	0.828947	0.877193	0.83524
CONV	jx1371	0.993958	0.83905	0.855072	0.841518
CONV	jx1372	0.988415	0.8	0.808824	0.801296
CONV	jx1373	0.990208	0.810945	0.895522	0.823028
CONV	jx1374	0.986428	0.813842	0.777778	0.809129
CONV	jx1376	0.988464	0.758621	0.797468	0.765351
CONV	jx1377	0.989144	0.811671	0.852941	0.817978
CONV	jx1378	0.990752	0.783333	0.918033	0.800416
CONV	jx1379	0.989753	0.788204	0.915493	0.808559
CONV	jx1380	0.989071	0.813953	0.913043	0.828947
CONV	jx1381	0.989982	0.821839	0.87931	0.830049
CONV	jx1382	0.990926	0.814536	0.843137	0.817778
CONV	jx1383	0.984976	0.795756	0.903226	0.810934
CONV	jx1385	0.986634	0.84	0.824561	0.838074
CONV	jx1386	0.989577	0.803571	0.875	0.815678
CONV	jx1387	0.989571	0.815	0.767123	0.807611
CONV	jx1388	0.990488	0.763006	0.893333	0.786223
CONV	jx1389	0.984195	0.783505	0.828571	0.790393
CONV	jx1390	0.990781	0.805419	0.842857	0.810924
CONV	jx1391	0.986035	0.811558	0.931034	0.826754
CONV	jx1392	0.987915	0.778976	0.844156	0.790179
CONV	jx1393	0.988279	0.819249	0.732143	0.809129
CONV	jx1394	0.993305	0.810219	0.836735	0.813043
CONV	jx1395	0.987172	0.779703	0.83871	0.787554
CONV	jx1397	0.991525	0.790698	0.84375	0.798226
CONV	jx1398	0.992705	0.790281	0.835821	0.796943
CONV	jx1400	0.987357	0.787958	0.866667	0.798643
CONV	jx1402	0.991007	0.803714	0.827586	0.806897
CONV	jx1403	0.992683	0.860349	0.822581	0.855292
CONV	jx1404	0.988817	0.814493	0.847458	0.819307
CONV	jx1407	0.989814	0.803191	0.827586	0.806452
CONV	jx1408	0.987923	0.809783	0.78481	0.805369
CONV	jx1410	0.990172	0.819048	0.763636	0.812632
CONV	jx1411	0.995212	0.786667	0.736842	0.780093
CONV	jx1412	0.98541	0.847545	0.788732	0.838428
CONV	jx1413	0.985185	0.824691	0.833333	0.826087
CONV	jx1414	0.989672	0.812658	0.919355	0.827133
CONV	jx1419	0.990958	0.815013	0.788732	0.810811
CONV	jx1420	0.989759	0.823377	0.827586	0.823928
CONV	jx1423	0.988264	0.807018	0.882353	0.820248
CONV	jx1424	0.989189	0.831579	0.87931	0.8379
CONV	jx1426	0.986659	0.840206	0.833333	0.839207
CONV	jx1427	0.993785	0.86052	0.873239	0.862348
CONV	jx1428	0.986897	0.772989	0.855263	0.787736
CONV	jx1430	0.992853	0.80618	0.852941	0.813679
CONV	jx1431	0.990315	0.804688	0.895522	0.818182
CONV	jx1432	0.983516	0.773632	0.873016	0.787097
CONV	jx1434	0.991422	0.813299	0.8	0.81104
CONV	jx1435	0.987647	0.818616	0.861538	0.82438
CONV	jx1436	0.988436	0.806616	0.880597	0.817391
CONV	jx1437	0.989215	0.799443	0.866667	0.81106
CONV	jx1438	0.992687	0.811414	0.881356	0.820346
CONV	jx1439	0.988799	0.826698	0.753623	0.816532
CONV	jx1441	0.990964	0.82337	0.853333	0.828442
CONV	jx1442	0.983861	0.824513	0.901408	0.837209
CONV	jx1443	0.983193	0.809651	0.78125	0.805492
CONV	jx1444	0.987849	0.826972	0.8125	0.824945
CONV	jx1445	0.991484	0.825123	0.792453	0.821351
CONV	jx1454	0.990279	0.832061	0.90625	0.842451
CONV	jx1479	0.985525	0.826316	0.846154	0.829213
CONV	jx1484	0.987156	0.865337	0.910448	0.871795
CONV	jx1485	0.985285	0.8075	0.875	0.817797
CONV	jx1487	0.987403	0.784974	0.92	0.800459
CONV	jx1488	0.990459	0.798898	0.777778	0.795775
CONV	jx1489	0.989703	0.822335	0.810345	0.820796
CONV	jx1490	0.98665	0.817043	0.857143	0.821978
CONV	jx1492	0.991484	0.814516	0.793103	0.810458
CONV	jx1493	0.990385	0.748011	0.83871	0.76082
CONV	jx1496	0.991652	0.768194	0.854545	0.779343
CONV	jx1497	0.993976	0.786517	0.816092	0.792325
CONV	jx1499	0.992216	0.816216	0.777778	0.810624
CONV	jx1500	0.991023	0.806366	0.781818	0.803241
CONV	jx1502	0.98776	0.804511	0.857143	0.812367
CONV	jx1503	0.9914	0.749386	0.941176	0.776842
CONV	jx1505	0.991965	0.820755	0.786885	0.816495
CONV	jx1506	0.989759	0.828947	0.84127	0.8307
CONV	jx1508	0.988602	0.838462	0.76087	0.830275
CONV	jx1509	0.99395	0.806789	0.865672	0.815556
CONV	jx1510	0.983496	0.802005	0.838235	0.807281
CONV	jx1511	0.987893	0.851175	0.779412	0.840355
CONV	jx1514	0.987775	0.804071	0.824324	0.807281
CONV	jx1516	0.988684	0.826087	0.857143	0.830189
CONV	jx1517	0.987148	0.823821	0.712121	0.808102
CONV	jx1522	0.992647	0.80402	0.794521	0.802548
CONV	jx1525	0.99318	0.823389	0.746479	0.812245
CONV	jx1526	0.994588	0.808901	0.827586	0.811364
CONV	jx1528	0.989343	0.797143	0.875	0.809179
CONV	jx1534	0.988861	0.805288	0.859155	0.813142
CONV	jx1535	0.987783	0.781553	0.851852	0.7897
CONV	jx1536	0.992692	0.828283	0.738462	0.815618
CONV	jx1538	0.992647	0.802439	0.819672	0.804671
CONV	jx1540	0.990842	0.798995	0.865672	0.808602
CONV	jx1541	0.989615	0.820972	0.853333	0.82618
CONV	jx1543	0.993954	0.822751	0.802817	0.819599
CONV	jx1544	0.993214	0.797136	0.920635	0.813278
CONV	jx1545	0.992121	0.82199	0.887324	0.83223
CONV	jx1548	0.986818	0.82973	0.84375	0.831797
CONV	jx1549	0.993272	0.853365	0.865385	0.854701
CONV	jx1554	0.990338	0.817175	0.918605	0.836689
CONV	jx1555	0.992718	0.797872	0.860759	0.808791
CONV	jx1558	0.989814	0.828255	0.876712	0.836406
CONV	jx1560	0.990887	0.786632	0.852941	0.796499
CONV	jx1562	0.989044	0.805063	0.784615	0.802174
CONV	jx1566	0.988882	0.769231	0.852941	0.780992
CONV	jx1567	0.986153	0.829517	0.897959	0.837104
CONV	jx1569	0.986536	0.84715	0.807229	0.840085
CONV	jx1570	0.989189	0.825521	0.851852	0.828767
CONV	jx1572	0.990262	0.830334	0.830986	0.830435
CONV	jx1573	0.989666	0.807882	0.961538	0.825328
CONV	jx1576	0.993361	0.81864	0.795918	0.816143
CONV	jx1577	0.992102	0.795	0.842105	0.800875
CONV	jx1579	0.989018	0.819843	0.839506	0.823276
CONV	jx1584	0.991551	0.814815	0.867647	0.82287
CONV	jx1585	0.987879	0.814249	0.916667	0.827815
CONV	jx1587	0.987783	0.829268	0.892857	0.83691
CONV	jx1588	0.98725	0.841432	0.846154	0.842105
CONV	jx1589	0.991566	0.826667	0.838235	0.828442
CONV	jx1590	0.987164	0.781491	0.846154	0.792291
CONV	jx1592	0.987326	0.763298	0.771429	0.764574
CONV	jx1593	0.992164	0.845333	0.898551	0.853604
CONV	jx1594	0.990465	0.824324	0.836364	0.825882
CONV	jx1595	0.988031	0.821522	0.823529	0.821759
CONV	jx1596	0.98801	0.840849	0.862069	0.843678
CONV	jx1598	0.990285	0.816794	0.809524	0.815789
CONV	jx1599	0.990986	0.820652	0.84507	0.824601
CONV	jx1601	0.991576	0.803235	0.942857	0.825397
CONV	jx1602	0.987132	0.845361	0.891566	0.853503
CONV	jx1604	0.992154	0.78934	0.826923	0.793722
CONV	jx1605	0.987403	0.817942	0.859649	0.823394
CONV	jx1608	0.987288	0.819629	0.891892	0.831486
CONV	jx1610	0.990964	0.795276	0.822581	0.799097
CONV	jx1613	0.993865	0.806452	0.885714	0.818182
CONV	jx1617	0.992806	0.787234	0.847458	0.795402
CONV	jx1618	0.988971	0.817961	0.881356	0.825902
CONV	jx1619	0.99152	0.809019	0.813333	0.809735
CONV	jx1621	0.987775	0.803483	0.907692	0.817987
CONV	jx1624	0.99151	0.843038	0.813559	0.839207
CONV	jx1625	0.991531	0.828645	0.847458	0.831111
CONV	jx1627	0.990865	0.818878	0.898551	0.830803
CONV	jx1629	0.985551	0.779255	0.863636	0.791855
CONV	jx1630	0.988365	0.831683	0.878788	0.838298
CONV	jx1632	0.993932	0.826087	0.859375	0.830769
CONV	jx1633	0.987842	0.772152	0.857143	0.783843
CONV	jx1635	0.988861	0.803279	0.883333	0.813142
CONV	jx1636	0.993895	0.814536	0.772727	0.808602
CONV	jx1638	0.995056	0.808057	0.920635	0.82268
CONV	jx1639	0.992059	0.794621	0.877193	0.804721
CONV	jx1640	0.988513	0.801609	0.842105	0.808463
CONV	jx1641	0.98979	0.794118	0.890625	0.808219
CONV	jx1643	0.990991	0.807198	0.77551	0.803653
CONV	jx1644	0.987879	0.813953	0.863636	0.821192
CONV	jx1645	0.987805	0.848921	0.76087	0.840173
CONV	jx1647	0.990344	0.796915	0.754386	0.79148
CONV	jx1649	0.99039	0.777174	0.9	0.796804
CONV	jx1650	0.992678	0.787402	0.927711	0.8125
CONV	jx1651	0.99215	0.811518	0.861538	0.818792
CONV	jx1652	0.989653	0.820253	0.815385	0.819565
CONV	jx1653	0.99022	0.8175	0.895522	0.828694
CONV	jx1654	0.992723	0.814721	0.783333	0.810573
CONV	jx1657	0.988889	0.799401	0.813559	0.801527
CONV	jx1661	0.991706	0.812155	0.849057	0.816867
CONV	jx1662	0.989753	0.797872	0.823529	0.801802
CONV	jx1667	0.987893	0.798928	0.846154	0.807095
CONV	jx1671	0.987797	0.8125	0.8125	0.8125
CONV	jx1672	0.990859	0.781818	0.857143	0.794372
CONV	jx1677	0.990937	0.827763	0.847458	0.830357
CONV	jx1679	0.992159	0.782383	0.813559	0.786517
CONV	jx1682	0.990321	0.826316	0.871429	0.833333
CONV	jx1683	0.986391	0.821622	0.860465	0.825666
CONV	jx1685	0.990953	0.813648	0.875	0.822472
CONV	jx1686	0.989796	0.804348	0.927536	0.823799
CONV	jx1691	0.994611	0.812169	0.909091	0.82448
CONV	jx1692	0.993366	0.835979	0.850746	0.838202
CONV	jx1693	0.991652	0.771978	0.806452	0.776995
CONV	jx1696	0.987326	0.826087	0.818182	0.825112
CONV	jx1698	0.992656	0.784653	0.815385	0.788913
CONV	jx1700	0.986889	0.802292	0.828947	0.807059
CONV	jx1701	0.985577	0.799472	0.833333	0.8041
CONV	jx1702	0.990321	0.795567	0.840909	0.8
CONV	jx1703	0.992801	0.818681	0.875	0.827982
CONV	jx1705	0.986659	0.800499	0.754717	0.795154
CONV	jx1706	0.987425	0.84153	0.865672	0.845266
CONV	jx1707	0.990262	0.776675	0.859649	0.786957
CONV	jx1710	0.98776	0.803398	0.789474	0.801706
CONV	jx1711	0.992987	0.809375	0.916667	0.829082
CONV	jx1712	0.991469	0.75122	0.788462	0.755411
CONV	jx1713	0.986111	0.793734	0.84375	0.800895
CONV	jx1714	0.985941	0.82	0.865672	0.826552
CONV	jx1716	0.992063	0.866841	0.756098	0.847312
CONV	jx1717	0.984876	0.769841	0.833333	0.78
CONV	jx1718	0.989814	0.776567	0.835821	0.785714
CONV	jx1720	0.993341	0.815303	0.861111	0.822616
CONV	jx1721	0.990712	0.779343	0.854839	0.788934
CONV	jx1728	0.984885	0.824934	0.763889	0.815145
CONV	jx1731	0.989621	0.818182	0.782609	0.812903
CONV	jx1734	0.989084	0.818182	0.862069	0.823789
CONV	jx1736	0.98915	0.834197	0.87931	0.84009
CONV	jx1737	0.989684	0.760391	0.891304	0.773626
CONV	jx1738	0.993243	0.798544	0.888889	0.810526
CONV	jx1740	0.990706	0.813084	0.885246	0.822086
CONV	jx1743	0.99337	0.814433	0.821429	0.815315
CONV	jx1745	0.987886	0.819588	0.859375	0.825221
CONV	jx1746	0.991484	0.806045	0.790323	0.803922
CONV	jx1747	0.99271	0.83208	0.810345	0.829322
CONV	jx1749	0.99223	0.795977	0.865854	0.809302
CONV	jx1750	0.99098	0.835938	0.803571	0.831818
CONV	jx1754	0.989519	0.812652	0.871429	0.821206
CONV	jx1755	0.991632	0.835938	0.891304	0.84186
CONV	jx1757	0.986723	0.80303	0.84	0.807175
CONV	jx1760	0.989728	0.845758	0.728814	0.830357
CONV	jx1761	0.989183	0.806452	0.820896	0.808656
CONV	jx1762	0.987908	0.812339	0.866667	0.819599
CONV	jx1765	0.989771	0.833333	0.862069	0.839002
CONV	jx1766	0.992692	0.835025	0.850746	0.83731
CONV	jx1772	0.986683	0.83905	0.805556	0.833703
CONV	jx1774	0.989137	0.825858	0.865672	0.831839
CONV	jx1775	0.990893	0.81203	0.754386	0.804825
CONV	jx1777	0.990268	0.820513	0.811594	0.819172
CONV	jx1778	0.993305	0.820779	0.813333	0.819565
CONV	jx1779	0.991458	0.836983	0.90566	0.844828
CONV	jx1780	0.992039	0.792208	0.894118	0.810638
CONV	jx1781	0.988943	0.802469	0.828571	0.806316
CONV	jx1782	0.992054	0.831169	0.878049	0.8394
CONV	jx1785	0.992665	0.802993	0.833333	0.807281
CONV	jx1786	0.992276	0.822102	0.877551	0.828571
CONV	jx1795	0.992762	0.810026	0.757576	0.802247
CONV	jx1796	0.989684	0.816327	0.825397	0.817582
CONV	jx1797	0.989071	0.79602	0.851852	0.802632
CONV	jx1798	0.988386	0.826506	0.807692	0.824411
CONV	jx1799	0.990854	0.832911	0.838235	0.833693
CONV	jx1800	0.988031	0.774457	0.78125	0.775463
CONV	jx1802	0.989104	0.813953	0.78125	0.809313
CONV	jx1803	0.987234	0.815385	0.926471	0.831878
CONV	jx1805	0.991657	0.782486	0.816901	0.788235
CONV	jx1810	0.989038	0.79562	0.76	0.791757
CONV	jx1811	0.992784	0.823056	0.776119	0.815909
CONV	jx1812	0.989183	0.816	0.859375	0.822323
CONV	jx1813	0.9884	0.805	0.846154	0.810753
CONV	jx1814	0.990166	0.792056	0.895833	0.802521
CONV	jx1815	0.993389	0.804348	0.746479	0.794989
CONV	jx1816	0.991612	0.781421	0.897059	0.799539
CONV	jx1818	0.988372	0.782278	0.837838	0.791045
CONV	jx1821	0.99025	0.818859	0.779661	0.813853
CONV	jx1822	0.990274	0.798982	0.830769	0.803493
CONV	jx1826	0.986771	0.804348	0.777778	0.8
CONV	jx1827	0.986553	0.788177	0.885246	0.800857
CONV	jx1828	0.98959	0.820972	0.797468	0.817021
CONV	jx1829	0.987797	0.78534	0.817073	0.790948
CONV	jx1834	0.990837	0.805128	0.868421	0.815451
CONV	jx1835	0.990931	0.766067	0.866667	0.77951
CONV	jx1837	0.993421	0.831606	0.866667	0.835267
CONV	jx1838	0.990831	0.797954	0.789474	0.796574
CONV	jx1840	0.993243	0.790404	0.911392	0.810526
CONV	jx1841	0.994386	0.794189	0.885057	0.81
CONV	jx1842	0.989038	0.831683	0.789474	0.826464
CONV	jx1843	0.985455	0.8325	0.754717	0.8234
CONV	jx1846	0.993305	0.809769	0.873239	0.819565
CONV	jx1847	0.992025	0.814181	0.875	0.82241
CONV	jx1849	0.986707	0.819843	0.876923	0.828125
CONV	jx1850	0.992049	0.804401	0.847458	0.809829
CONV	jx1851	0.992092	0.791123	0.815789	0.795207
CONV	jx1854	0.987219	0.787179	0.814286	0.791304
CONV	jx1856	0.994611	0.836957	0.753846	0.82448
CONV	jx1860	0.990792	0.790816	0.756098	0.78481
CONV	jx1862	0.989558	0.832918	0.797297	0.827368
CONV	jx1864	0.991536	0.788204	0.894737	0.806236
CONV	jx1865	0.988984	0.817746	0.846154	0.820896
CONV	jx1866	0.994499	0.822055	0.852941	0.826552
CONV	jx1868	0.989254	0.795082	0.903226	0.810748
CONV	jx1869	0.989814	0.814815	0.875	0.822581
CONV	jx1870	0.989117	0.793814	0.901639	0.808463
CONV	jx1873	0.989609	0.821256	0.830189	0.82227
CONV	jx1878	0.995134	0.803618	0.777778	0.799564
CONV	jx1879	0.988609	0.809392	0.794521	0.806897
CONV	jx1881	0.988344	0.795511	0.763889	0.790698
CONV	jx1886	0.993305	0.816327	0.838235	0.819565
CONV	jx1887	0.988365	0.7825	0.828571	0.789362
CONV	jx1888	0.987901	0.84127	0.833333	0.84
CONV	jx1890	0.992225	0.801105	0.84058	0.807425
CONV	jx1891	0.993906	0.783505	0.918919	0.805195
CONV	jx1894	0.986486	0.819712	0.864407	0.825263
CONV	jx1895	0.990344	0.795213	0.871429	0.807175
CONV	jx1898	0.988499	0.806283	0.826087	0.809313
CONV	jx1899	0.990803	0.808354	0.830769	0.811441
CONV	jx1901	0.990937	0.830688	0.857143	0.834821
CONV	jx1904	0.993873	0.808153	0.833333	0.81104
CONV	jx1905	0.989084	0.817949	0.84375	0.821586
CONV	jx1906	0.986203	0.827128	0.85	0.830275
CONV	jx1908	0.991515	0.805063	0.862069	0.812362
CONV	jx1909	0.990142	0.771499	0.917808	0.79375
CONV	jx1913	0.992916	0.827988	0.848485	0.831296
CONV	jx1914	0.991406	0.807317	0.890625	0.818565
CONV	jx1916	0.989609	0.791563	0.828125	0.796574
CONV	jx1920	0.994595	0.799479	0.851852	0.805936
CONV	jx1921	0.992078	0.797531	0.859649	0.805195
CONV	jx1923	0.988492	0.817043	0.773585	0.811947
CONV	jx1924	0.991525	0.804124	0.920635	0.820399
CONV	jx1925	0.991023	0.828255	0.929577	0.844907
CONV	jx1926	0.990735	0.827423	0.819672	0.826446
CONV	jx1928	0.987304	0.793194	0.880597	0.806236
CONV	jx1929	0.983852	0.795014	0.9	0.812065
CONV	jx1933	0.992034	0.79845	0.785714	0.796178
CONV	jx1934	0.987478	0.852459	0.9	0.859155
CONV	jx1936	0.991662	0.773333	0.938776	0.792453
CONV	jx1937	0.99092	0.781726	0.824561	0.78714
CONV	jx1938	0.989602	0.816377	0.784615	0.811966
CONV	jx1940	0.990792	0.795567	0.808824	0.797468
CONV	jx1944	0.986001	0.796915	0.802817	0.797826
CONV	jx1945	0.988443	0.797927	0.808219	0.799564
CONV	jx1946	0.992188	0.793956	0.906667	0.813212
CONV	jx1947	0.987508	0.80137	0.90625	0.814741
CONV	jx1948	0.989355	0.821918	0.794118	0.818182
CONV	jx1949	0.993888	0.8	0.758065	0.794433
CONV	jx1950	0.993276	0.812346	0.806452	0.811563
CONV	jx1952	0.989117	0.824561	0.86	0.828508
CONV	jx1953	0.989734	0.806452	0.795455	0.805369
CONV	jx1954	0.990544	0.825215	0.854839	0.829684
CONV	jx1955	0.991479	0.796296	0.780488	0.793478
CONV	jx1956	0.990942	0.824324	0.792208	0.818792
CONV	jx1959	0.988081	0.773109	0.823529	0.781176
CONV	jx1960	0.989157	0.810256	0.773585	0.805869
CONV	jx1962	0.990431	0.802228	0.819444	0.805104
CONV	jx1963	0.988506	0.820856	0.881579	0.831111
CONV	jx1964	0.991682	0.836207	0.847222	0.838095
CONV	jx1967	0.98917	0.804233	0.777778	0.800454
CONV	jx1968	0.986044	0.821608	0.824561	0.821978
CONV	jx1969	0.993797	0.803279	0.8125	0.804481
CONV	jx1970	0.991018	0.821053	0.849057	0.82448
CONV	jx1971	0.991034	0.798928	0.736842	0.790698
CONV	jx1972	0.988971	0.805128	0.851852	0.813163
CONV	jx1973	0.98801	0.829897	0.723404	0.818391
CONV	jx1980	0.990396	0.818182	0.888889	0.828375
CONV	jx1982	0.988909	0.8	0.9	0.8125
CONV	jx1983	0.990991	0.782967	0.824324	0.789954
CONV	jx1984	0.990425	0.805479	0.865672	0.814815
CONV	jx1986	0.990093	0.818396	0.84375	0.821721
CONV	jx1988	0.986747	0.813299	0.826923	0.814898
CONV	jx1989	0.989703	0.809896	0.794118	0.807522
CONV	jx1990	0.992164	0.827225	0.83871	0.828829
CONV	jx1992	0.981939	0.834625	0.781818	0.828054
CONV	jx1993	0.987864	0.822335	0.819672	0.821978
CONV	jx1994	0.990256	0.8375	0.803279	0.832972
CONV	jx1995	0.989753	0.767196	0.833333	0.777027
CONV	jx1997	0.991597	0.812169	0.813559	0.812357
CONV	jx1998	0.993325	0.778364	0.842105	0.789011
CONV	jx2000	0.984551	0.79564	0.830189	0.8
CONV	jx2004	0.990442	0.832418	0.861538	0.83683
CONV	jx2005	0.992611	0.831731	0.825397	0.830898
CONV	jx2006	0.989222	0.813008	0.734375	0.801386
CONV	jx2008	0.988889	0.832134	0.939394	0.846791
CONV	jx2011	0.986103	0.825269	0.789474	0.819196
CONV	jx2013	0.995765	0.796875	0.757576	0.791111
CONV	jx2018	0.990214	0.802993	0.731343	0.792735
CONV	jx2019	0.983373	0.820513	0.794118	0.816229
CONV	jx2020	0.990809	0.809524	0.875	0.819533
CONV	jx2021	0.993827	0.773723	0.916667	0.795031
CONV	jx2022	0.987242	0.817949	0.865672	0.824945
CONV	jx2023	0.986094	0.821705	0.774194	0.815145
CONV	jx2024	0.994545	0.778947	0.808219	0.783664
CONV	jx2025	0.988336	0.808933	0.873239	0.818565
CONV	jx2026	0.988568	0.78866	0.792453	0.789116
CONV	jx2027	0.993987	0.791005	0.83871	0.797727
CONV	jx2030	0.990431	0.794521	0.863636	0.805104
CONV	jx2033	0.988393	0.82266	0.783333	0.817597
CONV	jx2035	0.983607	0.799499	0.929825	0.815789
CONV	jx2037	0.98801	0.8	0.8	0.8
CONV	jx2038	0.98631	0.823691	0.8	0.820331
CONV	jx2039	0.989678	0.763636	0.901408	0.785088
CONV	jx2041	0.987448	0.83427	0.864865	0.839535
CONV	jx2044	0.993155	0.792056	0.838235	0.798387
CONV	jx2045	0.987879	0.824742	0.784615	0.818985
CONV	jx2046	0.990926	0.82199	0.823529	0.822222
CONV	jx2047	0.990942	0.793103	0.785714	0.791946
CONV	jx2048	0.990344	0.823529	0.853933	0.829596
CONV	jx2050	0.99274	0.831169	0.892308	0.84
CONV	jx2051	0.990361	0.814324	0.924242	0.8307
CONV	jx2052	0.990854	0.831633	0.915493	0.844492
CONV	jx2054	0.993425	0.821138	0.770492	0.813953
CONV	jx2056	0.990859	0.778055	0.901639	0.794372
CONV	jx2058	0.99092	0.836683	0.886792	0.842572
CONV	jx2060	0.985428	0.810026	0.818182	0.811404
CONV	jx2061	0.991453	0.822335	0.84507	0.825806
CONV	jx2063	0.988038	0.791328	0.903226	0.807425
CONV	jx2064	0.984204	0.775457	0.851351	0.787746
CONV	jx2065	0.993831	0.81137	0.821053	0.813278
CONV	jx2067	0.991018	0.816273	0.865385	0.822171
CONV	jx2068	0.992978	0.807018	0.826923	0.809645
CONV	jx2070	0.991114	0.791667	0.781818	0.790361
CONV	jx2072	0.985401	0.779221	0.77027	0.777778
CONV	jx2073	0.9877	0.808933	0.878378	0.819706
CONV	jx2077	0.990942	0.78329	0.84375	0.791946
CONV	jx2079	0.991592	0.795756	0.852459	0.803653
CONV	jx2080	0.989875	0.826816	0.818182	0.825472
CONV	jx2081	0.991489	0.794937	0.777778	0.792576
CONV	jx2082	0.987937	0.818919	0.893333	0.831461
CONV	jx2083	0.990356	0.801609	0.830986	0.806306
CONV	jx2084	0.990826	0.795396	0.779221	0.792735
CONV	jx2085	0.987273	0.822165	0.815385	0.821192
CONV	jx2087	0.991427	0.821951	0.7	0.806383
CONV	jx2088	0.993239	0.815085	0.815385	0.815126
CONV	jx2089	0.985249	0.809877	0.901408	0.823529
CONV	jx2092	0.984551	0.803867	0.87931	0.814286
CONV	jx2093	0.991955	0.843091	0.816667	0.839836
CONV	jx2096	0.987132	0.831707	0.868852	0.836518
CONV	jx2097	0.989564	0.8075	0.837838	0.812236
CONV	jx2103	0.99462	0.820163	0.793651	0.816279
CONV	jx2104	0.991385	0.804819	0.84127	0.809623
CONV	jx2105	0.990232	0.80292	0.907407	0.815054
CONV	jx2106	0.989765	0.808901	0.833333	0.812217
CONV	jx2107	0.993317	0.800525	0.855263	0.809628
CONV	jx2108	0.989609	0.815	0.761194	0.807281
CONV	jx2109	0.989728	0.858268	0.835821	0.854911
CONV	jx2113	0.987387	0.815718	0.855072	0.821918
CONV	jx2114	0.986691	0.814249	0.929825	0.828889
CONV	jx2116	0.986818	0.809399	0.862745	0.815668
CONV	jx2117	0.990893	0.833333	0.787879	0.826754
CONV	jx2118	0.987871	0.81701	0.818182	0.817181
CONV	jx2120	0.988602	0.823834	0.94	0.837156
CONV	jx2125	0.989609	0.797531	0.725806	0.788009
CONV	jx2126	0.990262	0.82793	0.813559	0.826087
CONV	jx2127	0.988422	0.77892	0.767123	0.777056
CONV	jx2129	0.989666	0.827763	0.855072	0.831878
CONV	jx2130	0.988636	0.785523	0.844828	0.793503
CONV	jx2131	0.990865	0.831683	0.77193	0.824295
CONV	jx2133	0.99326	0.805419	0.815385	0.806794
CONV	jx2134	0.987827	0.820253	0.815385	0.819565
CONV	jx2136	0.990859	0.814249	0.913043	0.829004
CONV	jx2137	0.993936	0.819121	0.850746	0.823789
CONV	jx2139	0.988636	0.784	0.857143	0.793503
CONV	jx2140	0.991448	0.830424	0.769231	0.821888
CONV	jx2141	0.993193	0.825871	0.882353	0.835729
CONV	jx2144	0.989038	0.803483	0.915254	0.817787
CONV	jx2145	0.990238	0.825436	0.873016	0.831897
CONV	jx2146	0.991546	0.789333	0.847222	0.798658
CONV	jx2148	0.987195	0.814356	0.847458	0.818575
CONV	jx2150	0.988095	0.798883	0.861538	0.808511
CONV	jx2151	0.996394	0.780423	0.803279	0.783599
CONV	jx2152	0.988429	0.802993	0.766667	0.798265
CONV	jx2154	0.987156	0.834568	0.873016	0.839744
CONV	jx2155	0.98854	0.813472	0.898305	0.824719
CONV	jx2157	0.990876	0.803483	0.807018	0.803922
CONV	jx2158	0.990837	0.807595	0.84507	0.813305
CONV	jx2160	0.993954	0.807388	0.9	0.821826
CONV	jx2161	0.990285	0.819797	0.887097	0.828947
CONV	jx2162	0.990154	0.823096	0.873239	0.830544
CONV	jx2163	0.989653	0.817232	0.87013	0.826087
CONV	jx2164	0.985603	0.805851	0.816667	0.807339
CONV	jx2167	0.989513	0.805226	0.803279	0.804979
CONV	jx2175	0.994472	0.794554	0.859155	0.804211
CONV	jx2176	0.990321	0.804688	0.80303	0.804444
CONV	jx2180	0.991007	0.789894	0.847458	0.797701
CONV	jx2181	0.992801	0.833787	0.826087	0.832569
CONV	jx2182	0.987203	0.820513	0.833333	0.822511
CONV	jx2183	0.993349	0.821883	0.803571	0.819599
CONV	jx2185	0.993313	0.80402	0.866667	0.812227
CONV	jx2191	0.989318	0.811989	0.843137	0.815789
CONV	jx2192	0.992705	0.819095	0.75	0.810044
CONV	jx2194	0.990202	0.805063	0.853333	0.812766
CONV	jx2196	0.992183	0.813008	0.887324	0.825
CONV	jx2199	0.991437	0.778338	0.901408	0.797009
CONV	jx2200	0.988937	0.830808	0.8	0.82563
CONV	jx2201	0.990876	0.782051	0.782609	0.782135
CONV	jx2204	0.988315	0.813842	0.793103	0.811321
CONV	jx2205	0.98519	0.806818	0.84127	0.812048
CONV	jx2206	0.990196	0.862069	0.769231	0.849257
CONV	jx2207	0.989292	0.808219	0.842105	0.812796
CONV	jx2208	0.993272	0.823096	0.852459	0.826923
CONV	jx2211	0.985303	0.809291	0.836066	0.812766
CONV	jx2212	0.98549	0.760417	0.769231	0.761693
CONV	jx2213	0.992718	0.796438	0.870968	0.806593
CONV	jx2214	0.991013	0.811475	0.823529	0.813364
CONV	jx2215	0.995721	0.776156	0.714286	0.768737
CONV	jx2216	0.991505	0.795213	0.797468	0.795604
CONV	jx2217	0.992793	0.833773	0.813559	0.83105
CONV	jx2219	0.989098	0.794937	0.842105	0.800885
CONV	jx2220	0.990413	0.831063	0.820896	0.829493
CONV	jx2221	0.990792	0.798005	0.90411	0.814346
CONV	jx2223	0.988582	0.796296	0.786885	0.794989
CONV	jx2224	0.987988	0.786096	0.8125	0.789954
CONV	jx2225	0.988024	0.768156	0.773333	0.769053
CONV	jx2228	0.987662	0.833741	0.917808	0.846473
CONV	jx2229	0.988429	0.810127	0.818182	0.81128
CONV	jx2230	0.985958	0.806202	0.871795	0.817204
CONV	jx2231	0.987966	0.793011	0.73913	0.78458
CONV	jx2232	0.991474	0.82439	0.803922	0.822126
CONV	jx2233	0.989388	0.776978	0.916667	0.800399
CONV	jx2234	0.986553	0.808184	0.815789	0.809422
CONV	jx2235	0.99195	0.782609	0.878378	0.797131
CONV	jx2236	0.9915	0.803618	0.898551	0.817982
CONV	jx2237	0.986803	0.786667	0.819672	0.791284
CONV	jx2238	0.985577	0.802139	0.815385	0.8041
CONV	jx2240	0.993876	0.792771	0.927273	0.808511
CONV	jx2241	0.993961	0.807487	0.849315	0.814318
CONV	jx2242	0.992178	0.81768	0.873418	0.827664
CONV	jx2243	0.988358	0.809645	0.805195	0.808917
CONV	jx2245	0.991427	0.807882	0.84375	0.812766
CONV	jx2246	0.990226	0.79759	0.784314	0.796137
CONV	jx2249	0.987164	0.826406	0.758621	0.817987
CONV	jx2251	0.989137	0.812665	0.776119	0.807175
CONV	jx2253	0.991395	0.805419	0.857143	0.813025
CONV	jx2254	0.990453	0.825613	0.833333	0.826698
CONV	jx2255	0.991034	0.817927	0.876712	0.827907
CONV	jx2257	0.989564	0.813397	0.875	0.820675
CONV	jx2258	0.992602	0.781638	0.794872	0.783784
CONV	jx2260	0.984262	0.808399	0.857143	0.815965
CONV	jx2262	0.988393	0.791563	0.825397	0.796137
CONV	jx2263	0.990953	0.820106	0.895522	0.831461
CONV	jx2264	0.989526	0.812048	0.815385	0.8125
CONV	jx2265	0.990735	0.842615	0.901408	0.85124
CONV	jx2268	0.993268	0.790123	0.75	0.784648
CONV	jx2269	0.98253	0.785714	0.784615	0.785553
CONV	jx2271	0.991571	0.807292	0.810345	0.807692
CONV	jx2272	0.987433	0.822102	0.770492	0.814815
CONV	jx2275	0.986834	0.8	0.884615	0.810185
CONV	jx2277	0.990958	0.82337	0.815789	0.822072
CONV	jx2278	0.990291	0.802564	0.815385	0.804396
CONV	jx2279	0.9957	0.818627	0.776119	0.812632
CONV	jx2281	0.989443	0.803125	0.833333	0.809045
CONV	jx2282	0.986973	0.811321	0.835821	0.814664
CONV	jx2285	0.990326	0.823377	0.78125	0.817372
CONV	jx2286	0.995062	0.829684	0.875	0.836439
CONV	jx2287	0.983705	0.840206	0.862069	0.843049
CONV	jx2291	0.989833	0.815508	0.859649	0.821346
CONV	jx2292	0.988081	0.832402	0.835821	0.832941
CONV	jx2295	0.989659	0.819095	0.918033	0.832244
CONV	jx2297	0.988636	0.76455	0.867925	0.777262
CONV	jx2298	0.984802	0.854015	0.851064	0.853712
CONV	jx2300	0.987775	0.792208	0.841463	0.800857
CONV	jx2301	0.987319	0.863636	0.862745	0.863535
CONV	jx2304	0.992588	0.837438	0.820513	0.834711
CONV	jx2305	0.988824	0.807692	0.879121	0.823821
CONV	jx2307	0.987835	0.79397	0.836066	0.799564
CONV	jx2308	0.992063	0.803109	0.860759	0.812903
CONV	jx2310	0.991479	0.780723	0.866667	0.78913
CONV	jx2312	0.988991	0.780723	0.773585	0.779915
CONV	jx2313	0.992025	0.812808	0.850746	0.818182
CONV	jx2315	0.989196	0.807487	0.746032	0.798627
CONV	jx2316	0.992638	0.822384	0.822581	0.82241
CONV	jx2319	0.989666	0.810474	0.859649	0.816594
CONV	jx2320	0.987738	0.799486	0.759036	0.792373
CONV	jx2324	0.988492	0.818414	0.852459	0.823009
CONV	jx2325	0.99274	0.801034	0.793651	0.8
CONV	jx2326	0.992102	0.799499	0.827586	0.803063
CONV	jx2329	0.990904	0.810127	0.898305	0.821586
CONV	jx2330	0.990244	0.784062	0.756757	0.779698
CONV	jx2331	0.98865	0.824022	0.887324	0.834499
CONV	jx2332	0.992025	0.807882	0.820896	0.809725
CONV	jx2333	0.994012	0.840849	0.839286	0.840647
CONV	jx2335	0.987639	0.818396	0.803279	0.816495
CONV	jx2339	0.985267	0.834928	0.875	0.839662
CONV	jx2340	0.987226	0.811083	0.774194	0.8061
CONV	jx2341	0.987349	0.786082	0.890909	0.799097
CONV	jx2343	0.992169	0.828125	0.779661	0.82167
CONV	jx2344	0.992029	0.782051	0.804878	0.786017
CONV	jx2346	0.987515	0.837017	0.813559	0.833729
CONV	jx2347	0.990947	0.797954	0.818182	0.800448
CONV	jx2348	0.986161	0.806452	0.898551	0.820862
CONV	jx2350	0.990898	0.805263	0.88	0.817582
CONV	jx2351	0.988499	0.835079	0.855072	0.838137
CONV	jx2352	0.989368	0.819026	0.863014	0.825397
CONV	jx2353	0.989753	0.821705	0.842105	0.824324
CONV	jx2356	0.991002	0.812332	0.84127	0.816514
CONV	jx2359	0.991448	0.796069	0.898305	0.809013
CONV	jx2360	0.990798	0.787081	0.763636	0.784355
CONV	jx2362	0.98549	0.79597	0.826923	0.799555
CONV	jx2364	0.987937	0.830688	0.791045	0.824719
CONV	jx2365	0.990344	0.810881	0.866667	0.818386
CONV	jx2367	0.994555	0.782278	0.872727	0.793333
CONV	jx2369	0.990854	0.832524	0.901961	0.840173
CONV	jx2371	0.991363	0.810474	0.901235	0.825726
CONV	jx2373	0.991551	0.824658	0.790123	0.818386
CONV	jx2377	0.987195	0.808354	0.875	0.816415
CONV	jx2378	0.989709	0.807692	0.868852	0.815965
CONV	jx2380	0.986094	0.794416	0.872727	0.804009
CONV	jx2381	0.989355	0.824207	0.876923	0.832524
CONV	jx2388	0.989628	0.803398	0.826923	0.806034
CONV	jx2389	0.985525	0.852417	0.846154	0.851685
CONV	jx2396	0.990338	0.806366	0.814286	0.807606
CONV	jx2398	0.992112	0.817043	0.839286	0.81978
CONV	jx2399	0.986203	0.803665	0.907407	0.816514
CONV	jx2400	0.992602	0.76601	0.8	0.77131
CONV	jx2401	0.992083	0.788321	0.86	0.796095
CONV	jx2402	0.992656	0.812808	0.777778	0.808102
CONV	jx2403	0.992126	0.85974	0.880597	0.862832
CONV	jx2404	0.990854	0.820106	0.894118	0.833693
CONV	jx2408	0.991484	0.764128	0.826923	0.771242
CONV	jx2410	0.99403	0.848315	0.944444	0.864486
CONV	jx2412	0.987871	0.788804	0.836066	0.795154
CONV	jx2414	0.984994	0.823529	0.936508	0.839817
CONV	jx2416	0.988499	0.795866	0.921875	0.813747
CONV	jx2417	0.98854	0.808	0.857143	0.81573
CONV	jx2418	0.989759	0.817439	0.842105	0.82167
CONV	jx2420	0.989621	0.795511	0.875	0.806452
CONV	jx2422	0.992899	0.819444	0.886792	0.828087
CONV	jx2423	0.989917	0.830986	0.854839	0.834532
CONV	jx2424	0.987226	0.821705	0.833333	0.823529
CONV	jx2425	0.991652	0.820163	0.79661	0.816901
CONV	jx2426	0.998166	0.820388	0.927273	0.832976
CONV	jx2427	0.986111	0.775956	0.851852	0.789709
CONV	jx2429	0.995818	0.813031	0.921053	0.832168
CONV	jx2430	0.990202	0.810811	0.825397	0.812766
CONV	jx2431	0.989137	0.786082	0.862069	0.795964
CONV	jx2432	0.988379	0.794749	0.877551	0.803419
CONV	jx2434	0.993201	0.77451	0.844156	0.785567
CONV	jx2435	0.98974	0.823684	0.772727	0.816143
CONV	jx2438	0.994549	0.78534	0.842857	0.794248
CONV	jx2439	0.992823	0.791209	0.850746	0.800464
CONV	jx2440	0.985774	0.797721	0.815385	0.800481
CONV	jx2442	0.992145	0.811518	0.833333	0.814732
CONV	jx2443	0.985516	0.791667	0.83871	0.798206
CONV	jx2445	0.987654	0.809877	0.820513	0.811594
CONV	jx2446	0.991701	0.836111	0.821429	0.834135
CONV	jx2447	0.986881	0.77748	0.886792	0.79108
CONV	jx2448	0.982999	0.796954	0.774194	0.79386
CONV	jx2449	0.991505	0.833333	0.771084	0.821978
CONV	jx2450	0.986699	0.805699	0.920635	0.821826
CONV	jx2451	0.995152	0.829843	0.84507	0.83223
CONV	jx2452	0.989111	0.781491	0.901639	0.797778
CONV	jx2453	0.993869	0.79902	0.890625	0.811441
CONV	jx2455	0.990969	0.78836	0.8125	0.791855
CONV	jx2456	0.992579	0.809859	0.833333	0.812757
CONV	jx2459	0.991469	0.768041	0.878378	0.785714
CONV	jx2460	0.992059	0.831234	0.855072	0.834764
CONV	jx2462	0.992687	0.791457	0.828125	0.796537
CONV	jx2464	0.987864	0.775773	0.835821	0.784615
CONV	jx2465	0.992593	0.84	0.862069	0.84265
CONV	jx2467	0.990482	0.8	0.822581	0.803318
CONV	jx2468	0.987616	0.799528	0.90625	0.813525
CONV	jx2469	0.987395	0.793651	0.881356	0.805492
CONV	jx2471	0.990887	0.823077	0.776119	0.816193
CONV	jx2472	0.990338	0.776623	0.774194	0.776286
CONV	jx2474	0.982727	0.801453	0.84058	0.807054
CONV	jx2476	0.987775	0.805556	0.816901	0.807281
CONV	jx2477	0.993409	0.814815	0.928571	0.829493
CONV	jx2479	0.990274	0.825871	0.785714	0.820961
CONV	jx2480	0.984765	0.820449	0.754098	0.811688
CONV	jx2481	0.986052	0.793282	0.895522	0.80837
CONV	jx2482	0.99337	0.767263	0.792453	0.77027
CONV	jx2484	0.992643	0.813776	0.8625	0.822034
CONV	jx2485	0.988329	0.778894	0.883117	0.795789
CONV	jx2486	0.990781	0.793765	0.847458	0.80042
CONV	jx2487	0.990798	0.828162	0.87037	0.832981
CONV	jx2488	0.986486	0.803357	0.793103	0.802105
CONV	jx2489	0.989051	0.816273	0.871795	0.825708
CONV	jx2490	0.990408	0.77628	0.859375	0.788506
CONV	jx2492	0.991443	0.81407	0.811594	0.813704
CONV	jx2494	0.986858	0.842254	0.891892	0.850816
CONV	jx2497	0.991505	0.785354	0.745763	0.78022
CONV	jx2499	0.992647	0.796569	0.873016	0.806794
CONV	jx2500	0.992661	0.796526	0.830769	0.801282
CONV	jx2501	0.993214	0.813559	0.826087	0.815353
CONV	jx2503	0.985915	0.782178	0.863636	0.793617
CONV	jx2504	0.987433	0.764865	0.903226	0.784722
CONV	jx2507	0.989765	0.821229	0.797619	0.816742
CONV	jx2508	0.988554	0.819407	0.75	0.808126
CONV	jx2517	0.987485	0.854342	0.852941	0.854118
CONV	jx2519	0.993218	0.801527	0.886364	0.817048
CONV	jx2520	0.993499	0.797101	0.848485	0.805353
CONV	jx2522	0.993321	0.794344	0.910448	0.811404
CONV	jx2524	0.989784	0.811024	0.844828	0.81549
CONV	jx2525	0.985811	0.829684	0.788732	0.823651
CONV	jx2527	0.98913	0.81137	0.85	0.816555
CONV	jx2529	0.993902	0.783981	0.803922	0.786177
CONV	jx2530	0.992025	0.801527	0.85	0.809725
CONV	jx2532	0.991007	0.805405	0.707692	0.790805
CONV	jx2533	0.986103	0.793814	0.866667	0.803571
CONV	jx2535	0.988937	0.791045	0.837838	0.798319
CONV	jx2536	0.991607	0.805263	0.836364	0.809195
CONV	jx2538	0.986342	0.811634	0.844828	0.816229
CONV	jx2540	0.99215	0.769841	0.724638	0.762864
CONV	jx2542	0.988643	0.836111	0.842857	0.837209
CONV	jx2543	0.990166	0.821002	0.824561	0.821429
CONV	jx2544	0.99035	0.817439	0.833333	0.820225
CONV	jx2545	0.990958	0.779528	0.777778	0.779279
CONV	jx2546	0.989024	0.81	0.888889	0.820734
CONV	jx2547	0.990442	0.770718	0.850746	0.783217
CONV	jx2548	0.987692	0.824096	0.84127	0.82636
CONV	jx2549	0.992788	0.8	0.813559	0.801822
CONV	jx2551	0.991034	0.770718	0.852941	0.783721
CONV	jx2552	0.987974	0.790761	0.861111	0.802273
CONV	jx2553	0.9877	0.812968	0.763158	0.805031
CONV	jx2554	0.988704	0.818428	0.865385	0.824228
CONV	jx2555	0.990904	0.787179	0.84375	0.795154
CONV	jx2556	0.986667	0.820513	0.84127	0.8234
CONV	jx2558	0.994588	0.843085	0.828125	0.840909
CONV	jx2562	0.990338	0.826203	0.849315	0.829978
CONV	jx2564	0.991556	0.828571	0.866667	0.833708
CONV	jx2565	0.988657	0.770889	0.894737	0.787383
CONV	jx2566	0.98845	0.826087	0.895522	0.836245
CONV	jx2568	0.987357	0.82058	0.84127	0.823529
CONV	jx2569	0.988429	0.826303	0.793103	0.822126
CONV	jx2570	0.993272	0.805	0.897059	0.818376
CONV	jx2571	0.993954	0.825521	0.923077	0.839644
CONV	jx2573	0.991566	0.828338	0.723684	0.810384
CONV	jx2577	0.989311	0.785124	0.821429	0.789976
CONV	jx2580	0.989474	0.804706	0.793651	0.803279
CONV	jx2582	0.992159	0.795276	0.765625	0.791011
CONV	jx2583	0.990842	0.820449	0.8125	0.819355
CONV	jx2584	0.989545	0.791768	0.875	0.802935
CONV	jx2586	0.993928	0.801034	0.826087	0.804825
CONV	jx2587	0.989031	0.7775	0.887097	0.792208
CONV	jx2588	0.989395	0.825882	0.88	0.834
CONV	jx2589	0.991546	0.832905	0.827586	0.832215
CONV	jx2592	0.981707	0.816176	0.890909	0.825054
CONV	jx2593	0.990986	0.768421	0.932203	0.790433
CONV	jx2595	0.98457	0.815427	0.8	0.813397
CONV	jx2597	0.989615	0.813953	0.911392	0.830472
CONV	jx2604	0.988017	0.80163	0.893939	0.815668
CONV	jx2607	0.990926	0.80315	0.884058	0.815556
CONV	jx2610	0.992638	0.819951	0.870968	0.826638
CONV	jx2612	0.992188	0.778947	0.830508	0.785877
CONV	jx2614	0.988971	0.820513	0.82716	0.821656
CONV	jx2618	0.990909	0.802005	0.87037	0.810155
CONV	jx2621	0.995706	0.802993	0.791667	0.801268
CONV	jx2623	0.991546	0.807487	0.849315	0.814318
CONV	jx2627	0.987849	0.824561	0.793103	0.820569
CONV	jx2628	0.992054	0.814356	0.904762	0.826552
CONV	jx2629	0.989031	0.838542	0.858974	0.841991
CONV	jx2631	0.98601	0.822404	0.849462	0.827887
CONV	jx2632	0.990887	0.805699	0.802817	0.805252
CONV	jx2636	0.986699	0.814136	0.776119	0.808463
CONV	jx2637	0.990279	0.784264	0.825397	0.789934
CONV	jx2638	0.990459	0.815718	0.859649	0.821596
CONV	jx2641	0.984784	0.825436	0.864407	0.830435
CONV	jx2642	0.988937	0.816229	0.859649	0.821429
CONV	jx2646	0.990238	0.772277	0.85	0.782328
CONV	jx2647	0.988575	0.793785	0.813953	0.797727
CONV	jx2648	0.992039	0.765	0.8	0.770213
CONV	jx2650	0.986052	0.813514	0.797619	0.810573
CONV	jx2654	0.990373	0.833333	0.894737	0.84127
CONV	jx2656	0.989765	0.822454	0.762712	0.81448
CONV	jx2657	0.991505	0.794195	0.802632	0.795604
CONV	jx2658	0.986667	0.806701	0.815385	0.807947
CONV	jx2659	0.989845	0.832432	0.728814	0.818182
CONV	jx2660	0.988582	0.818182	0.907407	0.829157
CONV	jx2666	0.992754	0.797333	0.777778	0.794183
CONV	jx2667	0.984117	0.792405	0.830986	0.798283
CONV	jx2668	0.994472	0.855769	0.915254	0.863158
CONV	jx2669	0.990991	0.824324	0.897059	0.835616
CONV	jx2671	0.991379	0.824257	0.733333	0.810021
CONV	jx2673	0.988429	0.820312	0.818182	0.819957
CONV	jx2674	0.990321	0.809278	0.774194	0.804444
CONV	jx2675	0.994562	0.819588	0.916667	0.832589
CONV	jx2676	0.988582	0.822751	0.901639	0.833713
CONV	jx2677	0.993865	0.80397	0.871429	0.813953
CONV	jx2678	0.990453	0.808108	0.807018	0.807963
CONV	jx2679	0.988074	0.821918	0.868852	0.828638
CONV	jx2680	0.989684	0.806701	0.791045	0.804396
CONV	jx2681	0.990062	0.81733	0.848485	0.821501
CONV	jx2683	0.988909	0.843602	0.844828	0.84375
CONV	jx2684	0.990898	0.819121	0.794118	0.815385
CONV	jx2687	0.993329	0.808399	0.890411	0.821586
CONV	jx2695	0.986642	0.822785	0.868852	0.828947
CONV	jx2696	0.992202	0.792105	0.910714	0.807339
CONV	jx2698	0.990238	0.810606	0.808824	0.810345
CONV	jx2699	0.989976	0.803419	0.785714	0.800983
CONV	jx2702	0.98854	0.759067	0.813559	0.766292
CONV	jx2703	0.99267	0.837037	0.836066	0.83691
CONV	jx2704	0.990262	0.810127	0.815385	0.81087
CONV	jx2705	0.992678	0.780303	0.823529	0.786638
CONV	jx2711	0.99105	0.803867	0.738462	0.793911
CONV	jx2712	0.989929	0.825959	0.828947	0.826506
CONV	jx2713	0.9915	0.807792	0.873239	0.817982
CONV	jx2716	0.989628	0.84399	0.863014	0.846983
CONV	jx2718	0.986897	0.804094	0.817073	0.806604
CONV	jx2720	0.987021	0.8125	0.767857	0.806373
CONV	jx2721	0.99191	0.775943	0.861111	0.788306
CONV	jx2725	0.990937	0.825065	0.861538	0.830357
CONV	jx2726	0.994552	0.831169	0.80303	0.827051
CONV	jx2728	0.993876	0.79661	0.824561	0.8
CONV	jx2741	0.990504	0.815126	0.868852	0.822967
CONV	jx2749	0.985714	0.822404	0.736842	0.810875
CONV	jx2753	0.99013	0.819712	0.80303	0.817427
CONV	jx2762	0.993321	0.824289	0.884058	0.833333
CONV	jx2768	0.992131	0.814516	0.886076	0.827051
CONV	jx2774	0.987966	0.814621	0.862069	0.820862
CONV	jx2775	0.986001	0.812658	0.876923	0.821739
CONV	jx2777	0.989209	0.815934	0.830986	0.818391
CONV	jx2780	0.991145	0.832869	0.86	0.836186
CONV	jx2781	0.989493	0.801435	0.791045	0.8
CONV	jx2782	0.987085	0.838164	0.873016	0.842767
CONV	jx2784	0.990419	0.801105	0.788732	0.799076
CONV	jx2787	0.993831	0.842723	0.892857	0.848548
CONV	jx2788	0.991647	0.782967	0.888889	0.798595
CONV	jx2789	0.98863	0.80163	0.78125	0.798611
CONV	jx2792	0.991571	0.808184	0.72549	0.798643
CONV	jx2793	0.988547	0.803714	0.850746	0.810811
CONV	jx2797	0.991045	0.786111	0.926471	0.808411
CONV	jx2799	0.992154	0.782946	0.881356	0.795964
CONV	jx2800	0.991463	0.791667	0.854545	0.799136
CONV	jx2802	0.986594	0.772379	0.830986	0.781385
CONV	jx2805	0.989215	0.8	0.886076	0.815668
CONV	jx2806	0.99151	0.792208	0.855072	0.801762
CONV	jx2809	0.987164	0.8	0.859649	0.807281
CONV	jx2813	0.99098	0.811798	0.845238	0.818182
CONV	jx2814	0.991489	0.805627	0.895522	0.818777
CONV	jx2815	0.989839	0.826923	0.893939	0.837209
CONV	jx2818	0.989222	0.775401	0.830508	0.78291
CONV	jx2819	0.989241	0.823204	0.882353	0.832558
CONV	jx2820	0.989163	0.850394	0.819672	0.846154
CONV	jx2822	0.988813	0.820574	0.907895	0.834008
CONV	jx2825	0.988547	0.791237	0.839286	0.797297
CONV	jx2826	0.992574	0.809412	0.935484	0.825462
CONV	jx2827	0.991007	0.801609	0.887097	0.813793
CONV	jx2828	0.989298	0.822034	0.850746	0.826603
CONV	jx2830	0.991463	0.853904	0.833333	0.850972
CONV	jx2832	0.989647	0.790816	0.884058	0.804772
CONV	jx2835	0.989778	0.787634	0.838235	0.795455
CONV	jx2837	0.99035	0.817722	0.84	0.820225
CONV	jx2839	0.989697	0.808081	0.842105	0.812362
CONV	jx2840	0.99087	0.820253	0.892308	0.830435
CONV	jx2843	0.988471	0.806931	0.784314	0.804396
CONV	jx2844	0.994492	0.789731	0.8	0.791045
CONV	jx2845	0.987745	0.811736	0.822581	0.813163
CONV	jx2846	0.986755	0.850949	0.808219	0.843891
CONV	jx2847	0.987478	0.810959	0.901639	0.823944
CONV	jx2848	0.986252	0.773842	0.888889	0.790698
CONV	jx2849	0.988053	0.815217	0.885246	0.825175
CONV	jx2851	0.988485	0.788918	0.864865	0.801325
CONV	jx2852	0.987265	0.808081	0.827586	0.810573
CONV	jx2853	0.989532	0.782178	0.88	0.797495
CONV	jx2855	0.987886	0.822222	0.851064	0.825221
CONV	jx2856	0.991945	0.805621	0.870968	0.813906
CONV	jx2857	0.987124	0.809524	0.807692	0.809322
CONV	jx2858	0.99039	0.824	0.84127	0.826484
CONV	jx2861	0.99516	0.820051	0.754098	0.811111
CONV	jx2863	0.994588	0.828496	0.819672	0.827273
CONV	jx2864	0.9938	0.782609	0.886792	0.793878
CONV	jx2866	0.987296	0.7979	0.884058	0.811111
CONV	jx2867	0.991385	0.824257	0.783784	0.817992
CONV	jx2869	0.993389	0.790698	0.846154	0.797267
CONV	jx2870	0.993361	0.775132	0.823529	0.782511
CONV	jx2872	0.993377	0.812665	0.84127	0.816742
CONV	jx2874	0.987937	0.805128	0.8	0.804494
CONV	jx2875	0.990279	0.794937	0.806452	0.796499
CONV	jx2878	0.992078	0.791349	0.855072	0.800866
CONV	jx2879	0.98782	0.814181	0.846154	0.817787
CONV	jx2880	0.991369	0.79803	0.826667	0.802495
CONV	jx2882	0.99257	0.811275	0.8125	0.811475
CONV	jx2883	0.989722	0.808901	0.80597	0.808463
CONV	jx2884	0.992029	0.804938	0.835821	0.809322
CONV	jx2886	0.988365	0.828358	0.882353	0.83617
CONV	jx2887	0.986044	0.778646	0.816901	0.784615
CONV	jx2889	0.987515	0.80429	0.75	0.7981
CONV	jx2892	0.985542	0.812665	0.8125	0.812641
CONV	jx2894	0.99022	0.829268	0.789474	0.824411
CONV	jx2895	0.990274	0.825193	0.855072	0.829694
CONV	jx2896	0.990975	0.827676	0.896552	0.836735
CONV	jx2899	0.99082	0.803526	0.833333	0.808102
CONV	jx2900	0.989215	0.820163	0.80597	0.817972
CONV	jx2901	0.989104	0.864103	0.836066	0.86031
CONV	jx2902	0.992643	0.807018	0.863014	0.815678
CONV	jx2903	0.989144	0.7979	0.84375	0.804494
CONV	jx2904	0.984802	0.810881	0.888889	0.823144
CONV	jx2907	0.99092	0.829016	0.876923	0.83592
CONV	jx2909	0.992257	0.809392	0.870968	0.818396
CONV	jx2910	0.992131	0.81701	0.793651	0.813747
CONV	jx2913	0.987797	0.809406	0.883333	0.818966
CONV	jx2914	0.993325	0.799492	0.786885	0.797802
CONV	jx2915	0.992178	0.803618	0.833333	0.807256
CONV	jx2917	0.990887	0.845758	0.882353	0.851204
CONV	jx2918	0.991627	0.809783	0.825397	0.812065
CONV	jx2919	0.992788	0.815508	0.846154	0.820046
CONV	jx2920	0.991566	0.811828	0.859155	0.819413
CONV	jx2922	0.989098	0.822165	0.828125	0.823009
CONV	jx2923	0.988909	0.794686	0.878788	0.80625
CONV	jx2925	0.992643	0.813559	0.864407	0.819915
CONV	jx2926	0.982068	0.810959	0.876923	0.82093
CONV	jx2928	0.988554	0.792	0.838235	0.799097
CONV	jx2929	0.991437	0.779449	0.782609	0.779915
CONV	jx2932	0.987403	0.792105	0.857143	0.800459
CONV	jx2933	0.986763	0.788136	0.885057	0.807256
CONV	jx2935	0.990549	0.792507	0.904762	0.809756
CONV	jx2936	0.986691	0.805195	0.876923	0.815556
CONV	jx2937	0.990942	0.826873	0.816667	0.825503
CONV	jx2938	0.988038	0.796703	0.865672	0.807425
CONV	jx2939	0.990781	0.805419	0.857143	0.813025
CONV	jx2940	0.988492	0.791774	0.84127	0.798673
CONV	jx2942	0.986216	0.821267	0.861538	0.82643
CONV	jx2943	0.98782	0.837563	0.925373	0.850325
CONV	jx2946	0.993943	0.794486	0.849057	0.800885
CONV	jx2949	0.98979	0.829787	0.83871	0.83105
CONV	jx2950	0.990226	0.81203	0.940299	0.830472
CONV	jx2951	0.992164	0.816537	0.859649	0.822072
CONV	jx2954	0.990465	0.804878	0.803571	0.804706
CONV	jx2957	0.988336	0.828358	0.875	0.835443
CONV	jx2958	0.988429	0.817722	0.863636	0.824295
CONV	jx2959	0.994083	0.835329	0.898734	0.847458
CONV	jx2960	0.989959	0.829971	0.777778	0.821951
CONV	jx2966	0.992188	0.813559	0.847059	0.820046
CONV	jx2967	0.993309	0.782278	0.828125	0.788671
CONV	jx2968	0.992088	0.821053	0.825	0.821739
CONV	jx2969	0.991422	0.804819	0.946429	0.821656
CONV	jx2972	0.985375	0.816377	0.864407	0.822511
CONV	jx2973	0.991337	0.779661	0.851351	0.790554
CONV	jx2974	0.987857	0.803665	0.878378	0.815789
CONV	jx2976	0.986536	0.788177	0.904762	0.803838
CONV	jx2979	0.992758	0.821333	0.901408	0.834081
CONV	jx2980	0.988589	0.792453	0.820896	0.796804
CONV	jx2982	0.992192	0.789916	0.82716	0.796804
CONV	jx2983	0.988408	0.8575	0.875	0.859914
CONV	jx2984	0.988575	0.793194	0.913793	0.809091
CONV	jx2985	0.993452	0.808	0.875	0.815603
CONV	jx2986	0.993361	0.84127	0.75	0.827354
CONV	jx2988	0.988038	0.811671	0.87037	0.819026
CONV	jx2989	0.992629	0.828851	0.757576	0.818947
CONV	jx2992	0.99271	0.80916	0.828125	0.811816
CONV	jx2993	0.990689	0.785888	0.888889	0.802846
CONV	jx2994	0.985864	0.84058	0.806452	0.836134
CONV	jx2997	0.993357	0.820106	0.782609	0.814318
CONV	jx2999	0.993276	0.839416	0.839286	0.8394
CONV	jx3001	0.990419	0.847185	0.716667	0.829099
CONV	jx3003	0.986699	0.776	0.797297	0.77951
CONV	jx3006	0.98964	0.81	0.870968	0.818182
CONV	jx3007	0.991087	0.803867	0.827586	0.807143
CONV	jx3008	0.989577	0.823383	0.857143	0.82839
CONV	jx3011	0.99152	0.799472	0.890411	0.814159
CONV	jx3012	0.986374	0.785294	0.826667	0.792771
CONV	jx3015	0.990321	0.78453	0.897727	0.806667
CONV	jx3017	0.990958	0.836412	0.938462	0.851351
CONV	jx3018	0.989869	0.792135	0.884058	0.807059
CONV	jx3020	0.989875	0.797297	0.851852	0.804245
CONV	jx3021	0.989058	0.801034	0.84507	0.80786
CONV	jx3022	0.986103	0.837629	0.8	0.832589
CONV	jx3023	0.986044	0.759591	0.890625	0.778022
CONV	jx3025	0.992597	0.807229	0.820896	0.809129
CONV	jx3027	0.98913	0.832911	0.884615	0.838926
CONV	jx3029	0.986161	0.81016	0.776119	0.804989
CONV	jx3030	0.990338	0.830189	0.828947	0.829978
CONV	jx3031	0.990876	0.796345	0.894737	0.812636
CONV	jx3034	0.992183	0.816062	0.814815	0.815909
CONV	jx3035	0.991443	0.75495	0.873016	0.770878
CONV	jx3036	0.99199	0.764563	0.882353	0.78125
CONV	jx3037	0.990909	0.805699	0.820896	0.807947
CONV	jx3039	0.987334	0.801587	0.895522	0.81573
CONV	jx3041	0.991018	0.812332	0.883333	0.822171
CONV	jx3043	0.990969	0.824607	0.85	0.828054
CONV	jx3044	0.986675	0.792651	0.901408	0.809735
CONV	jx3046	0.989959	0.815864	0.912281	0.829268
CONV	jx3049	0.991566	0.821333	0.823529	0.82167
CONV	jx3052	0.991561	0.81383	0.794118	0.810811
CONV	jx3054	0.99281	0.834711	0.943662	0.852535
CONV	jx3058	0.994055	0.813953	0.844156	0.819477
CONV	jx3059	0.990285	0.803618	0.855072	0.811404
CONV	jx3060	0.992597	0.833741	0.917808	0.846473
CONV	jx3061	0.989833	0.819892	0.881356	0.828306
CONV	jx3066	0.992088	0.807407	0.745455	0.8
CONV	jx3067	0.99337	0.787013	0.847458	0.795045
CONV	jx3068	0.988957	0.820639	0.787879	0.816068
CONV	jx3069	0.989078	0.825521	0.830986	0.826374
CONV	jx3071	0.991607	0.778976	0.828125	0.786207
CONV	jx3076	0.991612	0.770235	0.784314	0.771889
CONV	jx3077	0.991437	0.794045	0.846154	0.801282
CONV	jx3079	0.98845	0.821053	0.923077	0.838428
CONV	jx3080	0.98865	0.841823	0.75	0.829837
CONV	jx3082	0.994462	0.786047	0.895833	0.797071
CONV	jx3084	0.986795	0.772973	0.865672	0.787185
CONV	jx3085	0.987959	0.762667	0.80597	0.769231
CONV	jx3088	0.993947	0.823377	0.727273	0.809313
CONV	jx3089	0.990746	0.799054	0.864407	0.807054
CONV	jx3090	0.990887	0.810474	0.803571	0.809628
CONV	jx3091	0.988937	0.788698	0.782609	0.787815
CONV	jx3092	0.991536	0.834646	0.897059	0.844098
CONV	jx3093	0.985446	0.826087	0.825397	0.825991
CONV	jx3094	0.994519	0.8	0.939394	0.819957
CONV	jx3096	0.987871	0.801567	0.802817	0.801762
CONV	jx3098	0.992112	0.794595	0.811765	0.797802
CONV	jx3100	0.992088	0.840295	0.811321	0.836957
CONV	jx3101	0.99274	0.793734	0.820896	0.797778
CONV	jx3102	0.99198	0.826291	0.821429	0.825726
CONV	jx3105	0.993235	0.814721	0.843373	0.819706
CONV	jx3106	0.994111	0.786932	0.867925	0.797531
CONV	jx3107	0.990321	0.782723	0.867647	0.795556
CONV	jx3109	0.992727	0.80916	0.783333	0.80574
CONV	jx3113	0.993914	0.832918	0.847458	0.834783
CONV	jx3114	0.989845	0.790503	0.830986	0.797203
CONV	jx3116	0.99262	0.794937	0.902439	0.813417
CONV	jx3118	0.986739	0.792746	0.793103	0.792793
CONV	jx3119	0.990402	0.828042	0.931034	0.841743
CONV	jx3121	0.993906	0.825641	0.861111	0.831169
CONV	jx3122	0.989183	0.849206	0.770492	0.838269
CONV	jx3125	0.986731	0.827397	0.7875	0.820225
CONV	jx3127	0.988916	0.798054	0.852941	0.805846
CONV	jx3128	0.989684	0.80315	0.851351	0.810989
CONV	jx3131	0.987478	0.823848	0.894737	0.833333
CONV	jx3132	0.994532	0.785523	0.857143	0.798687
CONV	jx3133	0.992034	0.768496	0.865385	0.779193
CONV	jx3134	0.987357	0.820051	0.849057	0.823529
CONV	jx3136	0.988485	0.797436	0.793651	0.796909
CONV	jx3138	0.989454	0.787286	0.817073	0.792261
CONV	jx3142	0.988358	0.803922	0.809524	0.804671
CONV	jx3149	0.992178	0.827397	0.907895	0.84127
CONV	jx3150	0.989267	0.804408	0.84127	0.809859
CONV	jx3152	0.99098	0.801047	0.87931	0.811364
CONV	jx3155	0.98852	0.807198	0.915254	0.821429
CONV	jx3156	0.990996	0.817439	0.871429	0.826087
CONV	jx3157	0.990268	0.801008	0.790323	0.799564
CONV	jx3161	0.990111	0.800493	0.835443	0.806186
CONV	jx3163	0.990786	0.778589	0.8125	0.783158
CONV	jx3168	0.988457	0.825521	0.863014	0.83151
CONV	jx3171	0.991975	0.808962	0.915254	0.821946
CONV	jx3177	0.990166	0.788969	0.830508	0.794118
CONV	jx3179	0.984551	0.825737	0.87234	0.830952
CONV	jx3180	0.989058	0.814356	0.944444	0.829694
CONV	jx3182	0.989653	0.812169	0.768293	0.804348
CONV	jx3183	0.990373	0.815104	0.77193	0.809524
CONV	jx3184	0.990724	0.785714	0.757576	0.781893
CONV	jx3186	0.992112	0.788265	0.936508	0.808791
CONV	jx3188	0.984901	0.814241	0.896552	0.826772
CONV	jx3191	0.986634	0.813648	0.881579	0.824945
CONV	jx3193	0.987879	0.836317	0.806452	0.83223
CONV	jx3194	0.993389	0.800539	0.794118	0.799544
CONV	jx3195	0.99113	0.828571	0.83871	0.830097
CONV	jx3196	0.987827	0.825	0.833333	0.826087
CONV	jx3198	0.994572	0.821053	0.846154	0.824719
CONV	jx3199	0.990881	0.794271	0.878378	0.80786
CONV	jx3200	0.983302	0.859903	0.875	0.86214
CONV	jx3202	0.989098	0.824289	0.8	0.820796
CONV	jx3204	0.990931	0.791237	0.868852	0.801782
CONV	jx3205	0.991463	0.79	0.793651	0.790497
CONV	jx3206	0.992126	0.828283	0.821429	0.827434
CONV	jx3207	0.992912	0.792507	0.873016	0.804878
CONV	jx3209	0.989532	0.827423	0.839286	0.82881
CONV	jx3210	0.99016	0.819712	0.770492	0.813417
CONV	jx3211	0.995252	0.809798	0.816901	0.811005
CONV	jx3212	0.986511	0.808354	0.861538	0.815678
CONV	jx3215	0.99398	0.825065	0.881356	0.832579
CONV	jx3216	0.988889	0.804348	0.898551	0.817805
CONV	jx3218	0.988609	0.802703	0.876923	0.813793
CONV	jx3222	0.988155	0.803828	0.864198	0.813627
CONV	jx3224	0.99025	0.799505	0.87931	0.809524
CONV	jx3226	0.988393	0.805128	0.776316	0.800429
CONV	jx3230	0.993284	0.804511	0.80303	0.804301
CONV	jx3235	0.98617	0.855643	0.847458	0.854545
CONV	jx3239	0.99214	0.811024	0.808824	0.81069
CONV	jx3240	0.990854	0.804348	0.795918	0.803456
CONV	jx3242	0.991007	0.842975	0.861111	0.845977
CONV	jx3244	0.993405	0.813333	0.883333	0.822989
CONV	jx3245	0.986561	0.7925	0.818182	0.796137
CONV	jx3246	0.990488	0.742297	0.8125	0.752969
CONV	jx3248	0.988657	0.8	0.779412	0.796729
CONV	jx3249	0.990826	0.837975	0.835616	0.837607
CONV	jx3251	0.989691	0.760204	0.887097	0.777533
CONV	jx3252	0.994611	0.802198	0.811594	0.803695
CONV	jx3258	0.988533	0.799451	0.792683	0.798206
CONV	jx3259	0.988704	0.822857	0.774648	0.814727
CONV	jx3260	0.988568	0.823056	0.794118	0.818594
CONV	jx3262	0.990291	0.783198	0.860465	0.797802
CONV	jx3263	0.990493	0.831025	0.762712	0.821429
CONV	jx3264	0.98913	0.813472	0.737705	0.803132
CONV	jx3266	0.992574	0.804762	0.880597	0.815195
CONV	jx3267	0.99051	0.843305	0.787879	0.834532
CONV	jx3269	0.993393	0.814324	0.803279	0.812785
CONV	jx3270	0.991536	0.8125	0.861538	0.819599
CONV	jx3274	0.99201	0.785888	0.861538	0.796218
CONV	jx3276	0.989621	0.790244	0.727273	0.782796
CONV	jx3277	0.992088	0.792405	0.830769	0.797826
CONV	jx3279	0.989893	0.799419	0.844156	0.807601
CONV	jx3280	0.989104	0.839196	0.811321	0.83592
CONV	jx3281	0.989684	0.863861	0.862745	0.863736
CONV	jx3282	0.98915	0.79564	0.896104	0.813063
CONV	jx3283	0.993247	0.804878	0.84375	0.810127
CONV	jx3284	0.990279	0.835025	0.873016	0.840263
CONV	jx3288	0.989064	0.804233	0.810127	0.805252
CONV	jx3300	0.987539	0.809195	0.873016	0.817269
CONV	jx3303	0.991551	0.805699	0.866667	0.813901
CONV	jx3305	0.993353	0.804878	0.746835	0.794643
CONV	jx3308	0.993317	0.80798	0.892857	0.818381
CONV	jx3309	0.991612	0.814249	0.878049	0.820276
CONV	jx3310	0.989583	0.82266	0.846154	0.825902
CONV	jx3312	0.990262	0.824257	0.803571	0.821739
CONV	jx3314	0.9877	0.776699	0.815385	0.781971
CONV	jx3318	0.986858	0.795014	0.735294	0.785548
CONV	jx3319	0.991657	0.80112	0.897059	0.816471
CONV	jx3323	0.988589	0.787634	0.787879	0.787671
CONV	jx3327	0.990859	0.805	0.806452	0.805195
CONV	jx3328	0.990953	0.786458	0.836066	0.793258
CONV	jx3329	0.990274	0.800499	0.842105	0.805677
CONV	jx3330	0.991541	0.80654	0.777778	0.801339
CONV	jx3332	0.990814	0.819951	0.762712	0.812766
CONV	jx3333	0.993231	0.824691	0.90411	0.83682
CONV	jx3335	0.992197	0.805195	0.826923	0.80778
CONV	jx3338	0.993357	0.809651	0.837838	0.814318
CONV	jx3340	0.992178	0.816273	0.666667	0.795918
CONV	jx3341	0.98782	0.799479	0.779221	0.796095
CONV	jx3343	0.992005	0.786802	0.831325	0.794549
CONV	jx3344	0.988152	0.784257	0.930556	0.809639
CONV	jx3347	0.990729	0.789474	0.835821	0.795876
CONV	jx3352	0.994608	0.818182	0.865854	0.827189
CONV	jx3353	0.986739	0.825316	0.857143	0.828829
CONV	jx3357	0.989672	0.805699	0.859155	0.814004
CONV	jx3358	0.99151	0.810881	0.838235	0.814978
CONV	jx3361	0.989091	0.806283	0.830986	0.810155
CONV	jx3366	0.994568	0.840426	0.8	0.834081
CONV	jx3367	0.984059	0.811558	0.783784	0.807203
CONV	jx3375	0.991385	0.819549	0.797468	0.8159
CONV	jx3382	0.992832	0.809659	0.883117	0.822844
CONV	jx3387	0.995019	0.80285	0.815789	0.804829
CONV	jx3390	0.989234	0.789617	0.846154	0.798144
CONV	jx3392	0.98964	0.839895	0.851852	0.841991
CONV	jx3396	0.986755	0.783784	0.847222	0.794118
CONV	jx3399	0.988286	0.808252	0.695652	0.7921
CONV	jx3402	0.994536	0.785714	0.875	0.798246
CONV	jx3403	0.989653	0.794416	0.878788	0.806522
CONV	jx3404	0.991189	0.829545	0.837838	0.830739
CONV	jx3407	0.986495	0.82439	0.875	0.831224
CONV	jx3408	0.98744	0.767123	0.863636	0.781903
CONV	jx3409	0.993917	0.812658	0.90625	0.825708
CONV	jx3412	0.987923	0.83871	0.8	0.832215
CONV	jx3413	0.989808	0.831135	0.803571	0.827586
CONV	jx3415	0.989098	0.840314	0.857143	0.84292
CONV	jx3416	0.98845	0.806701	0.857143	0.81441
CONV	jx3417	0.991546	0.806202	0.783333	0.803132
CONV	jx3418	0.989506	0.791768	0.871429	0.803313
CONV	jx3420	0.991536	0.790281	0.775862	0.788419
CONV	jx3421	0.993947	0.814016	0.725	0.798226
CONV	jx3423	0.989583	0.833747	0.823529	0.832272
CONV	jx3425	0.991515	0.858561	0.86	0.85872
CONV	jx3426	0.991013	0.819892	0.822581	0.820276
CONV	jx3431	0.993983	0.805195	0.910714	0.818594
CONV	jx3433	0.990792	0.813268	0.791045	0.810127
CONV	jx3436	0.987937	0.820163	0.858974	0.826966
CONV	jx3441	0.990309	0.807692	0.903226	0.820796
CONV	jx3444	0.985384	0.801587	0.831325	0.806941
CONV	jx3446	0.991536	0.8	0.884058	0.812918
CONV	jx3447	0.985222	0.809045	0.839506	0.814196
CONV	jx3448	0.987319	0.803109	0.852459	0.809843
CONV	jx3452	0.987589	0.796143	0.875	0.805353
CONV	jx3453	0.991342	0.785024	0.847222	0.794239
CONV	jx3456	0.987871	0.831234	0.789474	0.825991
CONV	jx3457	0.991379	0.81203	0.8625	0.820459
CONV	jx3462	0.990958	0.807895	0.859375	0.815315
CONV	jx3464	0.989969	0.831409	0.866667	0.836614
CONV	jx3465	0.991479	0.822622	0.816901	0.821739
CONV	jx3466	0.987849	0.775253	0.754098	0.772429
CONV	jx3468	0.99035	0.801609	0.875	0.813483
CONV	jx3470	0.988568	0.799472	0.790323	0.798186
CONV	jx3475	0.988547	0.790404	0.791667	0.790541
CONV	jx3477	0.986553	0.791045	0.830769	0.796574
CONV	jx3479	0.989222	0.768392	0.772727	0.769053
CONV	jx3484	0.984931	0.770202	0.916667	0.786036
CONV	jx3488	0.993239	0.834928	0.87931	0.840336
CONV	jx3490	0.989144	0.828125	0.819672	0.826966
CONV	jx3491	0.989117	0.791349	0.821429	0.7951
CONV	jx3492	0.984204	0.806452	0.814815	0.80744
CONV	jx3494	0.987132	0.800971	0.864407	0.808917
CONV	jx3498	0.987988	0.799458	0.884058	0.812785
CONV	jx3499	0.988984	0.8	0.84375	0.80597
CONV	jx3501	0.995192	0.849866	0.893939	0.856492
CONV	jx3502	0.989506	0.814727	0.83871	0.817805
CONV	jx3503	0.988984	0.817746	0.942308	0.831557
CONV	jx3504	0.991536	0.854111	0.833333	0.85078
CONV	jx3506	0.989899	0.795322	0.782051	0.792857
CONV	jx3507	0.987879	0.792208	0.897059	0.807947
CONV	jx3508	0.989709	0.841026	0.819672	0.838137
CONV	jx3511	0.990996	0.797872	0.852459	0.805492
CONV	jx3514	0.996308	0.810096	0.83871	0.813808
CONV	jx3519	0.988422	0.801008	0.8	0.800866
CONV	jx3520	0.991677	0.842391	0.811321	0.83848
CONV	jx3523	0.992285	0.790476	0.84466	0.803828
CONV	jx3524	0.990117	0.805353	0.863014	0.81405
CONV	jx3525	0.986052	0.810256	0.859375	0.817181
CONV	jx3527	0.993272	0.819797	0.878378	0.82906
CONV	jx3528	0.993337	0.816976	0.88	0.827434
CONV	jx3530	0.989653	0.828125	0.894737	0.83913
CONV	jx3531	0.989808	0.808108	0.830769	0.811494
CONV	jx3532	0.986634	0.790155	0.873239	0.803063
CONV	jx3534	0.990309	0.78836	0.824324	0.794248
CONV	jx3535	0.991045	0.848649	0.827586	0.845794
CONV	jx3536	0.989098	0.8	0.894737	0.811947
CONV	jx3537	0.994529	0.829787	0.878049	0.838428
CONV	jx3539	0.990798	0.80344	0.848485	0.809725
CONV	jx3540	0.99267	0.811138	0.867925	0.817597
CONV	jx3541	0.994572	0.786667	0.842857	0.795506
CONV	jx3542	0.987234	0.829897	0.828571	0.829694
CONV	jx3543	0.990781	0.796651	0.827586	0.80042
CONV	jx3544	0.991007	0.814016	0.8125	0.813793
CONV	jx3547	0.996896	0.8	0.819444	0.802846
CONV	jx3548	0.991411	0.82801	0.818182	0.826638
CONV	jx3549	0.991406	0.779126	0.854839	0.78903
CONV	jx3550	0.991034	0.807692	0.757576	0.8
CONV	jx3551	0.99035	0.803109	0.79661	0.802247
CONV	jx3553	0.99151	0.806122	0.774194	0.801762
CONV	jx3554	0.98852	0.799486	0.915254	0.814732
CONV	jx3556	0.994509	0.783251	0.827586	0.788793
CONV	jx3557	0.987886	0.771574	0.896552	0.787611
CONV	jx3558	0.992039	0.795866	0.855422	0.806383
CONV	jx3561	0.987974	0.806283	0.775862	0.802273
CONV	jx3562	0.989124	0.792651	0.925373	0.8125
CONV	jx3565	0.991505	0.817259	0.852459	0.821978
CONV	jx3566	0.991469	0.823383	0.75	0.813853
CONV	jx3567	0.990279	0.804511	0.87931	0.814004
CONV	jx3568	0.989064	0.81864	0.766667	0.811816
CONV	jx3626	0.989279	0.833333	0.807692	0.830189
CONV	jx3627	0.98913	0.823056	0.797297	0.818792
CONV	jx3633	0.987849	0.81039	0.791667	0.80744
CONV	jx3636	0.994023	0.811798	0.918919	0.830233
CONV	jx3643	0.98979	0.801609	0.830769	0.805936
CONV	jx3650	0.990356	0.793011	0.819444	0.797297
CONV	jx3662	0.991607	0.831933	0.987179	0.85977
CONV	jx3666	0.990268	0.827676	0.802632	0.823529
CONV	jx3686	0.987886	0.815104	0.867647	0.823009
CONV	jx3693	0.989709	0.775132	0.849315	0.78714
CONV	jx3695	0.991374	0.816425	0.787879	0.8125
CONV	jx3701	0.989583	0.83693	0.87037	0.840764
CONV	jx3704	0.98974	0.82058	0.865672	0.827354
CONV	jx3708	0.987132	0.838863	0.857143	0.840764
CONV	jx3710	0.993256	0.792683	0.790323	0.792373
CONV	jx3727	0.98595	0.831266	0.952381	0.847639
CONV	jx3729	0.993925	0.805486	0.803571	0.805252
CONV	jx3731	0.989538	0.794486	0.848101	0.803347
CONV	jx3735	0.990706	0.789474	0.830986	0.795501
CONV	jx3738	0.990735	0.785714	0.828125	0.791322
CONV	jx3740	0.98741	0.806366	0.810345	0.806897
CONV	jx3741	0.989018	0.826923	0.895833	0.834052
CONV	jx3742	0.986284	0.79108	0.835616	0.797595
CONV	jx3747	0.992727	0.79198	0.944444	0.810155
CONV	jx3749	0.988499	0.830769	0.852459	0.833703
CONV	jx3751	0.987745	0.850374	0.785714	0.840764
[truncated: 26,441 more rows]

## Sheet: Figure. 4
Figure.4b
Minority hn0641 -0.0246 0.0159 -0.0041 -0.0025 0.0044 -0.0017
Minority hn1017 -0.0079 0.0126 -0.0046 -0.0145 0.0089 -0.0006
Minority hn1023 -0.0129 0.0214 -0.0087 0.0037 0.0058 0.0194
Minority hn1024 -0.0262 -0.0345 -0.0707 -0.0017 -0.0539 -0.0232
Minority hn1168 -0.0052 0.0118 -0.0013 0.0041 0.0192 0.0133
Minority hn1234 -0.0271 -0.0007 -0.0023 -0.0288 -0.0014 0.0046
Minority hn1276 -0.0197 0.0141 -0.0162 -0.0011 -0.0004 0.0006
Minority hn1277 -0.0158 0.0077 -0.0011 -0.0049 0.0147 -0.0104
Minority hn1312 -0.0489 0.0058 -0.0257 0.024 0.0161 0.0081
Minority hn1329 -0.0373 -0.0095 -0.0158 -0.0137 -0.0047 0.013
Minority hn1438 0.0016 -0.0282 -0.0687 -0.0075 0.0011 0.0223
Minority hn1464 -0.007 0.0136 -0.0061 -0.0079 0.0017 0.0253
Minority hn1499 -0.032 0.0075 -0.0088 -0.0006 0.0025 0.0073
Minority hn1503 -0.0125 0.0002 0.0054 0.0178 0.0107 -0.0076
Minority hn1703 -0.015 0.0136 -0.0049 -0.0051 0.0181 0.0099
Minority hn1714 -0.0043 0.0259 0.0021 0.0103 0.0307 -0.0159
Minority hn1972 -0.008 0.0067 0.009 -0.0063 -0.0091 0.0023
Minority hn2033 -0.022 -0.0381 0.0371 -0.0122 0.0006 0.0127
Minority hn2135 -0.0146 0.0099 -0.0039 -0.0063 0.0026 0.0166
Minority hn2136 -0.0133 0.0205 0.0053 0.0141 0.0166 0.0167
Minority hn2137 -0.0115 0.0236 0.0024 -0.008 0.0054 -0.0013
Minority hn2172 -0.035 0.0115 -0.0057 -0.0095 -0.0062 0.0088
Minority hn2195 -0.019 -0.0001 0.0015 -0.0056 0.0039 0.0154
Minority hn2253 -0.0083 0.0199 -0.0135 0.0177 -0.0395 -0.0288
Minority hn2684 -0.0125 -0.0739 0.0215 0.0107 0.0151 0.0041
Minority hn2688 -0.0233 0.0145 -0.0087 -0.0211 -0.0019 0.0159
Minority hn2733 -0.0137 -0.0012 0.003 -0.0147 -0.0146 0.0059
Minority hn2776 -0.0091 -0.0311 0.0346 -0.0017 0.005 -0.0122
Minority hn2866 -0.0494 -0.0628 0.0187 -0.0094 0.0062 0.0134
Minority hn2983 -0.0165 0.0149 0.0003 -0.0426 -0.0178 0.0042
Minority hn3035 -0.0101 0.0149 -0.0014 -0.0096 -0.0563 -0.0231
Minority hn3043 -0.0462 0.0089 -0.0158 -0.0233 -0.0041 0.017
Minority hn3081 -0.0161 0.0216 0.0012 -0.0449 -0.0163 0.0088
Minority hn3113 -0.0327 -0.0001 -0.0037 -0.0439 -0.0091 0.0058
Minority hn3157 -0.0066 0.0123 0.0 -0.0048 0.0011 0.0068
Minority hn3160 -0.0148 0.0194 -0.0035 0.0289 0.0084 -0.0044
Minority hn3168 -0.0357 0.0061 -0.015 -0.0185 -0.001 0.0055
Minority hn3191 -0.0205 0.0028 0.0009 0.0057 0.0055 0.0122
Minority hn3214 -0.0049 0.0195 -0.0014 0.0184 0.0109 0.0032
Minority hn3296 -0.0042 0.0001 0.0048 -0.0109 -0.008 0.0084
Minority hn3321 -0.0251 0.0177 -0.0098 -0.0062 0.0088 0.0208
Minority jx0006 0.0118 0.0126 0.007 -0.0178 -0.0059 0.0192
Minority jx0152 0.005 0.0065 -0.0001 0.0062 0.0045 0.0171
Minority jx0424 -0.0674 0.0034 -0.0233 -0.0089 0.022 0.0241
Minority jx0501 0.0209 -0.018 0.0331 -0.0394 -0.0037 0.0169
Minority jx0570 -0.0236 0.0113 -0.0033 -0.0236 -0.0103 0.0005
Minority jx0762 -0.0284 0.0173 -0.0154 0.0309 -0.0354 -0.0375
Minority jx0867 -0.0175 0.0259 -0.0113 0.0397 0.0091 -0.0054
Minority jx0927 -0.0205 0.002 0.0048 -0.0362 -0.0072 0.0204
Minority jx1061 0.0252 0.0278 0.0124 0.0218 0.0032 0.0096
Minority jx1146 -0.0501 0.0 -0.0116 -0.0197 -0.0511 -0.0173
Minority jx1481 -0.0631 -0.0605 0.0151 -0.0037 0.0091 0.0099
Minority jx1535 0.0201 0.0053 0.0157 -0.0044 -0.0007 0.0182
Minority jx1581 -0.0267 0.0154 0.0029 -0.0397 -0.0146 0.0127
Minority jx1615 -0.0646 -0.0016 -0.0202 -0.0485 -0.0086 0.0277
Minority jx1637 -0.0173 0.0199 -0.007 -0.0145 -0.0026 0.0022
Minority jx1788 -0.0098 0.0094 -0.0013 -0.028 -0.0076 0.016
Minority jx1794 -0.0603 0.0036 -0.0205 0.0122 0.0222 0.0126
Minority jx1881 -0.0157 0.0109 0.0013 -0.0519 -0.0039 0.0394
Minority jx1978 0.0101 0.0155 0.0129 0.0016 0.004 0.0014
Minority jx1986 -0.0322 0.0112 -0.0029 0.006 0.0107 -0.0057
Minority jx2012 0.0511 0.0156 0.0365 -0.0402 0.0183 -0.0055
Minority jx2033 0.0149 0.0153 0.0152 0.0084 -0.045 -0.0343
Minority jx2043 -0.0684 -0.0487 0.0105 0.0076 0.0138 0.0063
Minority jx2122 -0.0529 0.0045 -0.0145 -0.0265 -0.0015 0.0266
Minority jx2123 -0.0233 0.0095 -0.0127 -0.0045 -0.0004 0.0076
Minority jx2190 -0.0563 0.0107 -0.0244 0.009 0.006 0.0148
Minority jx2198 0.037 0.0078 0.0151 -0.0215 -0.0059 0.0122
Minority jx2244 -0.0525 0.0089 -0.0172 -0.009 0.0103 0.0077
Minority jx2284 0.044 -0.0054 -0.0278 -0.0193 -0.0176 0.0236
Minority jx2349 0.0218 -0.0059 -0.0256 0.0125 0.0043 0.0023
Minority jx2352 -0.0227 0.0091 0.0022 0.0107 0.0161 0.0036
Minority jx2368 -0.0697 -0.0523 -0.0009 -0.021 0.0128 0.007
Minority jx2384 -0.0634 -0.0552 0.0053 -0.0147 0.0014 0.0137
Minority jx2407 0.0226 -0.0327 0.0394 0.018 0.0366 -0.0415
Minority jx2441 -0.0608 -0.0026 -0.0229 -0.0683 -0.0089 0.0378
Minority jx2480 -0.0257 0.0121 -0.0131 0.0093 0.0093 0.0017
Minority jx2495 -0.006 0.0066 0.0046 0.001 0.0016 0.0131
Minority jx2518 0.0494 0.0279 0.0259 -0.053 0.0007 -0.008
Minority jx2531 0.0392 0.0165 0.0197 -0.0198 0.0216 0.0028
Minority jx2559 -0.0078 -0.0342 0.0404 -0.0249 0.0076 0.0149
Minority jx2561 -0.0206 0.0135 0.0011 0.0012 0.0036 0.011
Minority jx2563 0.0196 0.0175 0.025 -0.0253 -0.0046 0.0221
Minority jx2564 -0.0374 -0.0722 -0.0743 -0.0032 -0.0385 -0.0154
Minority jx2574 0.0191 0.0277 0.0136 -0.0122 -0.0108 0.0113
Minority jx2602 -0.0113 0.0128 -0.005 -0.0035 0.0306 -0.0071
Minority jx2617 -0.0107 0.0117 0.0001 -0.0466 0.0116 -0.0021
Minority jx2618 -0.0171 0.0078 -0.0021 -0.0333 -0.0154 0.003
Minority jx2649 0.0231 0.0123 -0.0099 -0.0084 -0.001 0.0101
Minority jx2670 -0.0172 0.0123 0.0025 0.001 0.0058 0.0085
Minority jx2673 -0.0229 0.0014 -0.0002 -0.0466 -0.0141 0.028
Minority jx2691 -0.0589 0.0008 -0.0173 -0.0302 0.0018 0.0031
Minority jx2729 -0.0493 -0.0065 -0.0295 -0.0027 0.0093 -0.0121
Minority jx2781 -0.0276 0.0069 -0.0034 -0.0201 0.0041 0.0038
Minority jx2804 -0.0029 -0.0305 0.0426 -0.0057 0.0019 0.0052
Minority jx2808 -0.0059 0.0081 0.003 -0.0005 -0.0034 0.0081
Minority jx2917 -0.0213 -0.0556 0.037 0.0187 0.0165 0.0001
Minority jx3055 -0.0165 0.0168 -0.0016 -0.0021 0.0189 -0.0086
Minority jx3056 0.0283 0.0255 0.0072 -0.0103 -0.0066 0.0178
Minority jx3139 -0.0633 -0.0054 -0.0151 -0.0237 -0.0009 0.0167
Minority jx3166 0.0153 0.0168 0.0137 0.0088 0.0064 -0.0105
Minority jx3290 -0.0526 -0.0065 -0.0084 -0.0216 0.0004 0.0194
Minority jx3367 0.0213 0.0147 0.0141 -0.0357 -0.0129 0.0207
Minority jx3487 -0.0423 0.0043 -0.0216 0.0131 0.0257 0.0158
Minority jx3495 -0.0405 0.0016 -0.0192 -0.0436 -0.0108 0.0328
Minority jx3559 0.0284 0.0122 0.0305 -0.0332 -0.0178 0.0223
Minority jx3588 -0.0043 0.03 -0.0074 0.0362 0.0217 -0.0049
Minority jx3592 -0.0291 0.012 -0.0067 -0.0044 0.0024 0.0026
Minority jx3593 -0.0564 -0.065 0.0179 -0.0173 -0.0043 0.0056
Minority jx3823 -0.0208 0.0117 -0.0029 -0.0389 -0.0164 0.0287
Minority jx3916 -0.0466 0.0038 -0.0063 -0.0223 0.0063 -0.0109
Minority jx3929 0.0225 0.0015 0.0097 -0.029 -0.0083 0.022
Minority jx3966 -0.0282 -0.0046 -0.0084 -0.0622 -0.0214 0.0335
Minority jx4101 0.0207 0.0155 0.026 0.0029 -0.0058 0.0063
Minority jx4119 0.0218 0.0114 -0.0129 -0.0042 0.0187 -0.0135
Minority jx4121 0.0233 -0.0013 -0.0065 0.0062 0.0063 0.0034
Minority jx4143 0.0128 0.0285 0.0051 0.0265 0.016 0.0067
Minority jx4177 0.0151 0.0225 0.0111 0.0131 0.0103 -0.0041
Minority jx4253 0.0192 0.019 0.0073 -0.0224 -0.0025 0.0186
Minority jx4381 0.0259 0.0124 0.0126 -0.0102 0.0045 0.0223
Minority jx4427 0.0163 0.0249 0.0082 0.0177 0.0122 0.0013
Minority jx4564 -0.0097 0.0067 0.007 -0.02 0.0152 -0.0035
Minority jx4635 -0.0039 -0.0209 0.0132 -0.0056 0.0044 0.0183
Minority jx4640 0.0001 0.0072 0.0035 0.0027 -0.0015 0.0078
Minority jx4641 0.0194 0.0059 0.0013 -0.003 -0.0728 -0.0346
Minority jx4652 0.0069 -0.0221 -0.0808 -0.0457 0.0954 -0.1101
Minority jx4697 0.0278 0.0007 0.0089 -0.0235 -0.0172 0.0135
Minority jx4706 0.0337 0.0193 0.0143 -0.0543 -0.012 0.019
Minority jx4720 0.0273 -0.0096 -0.0135 -0.0249 -0.0124 0.0179
Minority jx4777 0.039 -0.0103 -0.0476 -0.0102 -0.0041 0.0272
Minority jx4805 0.0151 0.0189 0.0181 -0.0327 -0.0069 0.0321
Minority jx4811 0.0145 -0.0231 0.0463 0.0167 -0.0009 -0.0051
Minority jx4879 0.0313 0.0078 0.0058 0.003 0.003 0.0103
Minority jx5055 0.0166 0.0134 0.0133 -0.0072 -0.0045 0.0051
Minority jx5173 0.0509 0.0225 0.0318 -0.035 -0.015 0.0148
Minority jx5318 0.0034 -0.0392 0.0216 -0.035 -0.006 0.033
Minority jx5412 -0.0509 0.0068 -0.0126 -0.0122 0.0114 0.0087
Minority jx5418 -0.0132 -0.0392 0.0303 0.0419 0.0304 -0.0073
Minority jx5505 0.0194 -0.0301 0.0274 0.0054 0.0049 0.0117
Minority jx5538 -0.0244 -0.0033 0.0001 -0.018 -0.0023 0.0078
Minority jx5546 0.0148 -0.0196 0.0365 0.007 0.0115 -0.0194
Minority jx5769 -0.0176 0.0146 -0.0017 -0.0158 -0.0057 0.0118
Minority jx5843 0.0141 0.0252 0.0074 0.0207 0.0075 0.0015
Minority jx6041 -0.0093 0.0214 0.0012 -0.0 0.0019 0.0108
Minority sd0011 0.0181 0.0034 0.0038 -0.0027 -0.006 0.0044
Minority sd0067 0.0208 -0.0353 -0.0728 0.0195 -0.0408 -0.0293
Minority sd0085 0.0205 0.0102 0.0096 0.0225 0.0087 -0.0132
Minority sd0104 0.0244 0.0019 -0.0027 -0.0326 0.0068 -0.0024
Minority sd0248 0.0255 0.0113 0.0094 -0.0151 0.0249 -0.0056
Minority sd0327 0.0236 -0.0028 0.0057 -0.0056 0.0093 0.0043
Minority sd0339 0.0323 -0.0366 -0.0374 0.0058 -0.0042 0.0103
Minority sd0368 0.0072 -0.0799 0.0659 -0.0004 0.0148 -0.0066
Minority sd0574 0.0014 -0.0572 0.039 -0.0008 0.0046 0.0002
Minority sd0602 0.0224 0.0185 0.0064 0.0229 0.0004 -0.0024
Minority sd0610 0.0304 -0.0388 0.0317 -0.0013 0.0077 0.0031
Minority sd0614 -0.0126 -0.0053 -0.0164 -0.0065 0.0016 0.0118
Minority sd0884 0.0268 -0.0238 -0.0489 0.0128 0.0114 0.0119
Minority sd0941 0.0225 0.0164 0.0124 -0.0143 0.0064 0.0127
Minority sd1126 0.018 0.0121 0.0062 -0.0055 0.0005 0.011
Minority sd1157 -0.0176 0.0265 -0.0047 0.0033 0.011 0.0006
Minority sd1197 -0.0154 -0.0392 0.0338 -0.0148 0.0079 0.0072
Minority sd1227 -0.0163 0.0089 -0.0007 0.0111 -0.0546 -0.0476
Minority sd1237 -0.0139 -0.0501 0.0336 -0.003 0.0158 0.0026
Minority sd1323 0.0131 0.0193 0.0061 0.0119 0.014 -0.0004
Minority sd1342 0.0247 0.0052 -0.0087 -0.0071 0.0009 0.0126
Minority sd1570 -0.0341 0.0065 -0.0026 -0.0635 -0.0127 0.0328
Minority sd1585 -0.0137 0.0061 0.0096 -0.0153 0.0017 0.0174
Minority sd1794 -0.0163 -0.0499 0.0376 -0.0067 -0.0023 0.0097
Minority sd1800 0.0106 0.008 0.0144 -0.04 -0.0247 0.011
Minority sd1802 -0.048 0.0076 -0.0148 -0.0181 0.0008 0.0104
Minority sd1806 -0.0265 0.0171 0.0004 -0.0609 -0.022 0.0184
Minority sd1815 0.0125 -0.0433 -0.0636 0.0104 0.0025 0.0222
Minority sd1939 -0.0173 0.0069 -0.0043 -0.03 0.0011 0.0197
Minority sd1988 -0.0169 0.0075 -0.0113 -0.001 -0.0049 0.0108
Minority sd2066 -0.0417 -0.0304 0.0181 -0.0324 -0.0028 0.0204
Minority sd2095 0.0171 0.022 0.0104 -0.004 0.008 0.012
Minority sd2097 0.0056 0.0232 0.0067 -0.0386 -0.009 0.016
Minority sd2185 -0.0293 0.0183 -0.0177 -0.0076 0.0115 0.0125
Minority sd2195 -0.0374 -0.0317 -0.0133 -0.0033 0.0095 0.0199
Minority sd2208 0.0168 0.0211 0.0048 -0.0414 0.0094 -0.0216
Minority sd2248 -0.0035 0.0055 0.0019 -0.0268 0.002 0.0174
Minority sd2276 -0.0131 0.0104 -0.0044 -0.0037 0.0078 0.0082
Minority sd2290 -0.0276 -0.035 0.011 -0.0175 0.0032 0.0035
Minority sd2334 0.0212 -0.046 0.0249 0.0082 0.0046 0.0064
Minority sd2402 0.0018 0.0143 0.0076 -0.0148 -0.0067 0.0195
Minority sd2440 0.0222 -0.023 -0.0026 0.0039 0.002 0.0057
Minority sd2521 0.0045 0.0168 0.0117 -0.0266 -0.0114 -0.0006
Minority sd2529 0.0321 0.0119 0.0236 -0.0301 -0.0096 0.0189
Minority sd2592 0.0302 -0.0286 -0.0321 0.0102 -0.0018 0.0137
Minority sd2680 0.0084 -0.0034 -0.0253 0.02 0.0214 -0.0001
Minority sd2868 -0.0078 0.0182 0.0168 -0.0267 0.0044 0.0312
Minority sd2880 0.031 -0.0182 -0.0172 -0.0196 0.0007 0.0208
Minority sd2945 -0.0098 0.0229 -0.0048 0.0121 0.0194 0.0121
Minority sd2994 0.0084 0.0111 0.0056 -0.054 -0.0051 0.0274
Minority sd3185 -0.0144 0.0073 -0.0089 0.0111 0.0116 -0.0005
Minority sd3234 0.0165 0.019 0.0144 -0.0039 -0.0029 0.0145
Minority sd3249 -0.0235 0.0029 -0.0007 -0.0075 0.0034 -0.0026
Minority sd3320 -0.0407 0.0095 -0.002 -0.0121 0.0038 0.0006
Minority sd3370 0.0236 0.0189 0.0119 -0.0064 -0.0164 0.0058
Minority sd3391 0.0201 0.0069 0.0227 0.0086 0.0116 0.0015
Minority sd3452 -0.0124 0.0056 0.0079 -0.0448 -0.0128 0.0234
Minority sd3548 -0.0111 0.0181 -0.0001 0.0261 0.0117 -0.0045
Minority sd3567 0.0146 0.017 -0.0074 0.0269 0.0125 -0.0026
Hainan jx1189 -0.0481 -0.0371 0.0016 0.017 -0.039 -0.0388
Hainan jx1741 -0.048 -0.0075 -0.0107 -0.0375 -0.0259 -0.0032
Hainan jx1807 -0.0416 0.0163 -0.0128 0.0292 0.0249 0.0006
Hainan jx1844 -0.048 0.0115 -0.0193 0.021 0.0112 0.0123
Hainan jx1855 -0.0457 -0.0001 -0.0287 -0.0918 0.1084 -0.1203
Hainan jx1862 -0.0407 -0.0438 0.0171 0.0117 -0.0409 -0.0408
Hainan jx1877 -0.0479 -0.0004 -0.0055 -0.0201 0.0086 0.0116
Hainan jx1974 -0.0428 0.0076 -0.0053 0.0098 0.0082 -0.0001
Hainan jx2374 -0.0445 0.0045 -0.0073 -0.0079 0.0054 0.0098
Hainan jx3627 -0.0427 -0.0032 -0.0161 0.0177 0.0208 0.0011
Hainan jx4779 -0.0435 0.0026 -0.0091 0.0037 0.0223 -0.0165
Hainan jx4794 -0.0551 0.0061 -0.0183 -0.0178 -0.0036 -0.0028
Hainan jx5049 -0.0451 0.0084 -0.0134 0.0093 0.0098 -0.0025
Hainan jx5315 -0.0436 0.0007 -0.0073 -0.0008 -0.0517 -0.0331
Hainan jx5453 -0.0443 0.0065 -0.0096 0.0143 0.0167 -0.0035
Hainan jx5578 -0.0451 -0.0008 -0.0162 0.0146 0.0027 0.0117
Hainan jx5729 -0.0474 0.0024 -0.0181 -0.0237 -0.0022 0.0181
Hainan sd0308 -0.046 -0.0043 -0.0035 -0.0119 0.0022 0.008
Hainan sd0903 -0.0463 0.0032 0.0001 -0.0067 0.0001 0.0008
Hainan sd3032 -0.0388 -0.0084 -0.016 -0.0029 -0.0618 -0.0368
Guangdong hn0354 -0.0258 -0.0052 -0.0038 0.0056 0.0044 -0.0115
Guangdong hn1045 -0.0194 0.015 -0.0078 0.0357 -0.0332 -0.0474
Guangdong hn1311 -0.0213 0.0098 0.0009 -0.0255 -0.0137 0.0254
Guangdong hn1570 -0.0326 -0.0108 -0.013 -0.0126 0.0097 0.019
Guangdong hn1690 -0.0164 0.0178 -0.0093 0.0202 0.0142 -0.0133
Guangdong hn1740 -0.0483 0.0039 -0.014 -0.0083 -0.0033 0.0032
Guangdong hn1859 -0.0206 0.0035 0.0045 0.0008 0.005 0.0099
Guangdong hn1888 -0.0306 0.0021 -0.0146 -0.0386 -0.0096 0.0131
Guangdong hn3178 -0.0319 0.0114 -0.0097 -0.0021 0.0096 0.0125
Guangdong hn3218 -0.0388 -0.0199 -0.0008 -0.0013 -0.0014 0.0087
Guangdong jx0129 -0.0173 0.009 -0.0053 0.0091 0.011 0.0165
Guangdong jx0562 -0.0395 0.0165 -0.0181 0.0207 0.018 0.0045
Guangdong jx0702 -0.0165 0.0079 -0.0028 0.0187 0.0136 -0.0015
Guangdong jx0741 -0.0411 0.0159 -0.0199 0.035 -0.0383 -0.0568
Guangdong jx0766 -0.0369 -0.0096 -0.007 0.0212 0.0203 0.0144
Guangdong jx1656 -0.0461 0.0042 -0.0148 -0.0078 0.0113 0.017
Guangdong jx1982 -0.0219 0.0142 0.0013 0.0127 0.0209 0.0001
Guangdong jx2178 -0.0372 -0.0139 0.001 -0.0101 0.0008 0.0022
Guangdong jx2208 -0.0424 -0.0022 -0.0077 -0.0374 -0.0163 0.0155
Guangdong jx2620 -0.0439 0.0095 -0.016 -0.0155 0.0061 0.0005
Guangdong jx2783 -0.0454 0.0029 -0.0143 0.0232 0.0161 0.007
Guangdong jx3360 -0.0213 0.0102 -0.0065 -0.0056 0.0059 0.0054
Guangdong jx3573 -0.0216 0.0162 -0.0091 0.0041 0.0175 -0.0004
Guangdong jx3624 -0.0294 -0.0024 -0.0103 -0.0093 0.0034 0.004
Guangdong jx3757 -0.0371 0.0139 -0.0099 0.0271 0.0129 -0.0078
Guangdong jx3849 -0.0355 0.0166 -0.0194 0.027 0.0367 -0.0156
Guangdong jx4198 -0.0116 -0.0335 -0.073 0.0244 -0.049 -0.0327
Guangdong jx4329 -0.0272 0.0139 -0.0137 0.0205 0.0117 -0.0069
Guangdong jx4655 -0.0174 0.012 -0.0007 -0.0031 0.0043 0.0074
Guangdong jx4841 -0.0163 0.0056 -0.0359 -0.009 0.001 0.0222
Guangdong jx4854 -0.053 0.0084 -0.006 0.015 0.0191 0.0046
Guangdong jx5162 -0.0214 0.002 -0.0054 -0.0245 -0.0084 0.0102
Guangdong jx5732 -0.0306 0.0086 0.0027 0.0185 0.0133 -0.0099
Guangdong jx5850 -0.0128 -0.0222 -0.0095 0.0241 -0.058 -0.0349
Guangdong sd0010 -0.0382 -0.011 -0.0058 -0.0296 -0.0068 0.0153
Guangdong sd0579 -0.0487 -0.0048 -0.0139 -0.0411 -0.0061 0.0209
Guangdong sd1161 -0.0435 0.0023 -0.0146 -0.0144 0.003 0.0173
Guangdong sd2022 -0.01 -0.0245 -0.0573 0.0042 -0.0024 0.0102
Guangdong sd2029 -0.028 0.0061 -0.0075 -0.0334 -0.0151 0.0199
Guangxi hn1384 -0.0373 0.0039 -0.0118 0.025 -0.0325 -0.0307
Guangxi hn2049 -0.0393 0.0047 -0.005 0.0059 0.0049 0.0121
Guangxi jx0525 -0.069 -0.0011 -0.0138 -0.0337 0.0018 0.0111
Guangxi jx0685 -0.0473 -0.0169 -0.0083 -0.0006 0.0104 0.0172
Guangxi jx0750 -0.0562 -0.0066 -0.0234 0.0173 -0.0455 -0.0385
Guangxi jx1118 -0.0551 -0.0036 -0.0014 -0.0465 -0.0222 0.0185
Guangxi jx1524 -0.054 -0.0076 -0.014 -0.0123 0.0037 0.0131
Guangxi jx1622 -0.0378 -0.0021 -0.0077 0.0107 0.0097 -0.0
Guangxi jx1664 -0.0509 0.0044 -0.0147 0.0051 0.0039 0.0061
Guangxi jx1910 -0.0255 0.0109 -0.0032 -0.0068 0.0115 0.0176
Guangxi jx1931 -0.0455 0.0176 -0.014 0.032 0.0223 -0.0077
Guangxi jx2016 -0.0647 -0.0025 -0.0283 0.0068 -0.0498 -0.0394
Guangxi jx2046 -0.0479 0.0118 -0.0217 0.032 0.0163 -0.0114
Guangxi jx2393 -0.0607 0.0106 -0.0288 0.0315 0.0264 -0.0069
Guangxi jx2605 -0.0577 -0.0006 -0.0182 -0.0113 -0.0009 0.0234
Guangxi jx2709 -0.0406 0.0026 -0.013 0.0006 -0.0573 -0.0261
Guangxi jx2838 -0.0613 -0.0028 -0.0069 -0.0336 -0.0063 0.02
Guangxi jx3073 -0.0528 -0.0054 -0.0174 -0.0185 0.0068 0.0257
Guangxi jx3167 -0.0523 0.0054 -0.0183 -0.0269 -0.0048 0.0254
Guangxi jx3190 -0.0622 0.0003 -0.021 0.0089 -0.0408 -0.0357
Guangxi jx3406 -0.0514 -0.0451 0.0038 -0.0118 0.0032 0.0118
Guangxi jx3513 -0.057 -0.0022 -0.0139 0.001 0.0094 0.0115
Guangxi jx3994 -0.0456 -0.0091 -0.0144 -0.0031 0.0059 0.0108
Guangxi jx4667 -0.0332 0.0146 -0.0148 0.0143 0.0169 -0.0035
Guangxi jx4808 -0.0343 -0.0065 -0.0133 0.0077 0.0142 0.0047
Guangxi jx5504 -0.0385 -0.0328 0.0104 -0.0206 -0.0116 0.0117
Guangxi sd0047 -0.0551 0.0076 -0.0067 0.0043 0.0112 0.0114
Guangxi sd0213 -0.0475 -0.022 -0.0175 -0.0089 0.0007 0.0098
Guangxi sd0920 -0.0465 -0.005 -0.0237 -0.0085 0.0166 0.0358
Guangxi sd1099 -0.0472 0.009 -0.0157 -0.0175 0.002 0.0082
Guangxi sd1278 -0.0474 -0.0066 0.0048 -0.0048 0.017 0.0095
Guangxi sd1900 -0.0389 -0.038 -0.0011 -0.0093 0.0131 0.0113
Guangxi sd2364 -0.0444 0.0259 -0.0223 0.0456 0.0272 0.0096
Guangxi sd2527 -0.0216 -0.0026 -0.023 -0.0166 -0.0063 0.0249
Guangxi sd2851 -0.0294 -0.0474 0.0251 0.0006 0.0117 0.0113
Guangxi sd3300 -0.0239 0.0154 -0.0114 0.0058 0.0068 0.0021
Yunnan hn1013 -0.0125 0.0108 -0.0024 0.0098 0.0066 0.0031
Yunnan hn1361 -0.0234 0.0105 -0.0053 -0.001 0.0008 0.0171
Yunnan jx0446 -0.0074 0.0091 0.0046 -0.0203 -0.0098 0.0256
Yunnan jx0491 0.0025 0.0024 -0.0069 0.0382 -0.045 -0.0581
Yunnan jx0523 -0.0033 -0.0021 -0.0009 -0.0134 0.0008 0.0138
Yunnan jx0680 0.004 0.0007 -0.0052 -0.0101 -0.0068 0.0151
Yunnan jx0739 -0.0093 0.0191 0.008 -0.0126 -0.0071 0.0146
Yunnan jx1598 -0.0163 0.0026 -0.0029 -0.0066 0.0079 0.0117
Yunnan jx1655 0.0076 0.0131 0.0097 0.002 0.0034 0.0041
Yunnan jx1663 -0.018 0.0064 -0.0017 -0.0144 -0.0091 -0.0075
Yunnan jx1719 -0.0168 0.0107 -0.0042 0.003 0.013 0.004
Yunnan jx1756 -0.0033 -0.0294 -0.0072 0.0348 0.015 0.0056
Yunnan jx1764 0.0083 -0.0148 -0.0095 0.0091 -0.004 0.0022
Yunnan jx1892 -0.0199 0.0145 -0.002 0.0263 0.0202 -0.0011
Yunnan jx1951 -0.0037 0.0165 0.0035 0.0213 0.0186 0.0044
Yunnan jx1965 -0.0232 0.0137 -0.0064 0.0108 0.0079 0.0128
Yunnan jx1975 -0.0067 -0.023 0.0154 -0.0065 -0.0073 0.0229
Yunnan jx2580 -0.004 -0.0102 0.0245 -0.0082 -0.0082 0.0018
Yunnan jx2581 -0.0224 0.0064 0.0022 -0.0087 0.0001 0.0071
Yunnan jx2585 -0.007 -0.0338 0.0406 -0.0081 -0.0105 -0.0024
Yunnan jx2688 -0.0058 0.0161 -0.0061 0.0171 -0.0513 -0.0413
Yunnan jx2824 -0.0058 -0.0345 0.028 0.0174 0.0242 -0.0065
Yunnan jx3285 -0.0093 0.0139 -0.0047 -0.0176 0.0146 0.0029
Yunnan jx3295 -0.0034 0.009 0.0116 -0.0447 -0.0073 0.0251
Yunnan jx3471 0.0065 -0.0128 -0.0235 -0.0014 0.0131 0.0055
Yunnan jx4009 -0.0022 -0.0299 0.0261 0.005 0.0052 -0.0003
Yunnan jx4068 -0.0067 -0.0107 -0.0107 -0.0429 -0.0696 -0.0194
Yunnan jx4155 -0.0115 0.0056 0.0047 -0.0453 -0.0117 0.0294
Yunnan jx4158 -0.0066 -0.0054 -0.0045 -0.0135 0.0008 0.02
Yunnan jx4204 -0.0155 0.0093 -0.0048 0.0056 -0.0595 -0.0354
Yunnan jx4260 -0.0101 0.0049 0.0035 -0.0105 0.0086 0.0096
Yunnan jx4319 -0.0144 0.0127 -0.0063 -0.0018 -0.0025 0.0018
Yunnan jx4378 -0.0032 0.0119 0.0157 0.0086 0.0059 0.0052
Yunnan jx4459 -0.0131 0.0205 -0.0048 0.0192 0.0135 -0.001
Yunnan jx4647 0.0041 0.0218 0.0007 0.0074 0.0112 0.0077
Yunnan jx4659 0.0047 0.0026 0.0103 -0.0087 -0.0062 0.0074
Yunnan jx4692 0.0012 -0.0354 -0.0494 -0.0385 0.0078 0.0321
Yunnan jx5128 -0.0082 0.0205 -0.0055 0.0084 0.007 0.0053
Yunnan jx5196 -0.0102 0.009 -0.0032 -0.0062 -0.004 0.0111
Yunnan jx5338 -0.0034 0.01 0.0095 -0.0001 0.0049 0.0194
Yunnan jx5370 -0.0207 0.0149 -0.0059 0.005 0.0119 -0.0001
Yunnan jx5417 -0.0191 -0.0009 -0.0083 -0.0281 -0.001 0.0349
Yunnan jx5502 -0.0197 0.0186 0.0052 -0.0423 -0.0138 0.0025
Yunnan jx6104 -0.0011 0.0155 0.0002 -0.0177 -0.0032 0.0093
Yunnan sd0107 -0.0028 0.0168 0.0095 -0.0252 -0.0029 0.029
Yunnan sd0169 0.0015 -0.0101 0.0119 -0.0139 -0.0124 0.0166
Yunnan sd0253 0.0008 0.0062 0.0035 0.026 0.0063 0.0055
Yunnan sd0442 -0.0055 -0.0018 0.0012 -0.022 0.0004 0.0076
Yunnan sd0499 0.0062 -0.0062 -0.0011 -0.0035 0.0031 0.016
Yunnan sd0569 0.0025 0.0156 -0.0002 -0.0285 -0.0007 0.0113
Yunnan sd0608 -0.008 0.0136 -0.0061 0.002 0.0065 -0.0004
Yunnan sd1115 -0.0057 0.0002 0.0141 0.0016 0.003 0.0184
Yunnan sd1147 0.0007 0.0132 0.0021 0.0145 0.0024 -0.0035
Yunnan sd1280 0.0102 -0.0284 -0.0582 -0.0024 0.0058 0.0167
Yunnan sd1438 0.0077 0.015 0.0208 -0.0215 -0.0065 0.0198
Yunnan sd1612 -0.0144 0.016 -0.0139 0.0034 0.0033 0.0125
Yunnan sd1797 0.0021 0.0086 -0.006 -0.0053 -0.0038 0.0166
Yunnan sd1812 -0.0167 0.0153 -0.0011 0.0131 0.0182 0.0098
Yunnan sd1861 -0.0025 0.0084 -0.0121 0.0094 0.006 0.0136
Yunnan sd1876 -0.0081 0.0121 0.0081 -0.0084 -0.0065 0.0126
Yunnan sd2016 0.0053 -0.0267 -0.0546 0.0123 -0.038 -0.0468
Yunnan sd2030 0.0052 -0.0271 0.0261 -0.0379 -0.0119 0.0186
Yunnan sd2234 -0.0142 0.0129 0.0022 0.0057 0.0069 0.0026
Yunnan sd2260 0.0067 0.0138 0.0044 -0.0286 0.0239 -0.0152
Yunnan sd2549 -0.0215 -0.0035 -0.0329 -0.0266 0.0036 0.0278
Yunnan sd2573 0.0026 0.0204 0.0014 0.0131 0.0126 0.0091
Yunnan sd2625 -0.0048 0.0212 0.0023 0.0301 0.0029 -0.0113
Yunnan sd2749 -0.0085 -0.0176 0.0197 0.0092 0.0082 -0.0026
Yunnan sd2753 -0.0018 0.0078 0.0084 -0.028 -0.0098 0.0093
Yunnan sd2760 -0.0039 0.0095 0.0059 -0.0541 -0.0194 0.0452
Yunnan sd2884 -0.0019 -0.0212 0.0195 0.0018 -0.0057 -0.0008
Yunnan sd3022 -0.0021 0.0063 0.0015 -0.0031 -0.0675 -0.0499
Yunnan sd3222 0.0042 -0.0031 0.0185 -0.0187 -0.0076 0.013
Yunnan sd3245 -0.0034 0.005 -0.0074 -0.1158 0.0748 -0.1037
Yunnan sd3435 0.0035 -0.0039 0.0054 -0.0088 -0.012 0.0185
Yunnan sd3446 -0.0037 0.0024 0.0142 -0.0036 -0.0032 0.0146
Yunnan sd3496 0.0023 0.0044 -0.0236 -0.0201 -0.1092 -0.0676
Yunnan sd3545 0.0067 0.0081 0.0096 -0.0195 -0.0185 0.0132
Yunnan sd3557 0.001 0.0112 0.0003 -0.0478 -0.0204 0.0143
Guizhou hn1036 -0.0213 0.0019 -0.0138 0.009 0.0059 -0.0015
Guizhou jx0455 -0.0091 0.0195 0.0051 0.0355 0.0172 -0.0048
Guizhou jx0462 -0.0113 0.0156 0.0012 -0.0365 -0.0097 0.0114
Guizhou jx0621 -0.0138 0.0064 -0.0065 -0.0211 -0.0122 0.0058
Guizhou jx0807 -0.0192 0.0102 -0.0008 -0.0034 -0.0069 0.0059
Guizhou jx0921 -0.0121 0.0052 -0.0108 0.0304 0.023 0.0024
Guizhou jx1306 -0.0044 -0.0171 0.0165 -0.0151 0.0062 0.0156
Guizhou jx1744 -0.0223 0.006 -0.0065 -0.0073 0.0025 0.0107
Guizhou jx1809 -0.017 0.0182 -0.0052 0.0178 0.0179 -0.0009
Guizhou jx1911 -0.0179 0.0 0.002 -0.036 -0.0204 0.0077
Guizhou jx2135 -0.0101 0.0164 -0.0051 0.0052 0.0028 -0.0079
Guizhou jx2147 -0.0132 0.014 -0.009 0.0215 0.0141 -0.0005
Guizhou jx2565 -0.0133 -0.0439 0.0364 0.0118 0.0142 0.0061
Guizhou jx2599 -0.0225 0.0247 -0.0076 -0.0025 0.0015 -0.0037
Guizhou jx3160 -0.03 0.0221 -0.007 -0.0059 -0.0011 0.0
Guizhou jx3633 -0.0136 0.0146 -0.0026 0.0047 0.0049 -0.007
Guizhou jx3731 -0.0237 0.0131 -0.0235 0.0169 0.0044 0.0022
Guizhou jx4285 0.003 0.0249 0.0021 0.0286 0.0073 -0.0051
Guizhou jx4393 -0.0271 0.0042 -0.0131 -0.0234 -0.0096 0.0182
Guizhou jx4522 -0.0168 -0.0448 0.0353 0.0013 0.0106 0.0044
Guizhou jx4654 -0.0115 -0.0073 0.0022 -0.0047 0.01 0.0145
Guizhou jx4707 -0.0197 -0.0369 0.0269 -0.0129 0.0014 0.0139
Guizhou jx4804 -0.0174 0.0024 -0.0155 -0.037 -0.0211 0.0134
Guizhou jx4859 -0.0155 0.0105 -0.0076 0.0237 -0.0436 -0.0323
Guizhou jx5190 -0.0014 0.0204 0.0074 0.0221 0.0181 0.0042
Guizhou jx5754 -0.0248 0.0088 -0.0013 -0.0242 -0.0057 0.0165
Guizhou sd0013 -0.031 0.0119 -0.0086 0.0002 0.003 0.0026
Guizhou sd0031 -0.0129 0.0129 0.0011 -0.0285 -0.0045 -0.0018
Guizhou sd0046 -0.0084 -0.0358 0.0271 -0.0009 -0.0041 0.0066
Guizhou sd0088 -0.011 -0.0115 0.0141 0.0171 0.0087 -0.0082
Guizhou sd0269 -0.0076 -0.0198 -0.0492 -0.0138 0.0059 0.018
Guizhou sd0295 -0.0246 0.0044 -0.0154 0.0087 -0.0481 -0.0352
Guizhou sd0319 -0.0129 0.011 -0.0145 -0.0694 0.0872 -0.121
Guizhou sd0363 -0.0086 0.013 0.0065 -0.0094 0.0064 0.0121
Guizhou sd0364 -0.0186 0.0177 -0.0054 0.021 0.0174 0.0056
Guizhou sd0416 -0.0219 0.0048 -0.0037 -0.0031 0.006 0.008
Guizhou sd0417 -0.0029 0.0144 0.0049 0.0102 0.0118 -0.0091
Guizhou sd0622 -0.0232 -0.0392 0.0337 -0.0154 -0.0018 0.0129
Guizhou sd0650 -0.0194 0.0064 -0.0047 -0.0192 -0.0008 0.0114
Guizhou sd0894 -0.0193 0.013 0.0006 0.005 0.0023 -0.0029
Guizhou sd0959 -0.0081 -0.0045 0.0023 -0.013 0.0111 0.0124
Guizhou sd1072 -0.0081 -0.0213 0.0231 0.0112 0.0015 -0.011
Guizhou sd1077 -0.0131 -0.0239 0.0183 0.009 -0.0403 -0.0433
Guizhou sd1182 -0.0175 0.0199 -0.0005 -0.0251 -0.0089 0.0005
Guizhou sd1225 -0.0157 0.0134 0.0015 -0.0073 -0.0083 0.0087
Guizhou sd1265 -0.01 0.0043 0.0053 0.0253 0.0064 -0.0034
Guizhou sd1270 -0.008 0.0107 0.0065 0.0125 0.0181 0.0114
Guizhou sd1298 -0.0219 0.0175 -0.0061 0.0053 0.0059 -0.0008
Guizhou sd1305 -0.0065 0.0048 0.0115 -0.0083 0.0075 0.0074
Guizhou sd1380 -0.0162 0.0211 -0.0047 -0.0192 -0.0039 0.0027
Guizhou sd1479 -0.0179 0.0216 -0.0036 -0.0081 0.0099 -0.0166
Guizhou sd1539 -0.0129 0.0171 0.0063 0.0117 -0.0007 0.0102
Guizhou sd1684 -0.031 -0.0037 -0.0016 -0.009 -0.0044 0.0075
Guizhou sd1892 -0.0207 0.0121 -0.0093 -0.0106 0.0003 0.0164
Guizhou sd1955 -0.0243 0.015 0.0024 -0.0325 -0.0079 0.0086
Guizhou sd2213 -0.0214 0.0114 -0.0006 -0.0045 0.0069 -0.0039
Guizhou sd2246 -0.0234 0.0051 -0.0048 -0.022 -0.003 0.0055
Guizhou sd2506 -0.0157 0.016 -0.001 -0.0027 0.0119 0.0123
Guizhou sd2615 -0.0051 0.011 0.0035 -0.0114 0.0044 0.0241
Guizhou sd2656 -0.0258 0.0123 -0.0061 -0.0218 -0.0009 0.0022
Guizhou sd2752 -0.0212 0.0207 -0.0162 0.0175 0.0177 -0.0051
Guizhou sd2877 -0.0181 0.0239 -0.0064 -0.0014 0.0077 0.006
Guizhou sd2919 -0.01 0.01 0.0029 -0.0305 -0.0011 0.0214
Guizhou sd2931 -0.0143 0.0076 0.0077 0.0091 0.0198 -0.0035
Guizhou sd2946 -0.0135 0.0169 0.0037 -0.0016 0.0002 0.0046
Guizhou sd3051 -0.0137 -0.0401 0.0389 -0.0081 0.0099 0.0005
Guizhou sd3252 -0.0109 0.0109 0.0036 0.0068 -0.0513 -0.046
Guizhou sd3303 -0.0211 0.0092 -0.0032 0.0193 0.0126 0.0061
Guizhou sd3360 -0.0213 0.0133 -0.0046 -0.0025 -0.0537 -0.0523
Guizhou sd3433 -0.0113 0.0085 -0.0024 0.0336 0.0269 -0.0074
Guizhou sd3436 -0.0163 0.019 -0.0122 -0.0012 0.0073 -0.007
Guizhou sd3556 -0.0215 0.0201 -0.0047 -0.0032 0.0004 0.0039
Hunan hn0001 -0.0102 0.0093 -0.005 0.0076 -0.0469 -0.0475
Hunan hn0046 -0.0192 0.0178 -0.0142 0.0165 -0.0344 -0.058
Hunan hn0064 -0.0319 0.0003 -0.0024 -0.0458 -0.0107 0.0264
Hunan hn0092 -0.0172 0.0112 -0.0061 0.0207 0.0103 -0.0076
Hunan hn0113 -0.0047 0.009 0.0124 0.0068 0.0257 -0.0063
Hunan hn0131 -0.0213 0.0149 -0.0053 0.0268 0.0088 -0.0119
Hunan hn0142 -0.0282 0.0026 -0.001 -0.0307 -0.0039 0.0075
Hunan hn0150 -0.0247 0.0129 -0.013 -0.0052 0.0059 0.0094
Hunan hn0164 -0.0095 -0.0014 -0.0119 -0.0387 -0.0233 0.0255
Hunan hn0176 -0.0253 0.0303 -0.0112 0.0501 0.0217 -0.0131
Hunan hn0195 -0.0217 0.007 -0.0114 0.0103 0.005 0.0072
Hunan hn0196 -0.0156 0.0128 -0.0037 -0.0162 0.0064 0.0075
Hunan hn0203 -0.0155 0.0037 -0.0002 0.0166 0.0065 -0.0045
Hunan hn0213 -0.0076 0.0059 -0.0037 -0.0128 -0.0182 -0.0047
Hunan hn0227 -0.0288 0.016 -0.008 -0.008 -0.0009 0.0079
Hunan hn0243 -0.0044 -0.0203 -0.0401 -0.0959 0.0727 -0.1059
Hunan hn0263 -0.0227 0.0172 -0.0088 0.023 0.0179 0.0111
Hunan hn0306 -0.0201 -0.0031 -0.0083 -0.0103 -0.0053 0.001
Hunan hn0356 -0.0188 0.0029 -0.0101 -0.0148 -0.0125 0.0191
Hunan hn0402 -0.0236 0.0052 -0.0078 -0.035 -0.0109 0.0301
Hunan hn0412 -0.0172 0.0116 0.0067 0.0025 0.0131 0.0062
Hunan hn0431 -0.0192 0.0144 0.0027 -0.0506 -0.0197 0.0076
Hunan hn0479 -0.0226 0.0208 -0.0119 0.0274 0.0343 -0.0212
Hunan hn0516 -0.0213 -0.0322 0.0179 0.0018 0.0115 0.0183
Hunan hn0526 -0.0086 -0.0011 -0.0064 0.0021 -0.0532 -0.0324
Hunan hn0543 -0.0088 0.0008 0.0033 0.0139 0.0094 -0.0036
Hunan hn0546 -0.016 0.0038 -0.0025 0.0084 0.0024 -0.0012
Hunan hn0548 -0.0264 0.0096 -0.0037 -0.0222 -0.0034 0.0111
Hunan hn0599 -0.0224 0.0014 0.0016 0.0001 0.0035 0.0079
Hunan hn0633 -0.0084 0.0051 -0.0077 -0.0968 0.0711 -0.1213
Hunan hn0637 -0.0128 -0.0123 0.0015 -0.011 -0.0031 0.0222
Hunan hn0638 -0.015 0.0027 -0.0165 -0.0145 0.0068 0.0009
Hunan hn0683 -0.0238 0.0129 -0.0043 0.0078 0.0218 0.0101
Hunan hn0702 -0.0157 -0.0009 -0.0034 -0.0069 0.0052 0.0249
Hunan hn0714 -0.0174 -0.0018 0.0007 -0.0169 -0.0084 0.0099
Hunan hn0726 -0.0122 0.0263 -0.0094 0.0315 0.0121 -0.0071
Hunan hn0752 -0.0046 -0.0237 -0.0684 0.0174 0.0195 0.0063
Hunan hn0753 -0.0177 0.0011 -0.0071 -0.0152 0.0077 0.0238
Hunan hn0780 -0.0183 -0.0068 -0.0174 -0.0165 -0.0114 0.0126
Hunan hn0793 -0.0134 0.0221 -0.0021 0.0151 0.0051 -0.0138
Hunan hn0794 -0.0248 0.0136 -0.0065 -0.0005 0.0081 -0.0056
Hunan hn0797 -0.0192 -0.0023 -0.0295 -0.033 -0.0033 0.0142
Hunan hn0830 -0.0126 0.0012 -0.0012 0.0014 0.0111 -0.0034
Hunan hn0851 -0.0077 0.0071 -0.0015 -0.0045 -0.0005 -0.0041
Hunan hn0889 -0.0227 0.0165 0.0019 0.0165 0.0054 -0.0063
Hunan hn0896 -0.0232 0.0126 0.0038 0.0082 0.0079 -0.0058
Hunan hn0920 -0.021 0.0062 -0.0128 -0.0179 0.009 -0.0049
Hunan hn0929 -0.019 0.0069 0.0008 0.0013 0.0019 0.01
Hunan hn0968 -0.0258 0.0129 -0.0029 -0.0256 -0.0071 0.0143
Hunan hn0971 -0.0224 0.0229 -0.0023 0.0243 0.0163 -0.0008
Hunan hn1001 -0.0209 0.0217 -0.0025 0.0313 0.0227 -0.0027
Hunan hn1034 -0.0231 0.0048 -0.0088 -0.003 -0.0041 0.0103
Hunan hn1038 -0.0271 0.0104 -0.01 -0.0167 0.0001 0.0229
Hunan hn1068 -0.0225 0.0098 -0.002 0.0115 -0.0023 -0.0146
Hunan hn1098 -0.0236 0.0135 -0.0053 0.0105 0.0332 -0.0252
Hunan hn1202 -0.023 0.0136 0.003 -0.0196 0.0055 0.0037
Hunan hn1256 -0.0212 -0.0022 -0.0027 -0.042 0.0022 0.0156
Hunan hn1377 -0.0132 -0.006 -0.0019 -0.0111 -0.0042 0.003
Hunan hn1410 -0.0156 0.0076 -0.0023 -0.0066 -0.0038 -0.0045
Hunan hn1425 -0.019 0.0126 -0.0042 -0.0103 0.0053 0.0159
Hunan hn1430 -0.0048 -0.0294 -0.0784 0.0225 -0.0505 -0.0377
Hunan hn1435 -0.0178 0.0057 0.0078 -0.0166 -0.0048 0.0189
Hunan hn1436 -0.0183 0.0193 -0.0077 0.0255 0.0177 -0.0059
Hunan hn1525 -0.0248 0.0013 -0.0009 -0.0034 -0.0029 0.01
Hunan hn1583 -0.0109 0.0134 -0.0027 0.0176 0.0185 -0.0053
Hunan hn1652 -0.0106 0.0129 -0.0077 0.0014 0.003 0.0119
Hunan hn1716 -0.0071 -0.0061 0.0162 0.0197 -0.0362 -0.0479
Hunan hn1739 -0.0253 0.0079 -0.0026 -0.018 -0.0023 0.0153
Hunan hn1771 -0.0248 0.009 -0.007 0.0004 0.007 0.0119
Hunan hn1777 -0.014 0.006 0.003 -0.0089 -0.0037 0.0189
Hunan hn1785 -0.0268 0.0159 0.0013 -0.0073 -0.0049 -0.0098
Hunan hn1853 -0.016 0.0149 0.0001 0.0291 0.0066 -0.0095
Hunan hn1866 -0.0216 0.0105 -0.0082 0.0129 0.0126 0.007
Hunan hn1953 -0.0166 -0.0016 -0.0116 -0.0155 0.0163 0.0078
Hunan hn1984 -0.0054 0.0203 -0.0025 0.0363 0.013 -0.0159
Hunan hn2059 -0.0219 0.0124 -0.009 0.0235 0.0137 0.0017
Hunan hn2079 -0.0131 -0.0114 0.0048 -0.0185 0.0084 0.0189
Hunan hn2086 -0.028 0.0142 0.0008 0.0095 -0.0033 -0.0043
Hunan hn2095 -0.0193 0.0046 0.0024 0.0126 -0.0544 -0.0502
Hunan hn2111 -0.0249 0.0127 -0.0039 -0.0112 -0.001 0.0034
Hunan hn2147 -0.0181 0.0174 -0.008 0.037 -0.0429 -0.0433
Hunan hn2151 -0.0274 0.0102 -0.0045 0.0037 0.0038 0.0028
Hunan hn2166 -0.0117 0.0066 -0.0006 -0.0014 -0.0595 -0.0452
Hunan hn2171 -0.0135 -0.006 0.005 0.0238 0.0139 -0.002
Hunan hn2205 -0.0333 0.0121 -0.0105 -0.0477 -0.0089 0.0359
Hunan hn2216 -0.015 0.0018 -0.005 0.0115 0.0055 0.0047
Hunan hn2218 -0.0194 -0.0129 0.0063 0.0138 0.0013 -0.0027
Hunan hn2263 -0.0023 0.0133 -0.0249 0.0038 -0.0019 0.0143
Hunan hn2286 -0.0266 0.0018 -0.0172 -0.0379 -0.0049 0.0146
Hunan hn2287 -0.0043 -0.019 -0.0538 0.0258 0.0264 0.0053
Hunan hn2294 -0.0105 -0.0048 -0.0066 -0.0028 0.0012 -0.0016
Hunan hn2309 -0.0216 0.0125 0.0094 -0.0389 -0.0206 -0.0005
Hunan hn2320 -0.0202 -0.0295 0.0191 0.0134 0.0153 0.0041
Hunan hn2325 -0.0132 0.0147 -0.0037 -0.0017 -0.0127 -0.0084
Hunan hn2332 -0.0058 0.0033 0.0027 -0.0155 -0.006 0.0115
Hunan hn2362 -0.016 0.0091 -0.0078 0.0007 0.0063 0.0169
Hunan hn2416 -0.0219 0.0215 -0.0146 0.0268 0.019 0.0015
Hunan hn2418 -0.022 0.0152 -0.0028 0.0275 0.01 0.0023
Hunan hn2432 -0.0133 0.0114 -0.002 -0.015 -0.002 0.0208
Hunan hn2440 -0.0151 0.0109 0.0004 0.0027 0.0115 0.0124
Hunan hn2444 -0.0169 0.021 0.0001 -0.0096 0.0104 0.0127
Hunan hn2523 -0.0044 0.0192 -0.0029 0.0192 0.01 0.0032
Hunan hn2538 -0.0086 0.001 -0.0188 -0.0124 -0.0055 0.0152
Hunan hn2568 -0.0271 0.0053 0.0032 -0.0392 -0.0066 0.0153
Hunan hn2576 -0.0148 0.0157 0.0037 0.0042 -0.0027 0.0009
Hunan hn2590 -0.0145 -0.0035 0.0012 -0.0001 0.0074 -0.0009
Hunan hn2612 -0.0276 0.0064 -0.0089 -0.0332 -0.008 0.0241
Hunan hn2629 -0.0174 0.0134 -0.0098 -0.0011 0.0068 0.011
Hunan hn2650 -0.0167 0.0057 -0.0047 -0.0177 -0.0081 0.0152
Hunan hn2690 -0.0199 0.0075 -0.0119 0.0272 0.0139 -0.0027
Hunan hn2732 -0.0225 0.0103 -0.0113 -0.007 0.006 0.0044
Hunan hn2751 -0.0261 0.0159 -0.011 0.0208 0.0166 -0.0049
Hunan hn2770 -0.0306 0.0073 -0.0041 -0.0002 0.0006 -0.0016
Hunan hn2775 -0.0158 -0.0147 -0.0275 0.0177 0.0118 0.0151
Hunan hn2784 -0.0183 0.0199 -0.0057 0.0045 0.0045 -0.0035
Hunan hn2802 -0.0119 0.0015 0.0071 0.0292 0.0178 -0.0053
Hunan hn2900 -0.0086 0.008 0.0024 -0.043 -0.007 0.0173
Hunan hn2923 -0.0224 0.0068 -0.0061 -0.0016 0.0079 0.0009
Hunan hn2959 -0.017 0.0189 -0.0076 0.0003 0.0206 -0.0241
Hunan hn2982 -0.0108 0.0092 -0.0134 0.0177 -0.0412 -0.0277
Hunan hn2987 -0.0159 -0.0015 0.0018 0.0022 0.0025 -0.0023
Hunan hn3008 -0.0227 -0.0024 0.0204 -0.0044 0.0142 0.0044
Hunan hn3020 -0.0056 0.0247 0.0036 0.0182 0.0094 -0.0043
Hunan hn3051 -0.0234 0.0065 0.0011 -0.0404 -0.0127 0.0169
Hunan hn3057 -0.0199 0.0189 -0.015 0.0322 0.0173 -0.0044
Hunan hn3130 -0.0275 0.0072 -0.0114 0.0152 -0.0387 -0.0507
Hunan hn3151 -0.0213 0.0107 0.0009 0.0207 0.0141 0.0105
Hunan hn3194 -0.0167 -0.0049 0.0097 0.0127 -0.0482 -0.0275
Hunan jx1577 -0.0296 0.0008 -0.0127 0.0085 -0.0379 -0.0322
Hunan jx1836 -0.0287 0.0007 -0.0095 -0.0135 -0.0064 0.0224
Hunan jx3469 -0.0244 0.0113 -0.0068 0.0111 -0.0523 -0.047
Hunan sd1144 -0.0132 0.008 -0.0024 0.0119 0.0127 0.0006
Jiangxi hn0472 -0.0245 -0.0115 -0.0093 0.0059 -0.0157 -0.0031
Jiangxi hn1358 -0.0304 0.0088 -0.009 0.0074 0.006 0.0036
Jiangxi hn1420 -0.0149 0.0107 -0.0093 0.014 0.0073 0.0025
Jiangxi hn1598 -0.0213 0.0135 -0.0096 0.0109 0.0099 0.02
Jiangxi hn2725 -0.0095 0.0135 0.0024 0.0151 0.0106 -0.001
Jiangxi hn2768 -0.0176 0.007 -0.0054 -0.0085 -0.0127 0.0034
Jiangxi hn2882 -0.0236 -0.0121 0.0093 -0.0176 0.0037 0.0094
Jiangxi hn2898 -0.024 0.0007 0.0009 -0.0202 -0.0077 0.0024
Jiangxi jx0001 -0.0067 0.0227 0.0046 0.0276 0.0227 -0.0162
Jiangxi jx0018 -0.0088 -0.0029 0.0043 -0.0168 -0.0007 0.0057
Jiangxi jx0031 -0.0136 -0.001 -0.0031 -0.0309 0.0003 0.0173
Jiangxi jx0036 -0.0171 0.0062 0.0091 0.0066 0.0094 0.0051
Jiangxi jx0067 -0.0052 0.006 -0.0076 0.0298 0.0188 0.0034
Jiangxi jx0093 -0.0051 0.0124 0.0028 0.0084 0.0067 -0.0024
Jiangxi jx0112 0.0004 -0.0173 -0.0635 0.0141 0.0174 0.0202
Jiangxi jx0166 -0.0057 0.0124 0.008 -0.0006 -0.0018 -0.0017
Jiangxi jx0214 -0.0085 0.0071 0.0015 0.0039 0.0049 -0.0038
Jiangxi jx0230 -0.0108 0.0172 -0.0001 0.0101 0.0089 -0.0067
Jiangxi jx0242 -0.0061 0.0157 0.0016 0.0173 0.0109 -0.0089
Jiangxi jx0246 -0.0033 -0.0178 -0.0479 0.0306 -0.041 -0.0317
Jiangxi jx0247 -0.0156 0.0024 0.0119 -0.0024 0.0051 0.007
Jiangxi jx0261 -0.0049 0.0154 -0.0109 0.0257 0.0074 0.0045
Jiangxi jx0293 -0.008 -0.0097 -0.0454 0.0268 0.023 0.002
Jiangxi jx0324 -0.0016 0.0051 0.0001 -0.0023 0.0038 0.0085
Jiangxi jx0335 -0.012 -0.0237 0.017 -0.0023 0.0071 0.0016
Jiangxi jx0359 -0.0197 0.0244 -0.0163 0.0374 0.0238 -0.009
Jiangxi jx0366 -0.0114 0.0088 0.012 -0.0133 -0.0092 0.0031
Jiangxi jx0380 -0.0136 0.014 0.0065 -0.0341 -0.0038 0.0074
Jiangxi jx0399 -0.0058 0.005 -0.0121 -0.0126 -0.001 0.0139
Jiangxi jx0444 -0.0137 0.0013 0.0003 0.014 -0.0425 -0.0221
Jiangxi jx0457 -0.0248 -0.0002 -0.001 -0.0088 0.0021 0.0091
Jiangxi jx0475 -0.0116 -0.0253 0.016 0.01 0.0039 -0.002
Jiangxi jx0478 -0.016 0.0169 0.0006 0.0139 0.0084 -0.0003
Jiangxi jx0526 -0.0068 0.0099 0.0008 0.0103 0.0072 -0.002
Jiangxi jx0574 -0.0275 0.0165 -0.0133 0.0277 0.0143 0.0071
Jiangxi jx0580 -0.0034 0.0153 0.0072 0.0004 0.0042 0.0177
Jiangxi jx0611 -0.0225 0.0098 -0.0125 -0.0085 0.0069 0.016
Jiangxi jx0612 -0.0121 0.0132 -0.0094 -0.0008 -0.0049 0.0112
Jiangxi jx0642 -0.0129 0.015 -0.0041 0.0168 0.0081 -0.0043
Jiangxi jx0648 -0.0179 0.0193 -0.0054 0.0254 0.0114 0.0041
Jiangxi jx0691 -0.0106 0.0074 -0.0022 -0.0151 -0.0089 0.0027
Jiangxi jx0717 -0.0147 0.008 -0.0194 0.0145 -0.0545 -0.0191
Jiangxi jx0859 -0.0088 0.0116 -0.0007 0.0023 0.0153 0.0035
Jiangxi jx0891 -0.0102 0.0155 0.0048 0.026 0.0116 -0.0127
Jiangxi jx0912 -0.0137 0.0046 0.0088 -0.025 -0.0024 0.002
Jiangxi jx0913 -0.0105 0.0066 0.0008 0.0121 0.0015 -0.0005
Jiangxi jx0936 -0.0115 0.0163 -0.0074 0.0101 0.0001 -0.006
Jiangxi jx1027 -0.0238 0.0013 -0.0036 0.0146 0.0125 0.0005
Jiangxi jx1041 -0.0108 0.0089 0.0061 -0.0122 -0.011 -0.0016
Jiangxi jx1074 -0.0201 -0.0144 -0.023 -0.0068 -0.0618 -0.0155
Jiangxi jx1079 -0.0275 0.0137 -0.0113 -0.0047 0.0057 0.0061
Jiangxi jx1104 -0.0066 0.0054 -0.028 -0.0184 -0.07 -0.0261
Jiangxi jx1108 -0.0013 0.0105 -0.007 0.0425 0.0116 -0.0134
Jiangxi jx1144 -0.0312 0.0016 -0.0097 -0.0291 -0.0725 -0.0229
Jiangxi jx1147 -0.0051 -0.0121 -0.0423 0.0438 0.018 -0.0053
Jiangxi jx1163 -0.0215 0.0117 -0.0145 0.0039 -0.063 -0.0475
Jiangxi jx1190 -0.0181 0.0136 -0.0019 -0.0141 0.0027 -0.0006
Jiangxi jx1201 -0.0223 0.0145 -0.009 -0.0054 0.0023 0.0103
Jiangxi jx1236 -0.014 0.009 -0.0081 -0.0151 0.004 0.0219
Jiangxi jx1242 -0.0213 0.0018 -0.0055 -0.0078 0.0033 0.0187
Jiangxi jx1305 -0.0163 -0.0281 0.0095 0.0071 -0.0496 -0.0232
Jiangxi jx1334 -0.014 0.0182 -0.0033 0.0164 0.0145 -0.0181
Jiangxi jx1362 -0.0304 0.0096 -0.0051 -0.0057 0.006 0.008
Jiangxi jx1386 -0.0279 0.0156 -0.0155 0.0222 0.0166 0.0006
Jiangxi jx1399 -0.0302 0.0196 -0.0102 0.0342 0.0264 -0.0087
Jiangxi jx1416 -0.0146 0.0117 -0.0047 -0.029 -0.0136 0.0092
Jiangxi jx1419 -0.0266 0.0056 -0.0074 -0.0233 -0.0022 0.0018
Jiangxi jx1420 -0.0113 0.0188 -0.0012 0.0077 0.0048 -0.0
Jiangxi jx1431 -0.0174 -0.0014 -0.0093 -0.0097 -0.0552 -0.0308
Jiangxi jx1432 -0.0186 0.0085 -0.0082 -0.0147 -0.003 0.0047
Jiangxi jx1479 -0.022 -0.0282 0.014 0.0193 0.0148 0.0048
Jiangxi jx1525 -0.0258 0.0191 -0.0099 -0.0037 0.0173 0.0077
Jiangxi jx1555 -0.0213 0.0134 -0.0071 0.0357 0.0157 -0.0107
Jiangxi jx1566 -0.0143 0.0049 0.0013 -0.0325 -0.005 0.016
Jiangxi jx1612 -0.0242 0.0099 -0.0117 0.0121 0.0154 -0.0067
Jiangxi jx1635 -0.0245 -0.0033 -0.0249 -0.0022 0.008 0.0267
Jiangxi jx1654 -0.013 -0.0298 -0.0662 0.0122 0.004 0.0141
Jiangxi jx1703 -0.0301 -0.0362 0.0042 -0.0101 -0.0505 -0.0389
Jiangxi jx1747 -0.0212 0.0207 -0.0018 0.0232 0.0095 -0.0063
Jiangxi jx1791 -0.0249 0.0169 -0.0077 0.0155 0.0144 0.0047
Jiangxi jx1818 -0.0232 0.0096 -0.0034 0.0133 0.0134 0.0124
Jiangxi jx1830 -0.0229 0.0127 -0.0071 0.0201 0.0109 -0.013
Jiangxi jx1838 -0.0085 0.0003 -0.022 -0.0091 -0.0074 0.0216
Jiangxi jx1896 -0.0187 -0.0077 0.0017 0.0041 0.0091 -0.0011
Jiangxi jx1964 -0.0131 0.0147 -0.0029 0.0123 0.0043 0.0136
Jiangxi jx1983 -0.0201 0.0155 -0.0146 -0.014 -0.0021 0.0158
Jiangxi jx2047 -0.0206 0.0119 0.0005 0.0004 0.0012 -0.0001
Jiangxi jx2048 -0.0124 0.0205 -0.0067 0.0191 0.0141 -0.0168
Jiangxi jx2113 -0.0038 0.0047 0.0007 0.0063 -0.0087 0.0067
Jiangxi jx2150 -0.022 0.0165 -0.0055 -0.0046 -0.0061 -0.0062
Jiangxi jx2155 -0.0174 0.0108 -0.0163 0.008 0.0144 -0.0042
Jiangxi jx2181 -0.0169 0.0273 -0.0101 0.048 0.0293 -0.0066
Jiangxi jx2201 -0.0095 0.0097 0.0005 -0.0027 -0.0005 0.0171
Jiangxi jx2231 -0.0105 0.0096 -0.0013 -0.0047 -0.0047 0.0159
Jiangxi jx2307 -0.024 0.0061 -0.0111 0.0052 0.0065 0.0145
Jiangxi jx2435 -0.0141 -0.0242 0.0118 0.0056 0.0124 0.0083
Jiangxi jx2444 -0.0212 0.02 -0.003 0.0251 0.0085 0.0023
Jiangxi jx2455 -0.0226 0.0071 -0.0281 0.0045 0.0026 0.0112
Jiangxi jx2477 -0.0255 0.0099 -0.0081 -0.0029 -0.0046 0.0037
Jiangxi jx2487 -0.0205 -0.0018 -0.015 -0.1051 0.0695 -0.11
Jiangxi jx2496 -0.0247 -0.0361 0.014 -0.0061 -0.0019 -0.0016
Jiangxi jx2501 -0.0084 0.0044 0.0011 0.0257 0.0075 -0.0086
Jiangxi jx2506 -0.0247 0.0093 -0.0068 -0.0012 0.0027 -0.002
Jiangxi jx2522 -0.0199 0.0139 -0.0148 0.0258 -0.0432 -0.0412
Jiangxi jx2657 -0.0272 0.01 0.0025 0.0299 0.0163 -0.0059
Jiangxi jx2684 -0.0064 0.0116 -0.0032 0.0302 0.0171 0.0064
Jiangxi jx2716 -0.0131 0.0107 0.0013 -0.0103 -0.0032 -0.0058
Jiangxi jx2762 -0.0136 0.0148 0.0005 -0.0162 -0.0106 0.0237
Jiangxi jx2768 -0.02 0.0136 -0.0087 -0.0152 -0.0083 0.0186
Jiangxi jx2814 -0.0048 0.0118 -0.0077 0.0416 0.0114 0.0045
Jiangxi jx2914 -0.0009 -0.0339 0.0352 0.0421 0.0298 -0.0195
Jiangxi jx3023 -0.0091 0.0137 0.0057 0.0031 0.0073 0.0089
Jiangxi jx3093 -0.0238 0.0076 -0.0013 -0.0094 -0.0011 0.0124
Jiangxi jx3118 -0.0195 -0.0379 0.0222 0.0053 0.0028 0.0025
Jiangxi jx3145 -0.0199 0.0213 -0.0098 0.031 0.0199 -0.0077
Jiangxi jx3192 -0.0074 -0.0025 -0.0042 -0.0217 -0.0025 0.0065
Jiangxi jx3194 -0.009 0.0019 -0.0092 -0.0101 -0.0025 0.0081
Jiangxi jx3210 -0.0298 0.0115 -0.012 -0.0009 -0.0081 -0.0122
Jiangxi jx3230 -0.0106 0.0088 0.0013 0.0242 0.0132 -0.0133
Jiangxi jx3242 -0.0149 0.0202 -0.0018 0.0351 0.0193 -0.0042
Jiangxi jx3248 -0.0312 0.0033 -0.0121 -0.0044 0.0108 0.0152
Jiangxi jx3283 -0.0168 0.0047 0.0024 -0.0201 -0.0124 0.0149
Jiangxi jx3341 -0.0215 -0.0061 -0.0078 -0.0019 -0.0405 -0.0289
Jiangxi jx3488 -0.0135 -0.0018 -0.0063 -0.0123 0.0052 0.0134
Jiangxi jx3490 -0.0023 0.0007 -0.0041 -0.0031 0.0069 0.013
Jiangxi jx3531 -0.0115 0.0122 -0.0033 0.0283 0.0116 -0.0012
Jiangxi jx3543 -0.0139 0.006 -0.0038 0.0007 -0.0037 0.0045
Jiangxi jx3557 -0.0292 0.0144 -0.0215 0.0348 -0.0372 -0.0413
Jiangxi jx3571 -0.0043 0.0019 -0.004 -0.0128 -0.0054 0.0081
Jiangxi jx3604 -0.0222 -0.0238 0.022 -0.0148 0.0081 0.0059
Jiangxi sd1293 -0.0162 -0.0359 0.027 -0.0006 0.0059 -0.0026
Fujian hn0746 -0.021 0.0021 -0.0028 -0.0252 -0.0051 -0.0066
Fujian hn1116 -0.0196 0.0205 -0.0121 0.026 0.01 0.005
Fujian hn1911 -0.0118 0.0022 -0.0085 0.04 -0.025 -0.0403
Fujian hn3284 -0.0135 0.0049 -0.0042 0.0121 -0.0496 -0.0482
Fujian jx0761 -0.0163 0.0092 -0.0043 -0.0044 0.0088 0.0048
Fujian jx0780 -0.0251 0.0103 -0.0091 0.0032 0.0199 -0.0149
Fujian jx0811 -0.0184 0.0009 -0.0137 -0.005 0.0039 0.0015
Fujian jx1141 -0.0112 -0.052 0.0319 0.0252 0.0027 -0.0007
Fujian jx1317 -0.0163 0.0234 -0.0083 0.0378 0.0369 -0.0099
Fujian jx1320 -0.0176 0.0092 -0.0037 -0.0048 0.0116 0.0127
Fujian jx1527 -0.015 -0.0633 0.0223 0.0077 -0.0421 -0.0381
Fujian jx1529 -0.0235 0.0129 -0.0186 0.0211 0.0056 0.0103
Fujian jx1543 -0.014 0.0054 -0.0051 -0.0149 -0.0018 -0.0024
Fujian jx1544 -0.0169 -0.0352 0.028 -0.0087 -0.0011 -0.0027
Fujian jx1562 -0.0262 0.016 -0.0115 0.0107 0.0093 0.0189
Fujian jx1564 -0.0199 -0.0016 -0.0007 -0.0274 -0.0087 0.0239
Fujian jx1727 -0.0142 0.0035 0.0037 0.0024 0.0036 0.0114
Fujian jx1858 -0.0214 -0.0496 0.0262 0.0272 -0.038 -0.0535
Fujian jx1876 -0.0183 0.0125 -0.006 0.0346 0.0276 0.0172
Fujian jx1888 -0.024 0.0157 -0.0076 0.0479 -0.0255 -0.0367
Fujian jx1903 -0.0223 0.0145 -0.0103 0.0162 0.0138 -0.0036
Fujian jx1919 -0.0217 -0.0182 0.0094 -0.0027 0.0071 0.0154
Fujian jx1924 -0.019 0.0092 -0.008 -0.0112 0.014 -0.0197
Fujian jx2008 -0.0214 0.0119 -0.0048 -0.015 -0.0101 0.0018
Fujian jx2010 -0.0156 -0.0326 0.0241 -0.0009 0.0023 0.0015
Fujian jx2028 -0.0185 0.0126 -0.0048 0.0167 0.0129 -0.0037
Fujian jx2029 -0.0226 -0.059 0.0376 0.0003 0.0032 -0.0061
Fujian jx2095 -0.0232 0.0024 -0.0024 0.0046 0.0098 0.0034
Fujian jx2108 -0.0232 0.0125 -0.018 0.0143 -0.0448 -0.0387
Fujian jx2222 -0.0183 -0.0523 0.0412 0.0096 0.0083 0.0102
Fujian jx2315 -0.0098 -0.0355 0.0324 0.0053 -0.0018 -0.0082
Fujian jx2327 -0.0112 -0.0509 0.0379 0.018 0.0108 -0.0075
Fujian jx2386 -0.02 -0.0037 0.0034 0.0314 0.0121 0.0023
Fujian jx2390 -0.0208 0.0149 -0.011 0.0213 0.014 0.0004
Fujian jx2394 -0.0273 0.0035 0.0012 0.0021 0.0105 -0.0056
Fujian jx2429 -0.0211 0.0137 0.0099 -0.0153 -0.0173 -0.0001
Fujian jx2433 -0.0176 0.0039 -0.0112 -0.0083 0.0091 -0.0001
Fujian jx2458 -0.0177 -0.0291 0.0247 -0.0167 -0.001 0.0041
Fujian jx2521 -0.0245 -0.053 0.0425 -0.0089 0.0055 -0.0013
Fujian jx2576 -0.0183 -0.0509 0.0369 0.0258 0.0235 -0.0009
Fujian jx2594 -0.0235 0.0043 -0.0058 -0.0054 0.0098 0.0007
Fujian jx2596 -0.0205 -0.0503 0.0426 -0.0066 0.0032 -0.0005
Fujian jx2615 -0.0201 0.0026 -0.0012 -0.0009 0.0019 -0.0014
Fujian jx2624 -0.0256 0.0146 -0.0088 -0.0247 0.0023 0.0193
Fujian jx2626 -0.0191 -0.0315 0.0235 0.0263 0.0181 0.001
Fujian jx2629 -0.0175 0.0117 0.0001 0.0143 0.0088 -0.0103
Fujian jx2663 -0.0155 -0.0226 0.0119 0.0277 -0.0251 -0.0178
Fujian jx2813 -0.0074 -0.0559 0.0385 0.0052 0.0137 -0.0076
Fujian jx2866 -0.0281 0.0076 -0.0043 -0.0048 0.0101 -0.0066
Fujian jx2874 -0.0196 0.0195 -0.0096 0.0287 0.0099 -0.0052
Fujian jx2882 -0.0138 -0.0373 -0.0623 0.0001 0.0013 0.0164
Fujian jx2910 -0.0125 -0.0074 0.0076 -0.0024 0.009 -0.0052
Fujian jx2923 -0.0209 -0.0429 0.0349 0.0008 0.0071 -0.0095
Fujian jx2925 -0.0242 0.0041 -0.0073 -0.0129 -0.0097 0.0106
Fujian jx2958 -0.0158 -0.003 0.0012 0.0206 0.0171 0.0072
Fujian jx2968 -0.0163 0.0025 -0.0165 -0.0948 0.0809 -0.1112
Fujian jx2970 -0.0097 -0.0059 -0.0097 0.0142 0.0095 0.0039
Fujian jx2985 -0.0107 -0.0049 -0.0196 -0.0161 -0.0023 0.002
Fujian jx3017 -0.0288 0.0104 -0.0113 0.0069 0.0048 0.0003
Fujian jx3037 -0.0187 -0.0408 0.023 0.0185 0.0094 -0.0029
Fujian jx3049 -0.0256 -0.0145 0.0078 0.0067 0.0098 -0.0032
Fujian jx3063 -0.0248 -0.0211 0.0084 -0.0131 -0.0071 0.0144
Fujian jx3066 -0.0254 0.0109 -0.0076 -0.0035 -0.0496 -0.0254
Fujian jx3080 -0.0082 -0.0649 0.0076 0.0135 0.012 -0.0003
Fujian jx3085 -0.0324 -0.0497 0.0195 0.0004 -0.0429 -0.0294
Fujian jx3148 -0.019 -0.054 0.0333 0.0229 0.0137 -0.0063
Fujian jx3165 -0.0234 0.0004 -0.0032 -0.0279 -0.0137 0.0033
Fujian jx3351 -0.0163 0.0097 0.0073 0.014 0.0026 -0.0064
Fujian jx3441 -0.02 0.007 -0.0054 0.0089 -0.0516 -0.0342
Fujian jx3483 -0.0188 -0.0246 0.0109 0.0443 0.0177 -0.0112
Fujian jx3552 -0.0231 0.0181 -0.0009 0.0093 -0.0024 -0.0154
Fujian jx3710 -0.018 0.0156 -0.0037 0.0273 0.0163 -0.0043
Fujian jx3747 -0.0148 -0.055 0.0403 0.0071 0.0069 0.0012
Fujian jx3818 -0.0195 -0.0023 0.0037 -0.0035 0.0034 0.0068
Fujian jx3833 -0.0191 -0.0245 -0.0114 -0.0103 0.0034 0.0101
Fujian jx3844 -0.02 -0.029 0.0201 -0.0018 -0.0033 -0.001
Fujian jx3877 -0.0254 0.005 0.0014 -0.0188 0.007 0.0186
Fujian jx4000 -0.0178 -0.0424 0.0278 0.0346 0.0243 -0.0152
Fujian jx4028 -0.0109 -0.0126 -0.0073 -0.0197 0.01 -0.0085
Fujian jx4051 -0.0208 0.0138 0.0025 0.0075 0.0048 -0.0004
Fujian jx4055 -0.0189 0.0122 -0.0147 0.029 0.0132 0.0005
Fujian jx4076 -0.021 0.0072 -0.0016 -0.02 0.0003 0.0105
Fujian jx4092 -0.0089 -0.0115 -0.0056 0.0171 0.0141 -0.0134
Fujian jx4104 -0.0194 -0.0486 0.026 -0.0033 0.0107 -0.0072
Fujian jx4220 -0.0223 -0.0027 -0.0035 0.03 0.0214 -0.0052
Fujian jx4370 -0.0095 -0.0128 -0.0167 0.0081 0.0062 0.0186
Fujian jx4543 -0.0159 0.0108 -0.0018 0.0136 0.0062 -0.0021
Fujian jx4569 -0.0208 -0.0529 0.0303 0.0193 0.0178 0.0005
Fujian jx4588 -0.0157 0.0197 -0.011 0.0413 0.024 0.0018
Fujian jx4617 -0.0236 0.0012 0.0022 -0.013 0.0052 0.0009
Fujian jx4870 -0.0229 0.0216 -0.01 0.0197 0.0166 -0.0033
Fujian jx4998 -0.0181 -0.0533 0.0279 -0.0082 0.0247 -0.0178
Fujian jx5119 -0.0235 -0.0532 0.0323 0.0262 0.0148 -0.0008
Fujian jx5310 -0.0089 -0.0094 -0.0148 -0.0339 0.013 0.0179
Fujian jx5314 -0.0175 0.0165 -0.0005 0.0282 0.0135 -0.0049
Fujian jx5326 -0.0181 0.0167 -0.0043 0.0131 0.0121 -0.006
Fujian jx5482 -0.0194 -0.0301 0.0128 0.0254 0.0153 0.0079
Fujian jx5864 -0.0169 -0.0002 0.0025 -0.0218 -0.0045 0.0011
Fujian sd0619 -0.0145 -0.0638 0.024 -0.0026 0.0095 0.0052
Fujian sd0633 -0.0161 0.0036 -0.0056 -0.0098 0.0001 0.0246
Fujian sd1503 -0.0139 0.027 -0.0029 0.0496 0.0204 -0.0143
Fujian sd1829 -0.014 0.0087 -0.0027 -0.0032 -0.0049 0.0124
Fujian sd1833 -0.0204 0.0086 -0.0053 0.0011 0.0133 0.0047
Fujian sd1839 -0.0234 0.0049 -0.0105 -0.0112 -0.0011 0.0079
Fujian sd1891 -0.0313 0.0175 -0.0069 -0.002 -0.0606 -0.0516
Fujian sd1905 -0.0178 -0.0073 -0.0027 -0.001 0.0038 0.022
Fujian sd1943 -0.0126 -0.0229 0.0025 -0.0055 -0.0025 0.0263
Fujian sd2113 -0.0222 0.0178 -0.0203 0.0402 0.0089 -0.0045
Fujian sd2158 -0.0166 -0.0091 -0.0031 -0.0058 -0.0047 0.0145
Fujian sd2189 -0.0237 -0.026 0.0093 0.0011 0.0118 -0.0014
Fujian sd2197 -0.0144 0.0056 -0.0003 0.0278 0.0138 0.0016
Fujian sd2350 -0.0189 -0.0188 0.0092 -0.0033 -0.002 0.0007
Fujian sd2367 -0.0183 0.0015 -0.0083 -0.0176 -0.0631 -0.0322
Fujian sd2924 -0.0231 0.0037 0.0016 -0.0092 0.0002 0.0095
Sichuan hn0385 -0.0228 0.0179 -0.0197 0.0142 -0.0432 -0.0299
Sichuan hn0445 -0.0044 0.0084 0.0025 -0.0057 0.0096 0.0247
Sichuan hn1304 -0.0053 0.012 0.0098 0.0021 -0.0046 -0.0029
Sichuan hn1519 -0.0189 -0.0156 0.003 0.0174 0.0098 -0.0086
Sichuan hn1601 -0.025 -0.0313 -0.0021 0.0075 -0.0936 -0.0611
Sichuan hn2383 -0.0221 0.0172 -0.0051 0.0226 0.0175 -0.0048
Sichuan jx0436 -0.0063 0.0035 0.0053 -0.0115 0.0067 -0.0092
Sichuan jx0466 0.0056 -0.0345 -0.0382 -0.0091 -0.0041 0.0142
Sichuan jx0532 -0.0201 -0.0223 0.0203 -0.0081 -0.0021 0.009
Sichuan jx0534 -0.0158 0.0134 -0.0071 -0.0082 0.0073 0.0088
Sichuan jx0536 0.0002 0.0284 0.0009 0.0359 0.0109 -0.0094
Sichuan jx0635 -0.0132 -0.0255 -0.0006 -0.0137 0.0016 0.0228
Sichuan jx0678 -0.0078 0.0182 -0.0025 -0.0221 -0.0077 0.0119
Sichuan jx0785 -0.0188 -0.0467 0.0314 -0.0149 0.0039 0.0047
Sichuan jx0814 -0.0199 0.0098 -0.0102 -0.0093 0.0016 0.0122
Sichuan jx0830 -0.0208 -0.0394 0.0238 0.0057 0.0121 -0.0035
Sichuan jx0841 -0.0108 0.0118 0.0137 0.0169 0.002 0.0002
Sichuan jx1076 -0.0037 0.0248 0.0064 0.0347 0.0171 -0.0183
Sichuan jx1235 -0.0245 0.0161 -0.0045 0.0301 0.0142 -0.0101
Sichuan jx1247 -0.0189 0.0132 0.005 -0.0122 -0.0052 0.0159
Sichuan jx1650 -0.0098 0.0199 0.0022 0.0277 0.003 -0.0067
Sichuan jx1699 -0.0112 -0.0044 0.0139 -0.0167 -0.0064 0.0172
Sichuan jx1748 0.0039 0.007 -0.004 -0.0081 0.0079 0.0242
Sichuan jx1752 -0.0239 0.0018 0.0001 -0.0067 -0.007 0.0251
Sichuan jx1768 -0.021 0.0157 -0.0109 -0.0172 0.0009 0.0185
Sichuan jx1972 -0.017 0.0048 -0.0011 -0.0463 -0.0175 0.0098
Sichuan jx2345 -0.0142 0.0128 -0.0092 0.0406 0.0096 -0.0007
Sichuan jx2379 -0.0149 -0.0401 0.0198 0.036 0.0231 -0.0121
Sichuan jx2525 -0.0221 0.0111 -0.0072 -0.006 0.0042 0.008
Sichuan jx2582 -0.0226 -0.0021 -0.0174 -0.0019 0.0037 0.0222
Sichuan jx2595 -0.0071 -0.0021 0.0184 -0.0115 0.0032 0.0081
Sichuan jx2606 -0.0114 -0.0353 0.0179 -0.0088 -0.0001 0.0005
Sichuan jx2639 -0.0163 -0.0434 0.034 0.0061 0.0035 0.0012
Sichuan jx2651 -0.004 -0.034 -0.0604 -0.0155 -0.0117 0.032
Sichuan jx2801 0.0013 -0.0008 0.0115 -0.0225 -0.0156 0.0231
Sichuan jx2995 0.0057 -0.0296 -0.0567 0.0054 -0.0015 0.0134
Sichuan jx3143 -0.0031 0.0155 0.0146 -0.0081 -0.0118 -0.007
Sichuan jx3514 -0.027 0.0098 -0.0027 -0.0157 -0.0114 0.0137
Sichuan jx3560 -0.0137 0.0161 -0.0054 0.001 0.0034 0.0124
Sichuan jx3695 -0.0265 0.0159 -0.0168 0.0084 -0.0609 -0.0385
Sichuan jx3876 -0.0079 -0.0221 -0.0613 -0.0088 -0.0055 0.0208
Sichuan jx3910 -0.0127 -0.0116 0.0155 0.0187 0.0061 0.0047
Sichuan jx3918 -0.0254 0.0118 0.0081 -0.008 -0.0079 -0.0062
Sichuan jx4043 -0.021 -0.0336 0.0152 -0.0181 0.0073 0.0117
Sichuan jx4185 -0.0166 0.0126 -0.0019 -0.0253 -0.0202 -0.0005
Sichuan jx4206 -0.0187 0.0053 -0.0225 -0.0054 0.0144 0.0225
Sichuan jx4290 -0.02 -0.0315 0.0253 0.0208 0.0136 -0.0152
Sichuan jx4294 -0.0267 0.0086 -0.0044 -0.0187 -0.0038 0.0041
Sichuan jx4331 -0.0229 0.0133 0.0015 0.0123 0.0111 -0.0044
Sichuan jx4344 -0.0132 0.0206 -0.0032 -0.0382 -0.0129 0.0052
Sichuan jx4438 -0.0151 0.0086 0.0058 0.0025 0.015 -0.0001
Sichuan jx4446 -0.0204 0.024 -0.0012 0.0066 0.0111 -0.0061
Sichuan jx4457 -0.0105 0.0107 -0.007 0.0039 0.0054 0.001
Sichuan jx4557 -0.0294 0.0141 -0.0096 -0.0118 -0.0042 0.0076
Sichuan jx4570 -0.0159 -0.0006 -0.0185 0.0032 0.0074 0.0196
Sichuan jx4595 -0.0298 0.0135 -0.0172 0.0334 -0.041 -0.0447
Sichuan jx4601 -0.0102 -0.0004 -0.0015 -0.0095 -0.0075 0.0093
Sichuan jx4613 -0.0007 0.0164 0.0088 0.0159 0.0014 0.006
Sichuan jx4619 0.0013 0.0172 0.0032 0.0048 0.0082 0.0091
Sichuan jx4628 -0.0242 -0.0251 0.0152 -0.0091 -0.0035 0.0113
Sichuan jx4656 -0.0202 0.0051 0.0112 -0.0281 -0.0021 0.0052
Sichuan jx4678 -0.0205 0.021 0.0022 -0.0176 -0.0141 0.015
Sichuan jx4715 -0.0237 0.0073 -0.0129 -0.0209 0.0012 -0.0022
Sichuan jx4729 -0.0165 -0.0366 0.0155 0.0176 -0.0456 -0.0438
Sichuan jx4819 -0.0142 -0.0073 0.0045 -0.0201 -0.0229 0.0093
Sichuan jx5015 -0.0091 0.0201 0.0097 -0.0021 -0.0023 -0.0096
Sichuan jx5337 -0.0275 0.0042 -0.0023 -0.0036 -0.0591 -0.0385
Sichuan jx5478 -0.017 0.0217 -0.0056 -0.0022 0.0036 -0.0026
Sichuan jx5514 -0.0226 0.004 -0.0111 -0.0055 -0.0054 0.0115
Sichuan jx5532 -0.0032 0.0158 0.0086 0.0287 0.0194 0.0022
Sichuan jx5640 -0.0028 0.0105 -0.0143 0.0101 0.0075 0.0037
Sichuan jx5641 -0.0244 -0.0342 0.0195 0.0017 0.0169 -0.0034
Sichuan jx5655 -0.0235 -0.0167 0.026 0.0111 0.0156 0.0134
Sichuan jx5736 -0.0278 -0.0114 0.0133 -0.0127 0.0057 0.0143
Sichuan sd0015 -0.0163 0.0076 0.0017 0.0052 0.0063 0.0138
Sichuan sd0048 -0.0255 0.0089 -0.0004 -0.0276 -0.0048 0.0139
Sichuan sd0243 -0.0212 0.0146 -0.0043 -0.0063 0.004 0.0041
Sichuan sd0376 0.0032 -0.0104 0.0104 -0.0058 -0.0075 0.0169
Sichuan sd0394 -0.0022 0.0263 -0.0019 0.0128 0.0106 0.0088
Sichuan sd0533 -0.0171 0.0031 -0.0007 -0.004 0.0001 0.0077
Sichuan sd0646 -0.0097 0.0021 -0.0075 -0.0165 -0.0034 0.0116
Sichuan sd1068 -0.0202 -0.0438 0.0274 -0.0128 0.0095 0.008
Sichuan sd1078 -0.0154 0.0103 0.0036 0.003 -0.0001 0.0044
Sichuan sd1264 -0.0073 0.0046 0.0021 -0.0063 0.0041 0.0153
Sichuan sd1665 -0.0116 0.0087 -0.0027 -0.029 -0.0694 -0.0382
Sichuan sd1804 -0.0177 0.0065 0.0001 -0.0122 -0.0052 0.0104
Sichuan sd1825 -0.0266 0.0191 -0.0041 -0.0214 0.0054 -0.0128
Sichuan sd1867 -0.0234 0.0103 0.002 0.015 -0.002 0.0041
Sichuan sd2058 -0.0222 0.0115 -0.0188 0.018 0.0184 0.0006
Sichuan sd2102 0.0005 -0.0254 0.0214 0.0021 -0.001 0.0036
Sichuan sd2194 -0.0092 -0.0236 0.028 -0.0173 -0.0054 -0.0134
Sichuan sd2205 -0.024 0.0125 -0.0018 0.0092 0.0043 -0.0025
Sichuan sd2333 0.0037 -0.0353 0.0456 -0.0086 0.0011 -0.0186
Sichuan sd2557 -0.0143 -0.0383 0.0351 0.0079 0.0129 -0.0085
Sichuan sd2597 -0.0013 0.017 -0.0048 0.0117 0.0234 -0.0092
Sichuan sd2646 -0.0152 -0.0031 0.0086 0.014 0.0054 0.0032
Sichuan sd2849 -0.0151 0.0097 0.0017 -0.0111 -0.001 0.0126
Sichuan sd2870 0.0004 -0.0135 0.0023 -0.022 -0.0001 0.0164
Sichuan sd3021 -0.0057 -0.0032 -0.0291 -0.0006 -0.0013 0.0183
Sichuan sd3205 -0.0059 -0.0375 0.0283 0.0075 0.0092 -0.0103
Sichuan sd3226 -0.0139 0.0173 -0.0023 0.0177 0.0082 0.0112
Sichuan sd3233 0.0002 -0.009 0.0138 0.0337 0.0146 -0.0172
Sichuan sd3244 -0.0135 -0.0024 0.0127 -0.0101 -0.004 0.0088
Sichuan sd3293 -0.0225 0.0155 0.0021 -0.002 0.0052 0.003
Sichuan sd3478 -0.018 -0.0155 -0.0006 -0.0072 0.0041 0.0063
Sichuan sd3582 -0.0051 0.0075 0.0017 -0.0014 0.0131 0.001
Sichuan sd3584 -0.0175 0.0223 -0.0053 0.0194 0.0068 -0.003
Chongqing hn1080 -0.0134 -0.0078 -0.0067 -0.0468 -0.018 0.0281
Chongqing jx0471 -0.0252 0.0159 0.0061 -0.0049 -0.003 0.0031
Chongqing jx0932 -0.0141 0.0156 -0.0075 0.0284 -0.0507 -0.0329
Chongqing jx0938 -0.0168 -0.0015 -0.0176 0.0037 -0.0536 -0.0405
Chongqing jx0939 -0.014 0.0078 -0.0032 -0.0135 -0.0112 0.0043
Chongqing jx1078 -0.0162 0.0132 0.0034 0.0119 -0.0001 -0.0016
Chongqing jx1651 -0.0162 0.0116 -0.0038 0.0067 -0.0525 -0.0266
Chongqing jx1804 -0.0226 0.0048 -0.0061 -0.0048 0.0044 0.0186
Chongqing jx1957 -0.0076 -0.0043 -0.0419 -0.0023 -0.0037 0.0139
Chongqing jx2584 -0.0144 0.0055 0.0128 -0.0199 -0.0106 0.0128
Chongqing jx2853 -0.003 -0.0054 0.0138 -0.0116 -0.0635 -0.0357
Chongqing jx3610 -0.0141 0.0221 -0.0073 0.0117 0.0172 -0.0015
Chongqing jx3616 -0.0103 -0.0112 0.0107 0.0259 0.017 -0.0027
Chongqing jx3787 -0.0111 -0.0032 -0.0311 0.0296 -0.0419 -0.0482
Chongqing jx3909 -0.0111 0.0154 0.0046 -0.0264 -0.0594 -0.0431
Chongqing jx4083 -0.0085 0.019 -0.0022 -0.0015 0.008 -0.0084
Chongqing jx4153 -0.0232 0.0111 0.0059 -0.0464 -0.0273 0.0073
Chongqing jx4287 -0.0216 0.0199 -0.0015 0.0424 0.0162 -0.0006
Chongqing jx4326 -0.0146 0.0065 0.005 -0.0169 -0.007 0.0038
Chongqing jx4352 -0.003 0.0121 -0.0099 0.0194 0.0129 0.008
Chongqing jx4625 -0.0132 0.0149 0.002 -0.012 -0.0063 0.007
Chongqing jx4657 -0.0093 0.0126 -0.0025 0.0103 0.0143 0.0048
Chongqing jx4994 -0.0076 -0.002 -0.0248 0.0122 0.0011 -0.003
Chongqing jx5012 -0.0226 0.0112 -0.0145 -0.0165 -0.0673 -0.031
Chongqing jx5248 -0.0127 0.0158 -0.0039 0.0353 0.0216 -0.0097
Chongqing jx5984 -0.0162 0.0092 -0.0007 0.0046 0.0064 0.0131
Chongqing sd0120 -0.0129 0.0194 -0.0022 0.012 0.0178 -0.0008
Chongqing sd0770 -0.0159 0.0122 -0.0033 -0.0046 -0.0061 0.0077
Chongqing sd1858 -0.0152 0.0189 -0.0068 -0.0246 -0.0074 0.013
Chongqing sd1965 -0.0165 0.019 0.0064 -0.0296 -0.023 0.0127
Chongqing sd2492 -0.0203 0.0141 -0.0078 0.0217 0.0146 0.0078
Chongqing sd2716 -0.0214 0.016 0.0002 -0.0167 0.0105 -0.0138
Chongqing sd3048 -0.0226 0.0172 -0.0054 0.0021 0.0147 0.0164
Chongqing sd3057 -0.0122 0.0129 -0.0018 0.0133 0.025 0.01
Hubei hn0724 -0.007 0.0184 0.006 -0.0071 0.0074 0.0046
Hubei hn1129 -0.0201 0.0067 -0.0004 -0.0292 -0.0061 0.0171
Hubei hn1394 -0.0077 0.0187 -0.0031 0.0309 0.0195 0.0063
Hubei hn1662 -0.0071 0.0154 0.0005 0.0009 0.001 -0.0042
Hubei hn1845 -0.0036 0.0138 0.0022 0.0036 -0.0129 -0.0058
Hubei hn3124 0.0022 0.0044 -0.008 -0.0746 0.0791 -0.1111
Hubei hn3148 -0.0036 0.0248 -0.0032 0.0292 0.0211 -0.0014
Hubei hn3267 -0.0071 0.0116 -0.0015 0.034 0.0118 0.0043
Hubei jx0053 -0.0021 0.0059 -0.0032 0.0113 0.0081 0.0102
Hubei jx0072 -0.0036 0.0005 0.011 0.026 0.0054 -0.0057
Hubei jx0174 -0.0045 0.0101 -0.0051 0.0188 0.0056 -0.0061
Hubei jx0178 -0.0152 0.0096 -0.0036 -0.0238 0.0014 0.0082
Hubei jx0264 -0.0079 0.0187 0.0006 0.0124 0.0073 -0.0059
Hubei jx0288 -0.0143 0.0143 -0.0008 0.0098 0.0099 -0.0005
Hubei jx2080 -0.0108 0.0105 0.003 0.005 0.016 0.0025
Hubei jx3286 -0.0093 0.0148 -0.0004 -0.0204 0.007 0.0081
Hubei jx5358 -0.0042 -0.012 -0.0035 -0.0208 -0.0104 0.0065
Hubei jx5377 -0.011 0.0142 -0.0019 -0.0011 0.0082 0.0203
Hubei jx5820 -0.0007 0.0002 -0.0366 0.017 0.012 0.0156
Hubei jx6007 -0.0084 0.0038 -0.019 0.0231 0.0065 -0.0002
Hubei sd0004 -0.0015 0.013 0.0106 0.0183 0.016 0.007
Hubei sd0260 0.0059 0.0176 0.0027 0.0073 -0.0015 0.0102
Hubei sd1299 -0.0016 -0.0052 0.005 -0.0109 -0.0064 0.0178
Hubei sd1337 -0.0063 0.0137 0.0053 -0.0112 -0.0015 0.011
Hubei sd1535 -0.0086 0.0147 0.0095 -0.0061 0.0153 -0.0014
Hubei sd2561 -0.0001 -0.004 0.0063 -0.0321 -0.0134 0.0265
Hubei sd2805 -0.0047 0.0171 -0.0127 0.0149 -0.0551 -0.0465
Hubei sd2933 -0.0104 0.0204 -0.0071 0.0181 0.0092 0.0113
Zhejiang hn0497 -0.014 -0.0459 0.0355 0.0273 0.0137 -0.0109
Zhejiang hn2247 0.01 0.0118 -0.001 0.0068 -0.0075 0.0128
Zhejiang hn3069 -0.0052 0.0132 -0.003 0.0012 0.0007 -0.0044
Zhejiang jx0278 -0.0066 0.0135 0.0015 0.0267 0.021 -0.0225
Zhejiang jx0482 -0.0063 0.0062 0.008 0.0461 0.0186 -0.0078
Zhejiang jx0614 -0.0104 0.028 0.0022 0.0117 0.0028 -0.0058
Zhejiang jx0628 -0.0087 0.0128 -0.0134 0.0212 0.0036 0.0008
Zhejiang jx0821 -0.0011 -0.0058 -0.0041 0.0101 -0.0028 0.0069
Zhejiang jx0876 -0.0138 0.0211 0.0019 0.0173 0.0051 -0.0055
Zhejiang jx1478 0.0018 0.0204 0.0042 0.0058 0.0049 0.0114
Zhejiang jx1559 -0.0131 0.0176 -0.011 0.0006 0.0082 -0.005
Zhejiang jx1658 -0.0087 0.0057 -0.0006 -0.0065 0.0149 0.0047
Zhejiang jx1659 -0.0034 0.0107 -0.017 -0.0489 0.09 -0.1233
Zhejiang jx1662 -0.0023 0.0145 -0.0014 0.0069 -0.0447 -0.0387
Zhejiang jx1759 -0.0122 0.012 0.0042 0.0097 0.0148 0.0074
Zhejiang jx1766 -0.0102 0.0104 -0.0027 -0.0377 -0.0169 0.0146
Zhejiang jx1777 -0.0102 -0.0058 0.0015 -0.014 -0.0153 0.0112
Zhejiang jx1792 -0.0142 0.0031 0.0068 0.0106 0.002 -0.0061
Zhejiang jx1918 -0.0094 0.0148 0.0017 -0.017 -0.002 0.01
Zhejiang jx1981 -0.0146 0.0286 -0.0019 0.0348 0.0118 -0.0087
Zhejiang jx1985 -0.0206 0.0164 0.0055 -0.0314 -0.0189 0.0081
Zhejiang jx1993 -0.0081 0.0138 -0.0018 0.0007 0.0065 -0.0059
Zhejiang jx2038 0.0002 0.0101 -0.0085 -0.0664 0.0858 -0.1175
Zhejiang jx2049 -0.0046 0.0081 -0.0036 0.0278 0.0167 -0.0009
Zhejiang jx2140 -0.0039 0.0223 -0.0034 0.0225 0.0232 -0.0008
Zhejiang jx2142 -0.0157 0.0119 -0.0009 -0.0339 -0.0063 0.0023
Zhejiang jx2159 -0.0017 0.0067 -0.0034 -0.0051 -0.0006 0.0188
Zhejiang jx2174 -0.0117 -0.0355 0.0199 0.0134 0.0141 -0.0042
Zhejiang jx2294 -0.0206 0.0103 -0.0108 0.0176 0.011 0.0048
Zhejiang jx2483 -0.0032 -0.0473 0.0402 0.0238 0.0175 -0.0023
Zhejiang jx2490 0.001 0.0043 -0.008 0.0115 -0.0532 -0.029
Zhejiang jx2508 -0.0095 0.0042 0.0012 -0.0092 -0.0015 0.0002
Zhejiang jx2550 -0.0058 0.0093 0.0001 -0.0084 -0.0604 -0.03
Zhejiang jx2603 -0.0192 0.0085 -0.0076 -0.0054 -0.0091 0.0025
Zhejiang jx2640 0.0105 -0.0249 -0.0544 -0.0119 0.003 0.0255
Zhejiang jx2797 -0.0083 0.0232 -0.0074 0.0364 0.0083 -0.0152
Zhejiang jx2831 -0.0096 0.0107 0.0079 -0.0205 -0.0624 -0.0317
Zhejiang jx2846 -0.0105 -0.0438 0.0365 0.0347 0.0111 -0.0103
Zhejiang jx2861 -0.0001 0.0082 0.01 0.0045 -0.0054 -0.0028
Zhejiang jx2883 -0.008 0.0089 -0.0012 -0.0335 -0.0142 0.015
Zhejiang jx3264 -0.0005 0.0054 0.009 -0.0045 -0.006 0.0087
Zhejiang jx3303 -0.0084 -0.0467 0.0208 0.0324 0.0198 -0.0101
Zhejiang jx3375 -0.0038 0.0058 -0.0263 0.0056 0.0176 -0.0087
Zhejiang jx3376 -0.0097 0.0092 -0.0085 0.0254 -0.0302 -0.0429
Zhejiang jx3401 -0.0101 0.0095 0.0011 0.0074 0.0031 0.0072
Zhejiang jx3405 -0.0112 0.0155 -0.0046 0.0314 0.0294 -0.0246
Zhejiang jx3450 -0.0149 -0.0445 0.031 0.0341 0.0145 -0.0139
Zhejiang jx3516 -0.0157 0.0231 -0.001 0.0037 0.0118 0.0006
Zhejiang jx3584 -0.0035 0.0109 0.0011 -0.009 -0.001 0.0003
Zhejiang jx3626 -0.0079 0.0161 -0.0015 0.0267 0.0117 -0.0049
Zhejiang jx3749 0.0092 -0.0382 -0.0709 -0.0018 0.0137 0.0043
Zhejiang jx3800 0.0032 0.0015 -0.01 -0.0035 -0.0569 -0.0233
Zhejiang jx3820 -0.0023 0.0181 0.0054 0.0154 -0.0131 -0.0095
Zhejiang jx3830 -0.0114 0.0191 -0.0091 0.0259 0.0169 -0.0049
Zhejiang jx3839 -0.021 -0.0458 0.0376 -0.0207 -0.0108 0.0008
Zhejiang jx3878 -0.0114 0.0151 -0.0013 0.021 0.0081 -0.0073
Zhejiang jx3884 -0.0173 -0.0265 0.0179 -0.0081 0.0061 0.0048
Zhejiang jx3886 -0.0127 0.0103 0.0001 0.0148 0.0054 -0.0025
Zhejiang jx3975 -0.0137 0.0249 -0.0122 0.0274 0.016 -0.0013
Zhejiang jx4026 -0.007 0.0182 -0.0016 0.0048 0.0089 0.0015
Zhejiang jx4048 -0.0139 0.0175 -0.0053 0.0152 0.0074 0.0047
Zhejiang jx4087 -0.0089 0.0086 -0.0039 -0.008 0.0032 0.0147
Zhejiang jx4131 -0.0059 0.0134 -0.0041 0.0119 -0.0018 0.0036
Zhejiang jx4136 0.0008 0.0076 0.0003 0.0265 0.0055 -0.0056
Zhejiang jx4180 -0.0089 0.0242 -0.0137 0.0414 0.0165 -0.0058
Zhejiang jx4201 -0.0053 -0.0462 0.0469 0.0001 0.0124 -0.0031
Zhejiang jx4212 -0.0164 0.0086 -0.0103 0.0107 0.0212 -0.0054
Zhejiang jx4263 -0.0148 0.0136 -0.0048 0.0033 0.0107 -0.0047
Zhejiang jx4411 -0.0104 -0.0007 -0.0009 0.0038 -0.0017 -0.0034
Zhejiang jx4415 -0.0078 0.0028 -0.0081 0.0066 0.0027 0.01
Zhejiang jx4418 -0.0026 0.0162 -0.0034 0.0192 0.0059 0.0103
Zhejiang jx4466 -0.0075 0.0166 -0.0031 0.044 0.0236 -0.0107
Zhejiang jx4627 -0.0085 0.0203 -0.0041 0.0303 0.0223 -0.0056
Zhejiang jx4642 0.0014 0.0013 0.0134 0.016 -0.0024 -0.0079
Zhejiang jx4651 -0.0093 -0.0325 0.0227 -0.0071 -0.004 0.0024
Zhejiang jx4658 -0.0154 0.0145 -0.0076 0.0022 0.0026 0.0119
Zhejiang jx4742 -0.0027 0.0027 0.0045 0.0091 0.0047 0.0059
Zhejiang jx4796 -0.0042 0.009 -0.0072 0.0127 0.0072 0.002
Zhejiang jx4851 -0.0102 -0.0352 0.0332 0.0092 0.0033 0.0077
Zhejiang jx4891 -0.014 -0.0391 0.0217 0.0021 0.0108 -0.0056
Zhejiang jx5027 -0.0051 0.0204 -0.0069 0.0007 0.0188 -0.0063
Zhejiang jx5067 0.0004 0.0058 0.0045 0.0123 0.0129 -0.0041
Zhejiang jx5305 -0.0107 0.009 0.0006 -0.0019 0.0088 0.0015
Zhejiang jx5327 -0.0117 0.0202 -0.0038 0.0323 0.0198 -0.0086
Zhejiang jx5346 -0.0082 -0.0051 -0.0133 0.0106 0.0077 0.005
Zhejiang jx5381 -0.0162 0.028 -0.0072 0.0411 0.0154 -0.0038
Zhejiang jx5403 0.0063 0.0061 0.0034 0.0291 0.0107 -0.0059
Zhejiang jx5411 -0.0065 0.0197 -0.0026 0.0122 0.0022 -0.0006
Zhejiang jx5463 -0.0071 0.0221 0.0008 0.0113 0.0082 0.0122
Zhejiang jx5506 -0.0108 0.0161 -0.0014 0.0085 0.0012 0.0037
Zhejiang jx5509 -0.0094 0.0161 -0.0111 0.0293 0.0148 -0.0036
Zhejiang jx5534 -0.01 0.0245 -0.0051 0.0222 0.0102 -0.0067
Zhejiang jx5555 -0.0019 -0.0035 0.0069 0.0112 0.0034 -0.0089
Zhejiang jx5583 -0.0018 -0.0287 0.0315 0.019 0.0145 0.0035
Zhejiang jx5589 -0.0037 0.0036 0.0074 0.0104 0.0119 0.0005
Zhejiang jx5626 -0.0051 0.0197 0.0033 0.0072 0.0006 0.0044
Zhejiang jx5669 -0.0023 -0.0156 0.0136 0.0324 0.0067 -0.0243
Zhejiang jx5701 -0.0025 -0.038 0.046 0.0202 0.016 -0.0218
Zhejiang jx5702 -0.0112 -0.0128 0.0164 0.0045 0.001 -0.0038
Zhejiang jx5759 -0.0089 0.0093 -0.0034 -0.0213 -0.0626 -0.0314
Zhejiang jx5858 0.0018 -0.0162 -0.0165 0.0293 -0.0461 -0.0422
Zhejiang jx5893 -0.0092 0.0084 -0.0016 0.0243 -0.0379 -0.0398
Zhejiang jx6058 -0.0076 0.0059 0.0044 -0.0114 0.0015 0.0082
Zhejiang jx6063 -0.0041 0.0143 0.0113 0.0033 -0.0033 -0.0092
Zhejiang jx6066 -0.0036 0.0104 0.0099 0.0069 0.0014 -0.0045
Zhejiang jx6068 -0.0135 0.0042 -0.0037 -0.0098 0.0023 -0.002
Zhejiang sd0001 -0.0064 0.0112 0.0026 0.0151 0.002 0.0026
Zhejiang sd0126 -0.0036 0.0086 0.0021 -0.0097 0.0054 0.0157
Zhejiang sd0231 -0.0017 -0.0211 0.0079 0.0041 0.0036 0.0014
Zhejiang sd0413 -0.0106 0.0247 -0.0055 0.0166 0.0199 -0.0132
Zhejiang sd1446 0.0007 0.0033 0.0098 0.019 0.0055 0.0038
Zhejiang sd1653 -0.0024 0.0067 0.0017 -0.0183 -0.0051 0.0224
Zhejiang sd1798 -0.0036 0.0111 -0.008 0.036 0.018 -0.0088
Zhejiang sd1807 -0.021 0.0048 -0.0036 -0.0181 0.0032 -0.0006
Zhejiang sd1855 -0.001 0.0241 0.0037 0.0359 0.0107 -0.0096
Zhejiang sd1873 -0.0011 -0.0468 0.0391 -0.0013 0.0004 0.007
Zhejiang sd1909 -0.0113 0.0066 -0.0008 0.0084 0.0039 0.0004
Zhejiang sd2111 -0.0059 0.0129 0.0088 -0.023 -0.0038 0.0068
Zhejiang sd2116 0.01 0.0139 0.005 0.0202 0.0124 -0.0095
Zhejiang sd2278 0.0091 0.0236 0.0181 0.0152 0.0091 -0.0022
Zhejiang sd2655 -0.0128 -0.0046 0.0109 -0.0064 -0.0051 0.0067
Zhejiang sd2773 -0.006 0.005 -0.0007 -0.0138 -0.001 0.014
Zhejiang sd3292 -0.0117 0.0099 -0.0012 -0.0317 -0.0092 0.009
Zhejiang sd3330 -0.0017 0.0087 0.0026 -0.0258 -0.0168 -0.0012
Zhejiang sd3406 -0.0115 0.0188 -0.0022 0.0031 0.0059 0.0053
Zhejiang sd3533 -0.0014 0.0028 0.0141 0.0052 -0.0013 0.006
Jiangsu hn0308 0.0302 -0.0221 -0.0621 0.0223 -0.0047 0.0186
Jiangsu hn1298 -0.0025 -0.0243 0.0235 0.0308 0.0186 0.0023
Jiangsu hn2158 -0.0065 0.0185 0.0067 0.0394 0.0104 -0.0055
Jiangsu hn2407 0.0213 -0.0313 -0.0455 0.0167 0.0054 0.0108
Jiangsu hn3226 0.026 -0.0137 -0.0549 0.0325 0.0182 0.005
Jiangsu jx1321 0.0013 0.0115 0.0089 0.0003 0.0018 -0.0076
Jiangsu jx1647 0.0042 0.004 -0.0059 -0.016 0.0138 0.0047
Jiangsu jx2057 0.0243 -0.0413 -0.0824 0.0016 -0.0538 -0.0124
Jiangsu jx2680 0.002 -0.0229 0.0205 0.0216 -0.0539 -0.0497
Jiangsu jx3369 0.0066 -0.0388 0.034 -0.004 0.0033 -0.0057
Jiangsu jx3484 0.003 0.0009 -0.0099 0.0057 0.0102 0.0053
Jiangsu jx3650 0.0235 -0.0029 -0.006 0.0162 0.003 0.0069
Jiangsu jx4525 0.0065 -0.0137 0.018 0.0133 0.0078 0.0096
Jiangsu jx4578 -0.0052 0.0093 0.0153 -0.0341 -0.0242 -0.0068
Jiangsu jx5449 0.0107 -0.0287 0.0267 0.022 -0.0072 -0.0067
Jiangsu jx5713 -0.0052 0.0182 0.0031 -0.0049 -0.0056 -0.0064
Jiangsu sd0049 -0.0019 0.0163 -0.0087 0.0214 0.0096 0.0063
Jiangsu sd0143 0.0107 0.0195 -0.0211 0.0339 0.024 0.0065
Jiangsu sd0177 0.0087 -0.0098 -0.0102 -0.0275 -0.0107 0.0056
Jiangsu sd0189 0.0162 0.015 0.0282 0.0044 0.0082 -0.0004
Jiangsu sd0267 0.0079 -0.0005 -0.014 -0.0153 -0.0148 0.0093
Jiangsu sd0275 -0.003 0.0086 -0.0009 -0.0401 -0.0214 0.0228
Jiangsu sd0548 0.0146 0.0084 0.0255 0.014 0.0003 -0.0028
Jiangsu sd1158 0.0139 0.021 0.0107 0.0157 0.008 -0.0058
Jiangsu sd1508 0.0123 -0.0028 -0.0048 -0.0096 -0.0026 0.0172
Jiangsu sd1701 0.0045 0.0178 0.001 0.025 0.0216 0.0015
Jiangsu sd2100 0.0212 0.0246 -0.0198 0.0256 0.0062 0.0015
Jiangsu sd2120 0.0214 0.0042 0.0187 -0.042 0.0025 0.0174
Jiangsu sd2123 0.0175 -0.0067 -0.0119 -0.0042 0.0014 0.0031
Jiangsu sd2393 0.0165 -0.0358 -0.0683 0.0248 -0.0527 -0.0257
Jiangsu sd2417 0.0245 0.0018 -0.0075 0.0046 -0.0098 0.0228
Jiangsu sd2490 0.005 0.0077 -0.0013 -0.0304 -0.0788 -0.0293
Jiangsu sd2682 0.0248 -0.0249 -0.0535 0.0137 0.0028 0.004
Jiangsu sd2821 0.0046 -0.0019 -0.0007 -0.0065 -0.0022 0.009
Jiangsu sd2894 0.006 0.0127 0.0038 0.0158 0.0121 -0.0089
Jiangsu sd2927 0.004 0.0041 0.0019 0.03 -0.044 -0.0433
Jiangsu sd3016 0.0174 0.018 0.0125 0.0095 0.0081 0.0106
Jiangsu sd3064 0.0019 0.0104 0.003 -0.0059 -0.0058 0.0122
Anhui hn0644 0.0192 -0.0007 -0.0072 0.0152 0.0021 -0.0002
Anhui hn2743 -0.0026 0.0255 0.0025 0.0331 0.0172 -0.0052
Anhui hn2832 0.0239 0.0004 0.0058 0.0121 -0.0035 0.0069
Anhui hn3234 -0.0034 -0.0006 0.019 0.0223 0.0086 -0.0121
Anhui hn3293 0.0116 -0.0427 0.0518 0.0103 0.0021 -0.0053
Anhui jx0074 -0.002 0.0101 0.0052 0.0109 0.0014 -0.0025
Anhui jx0127 0.0059 0.005 -0.0159 -0.0125 -0.0112 0.0247
Anhui jx0286 -0.0042 -0.0269 0.0207 -0.0001 -0.0516 -0.0379
Anhui jx0498 0.0107 0.0094 0.0067 0.0195 0.0173 -0.0025
Anhui jx0542 0.0156 0.018 0.0063 0.0264 0.0164 -0.0051
Anhui jx0545 0.0218 -0.0248 -0.0577 0.0295 -0.0039 -0.0031
Anhui jx0737 0.0223 -0.0201 -0.0078 0.0159 0.0099 -0.004
Anhui jx1033 0.0245 -0.0198 0.0372 0.012 0.0013 -0.0005
Anhui jx1065 0.0227 0.004 0.0086 -0.0053 -0.0031 0.0096
Anhui jx1403 0.0138 0.0086 -0.014 0.0212 0.0117 0.0096
Anhui jx1603 0.018 0.0072 0.0102 0.0157 0.0082 0.0045
Anhui jx1646 -0.0088 0.028 -0.021 0.0562 -0.036 -0.0518
Anhui jx1648 -0.0072 -0.0021 0.0021 0.0166 -0.0368 -0.038
Anhui jx1660 0.0132 0.0079 0.0094 0.0029 0.0 -0.002
Anhui jx1687 -0.0058 0.0094 -0.0002 -0.0005 0.0032 0.0199
Anhui jx1730 0.0127 -0.0131 0.0221 0.0057 0.0178 0.0056
Anhui jx1734 0.0207 0.007 0.005 -0.0125 -0.0061 0.015
Anhui jx1773 0.0274 -0.0191 -0.0563 0.0196 0.0116 0.0125
Anhui jx1806 0.0176 -0.0001 0.0066 -0.007 -0.0073 0.021
Anhui jx1831 0.0017 0.0224 -0.0053 0.022 0.0154 -0.0072
Anhui jx1901 0.0277 -0.0232 -0.056 0.0118 0.0007 0.0134
Anhui jx2036 0.0154 0.0175 0.0116 0.0132 -0.0051 0.0127
Anhui jx2193 0.0031 0.0206 -0.0044 0.0198 0.0095 -0.0063
Anhui jx2195 0.0191 -0.0043 -0.0158 -0.0289 -0.0169 0.0337
Anhui jx2200 0.029 -0.0323 -0.0419 0.0045 -0.005 0.0156
Anhui jx2296 0.0204 -0.013 -0.0406 0.0191 -0.0347 -0.0417
Anhui jx2625 0.0231 -0.0203 -0.052 0.0011 0.0143 -0.0128
Anhui jx2635 0.0318 -0.0207 -0.0458 0.0105 0.0115 0.005
Anhui jx2731 0.0005 -0.0126 0.0272 0.013 0.0045 -0.0011
Anhui jx2739 0.0047 -0.0003 -0.0031 -0.0118 -0.0063 0.0197
Anhui jx2857 0.0074 -0.0405 0.0467 0.0234 0.0151 -0.0098
Anhui jx2971 0.0174 0.006 0.0122 0.0188 0.0238 -0.0362
Anhui jx3163 0.0139 0.0196 0.0132 0.025 0.006 -0.0099
Anhui jx3205 0.0215 0.0003 0.0245 -0.0082 -0.0064 0.0036
Anhui jx3300 -0.0114 -0.0394 0.0363 -0.0166 -0.0069 0.0041
Anhui jx3394 -0.0012 0.0189 -0.0011 0.0163 0.0093 0.0073
Anhui jx3526 -0.0043 0.0189 0.0004 0.0388 0.0193 -0.0019
Anhui jx3636 0.0145 -0.0092 0.0257 -0.0051 -0.0117 0.0126
Anhui jx3701 0.0074 0.0026 0.0099 -0.0164 -0.0645 -0.0296
Anhui jx3708 0.0054 0.019 0.0075 0.0143 -0.0022 0.0034
Anhui jx3769 0.0134 -0.0169 -0.043 -0.0194 -0.0029 0.0171
Anhui jx3778 -0.0016 0.0098 -0.0028 -0.0144 -0.0549 -0.021
Anhui jx3867 0.025 -0.0285 -0.0596 0.0026 -0.0116 0.0201
Anhui jx4011 0.0034 -0.0185 -0.0606 0.0201 0.0087 0.0085
Anhui jx4077 0.0168 -0.024 0.0317 -0.0192 0.0012 0.0014
Anhui jx4169 0.0224 0.013 -0.0034 0.0106 0.0076 -0.003
Anhui jx4188 -0.0033 0.026 -0.0099 0.0247 0.0166 0.0008
Anhui jx4334 0.0041 0.0152 0.0044 0.0244 0.0032 0.0055
Anhui jx4474 0.0109 0.0185 0.0012 -0.0033 0.0088 0.0087
Anhui jx4632 0.0253 -0.0158 -0.0478 0.0213 0.0146 -0.0029
Anhui jx4696 0.0139 -0.0148 -0.0007 0.0054 -0.0044 0.0168
Anhui jx4710 0.0134 0.0122 0.0017 0.0047 -0.0011 0.0
Anhui jx4753 -0.0002 0.0051 -0.0129 0.0109 -0.0053 -0.0032
Anhui jx4784 0.0061 0.0182 0.0059 -0.0241 -0.004 0.003
Anhui jx4815 -0.0017 0.0165 0.0004 0.0132 -0.0138 -0.0012
Anhui jx4881 0.0003 0.0092 0.0046 0.0241 0.0115 -0.0031
Anhui jx4953 0.0086 -0.0085 -0.008 0.0063 -0.0029 -0.0077
Anhui jx5013 -0.0006 0.0207 -0.0041 0.0306 0.0143 0.0051
Anhui jx5028 0.0211 0.008 0.0014 -0.0021 -0.0057 0.0171
Anhui jx5234 -0.0051 -0.0279 0.0218 0.0499 0.0246 -0.0126
Anhui jx5258 -0.0046 0.0147 0.0026 0.0113 0.002 0.0114
Anhui jx5268 0.0045 0.0166 0.0073 0.029 0.0169 -0.0064
Anhui jx5388 0.0017 0.0173 0.0095 0.0236 0.0056 -0.001
Anhui jx5420 0.0173 0.0088 -0.0048 0.0108 0.0232 -0.0115
Anhui jx5547 0.0041 0.0189 0.0071 -0.0157 -0.0037 0.0136
Anhui jx5548 0.0006 0.0261 -0.0025 0.0148 0.0252 -0.0253
Anhui jx5684 0.0143 0.0236 0.0118 0.0162 0.0145 0.0017
Anhui jx5712 -0.008 0.0165 0.0032 0.0054 0.0042 0.0173
Anhui jx5756 -0.0036 -0.0045 0.0092 -0.0177 -0.0023 0.0131
Anhui jx5884 -0.009 0.0157 -0.0109 0.0163 -0.0393 -0.0314
Anhui jx6141 0.0023 -0.0342 0.0287 0.0138 0.0076 0.0036
Anhui sd0020 0.0196 -0.0213 -0.0047 0.0039 -0.002 0.017
Anhui sd0052 0.0232 -0.0188 -0.0529 0.0215 0.017 -0.0118
Anhui sd0093 0.0075 -0.0019 -0.0279 -0.0124 -0.0008 0.0164
Anhui sd0141 0.0098 -0.0414 0.0379 0.0189 0.008 -0.0069
Anhui sd0311 -0.008 0.0188 0.0005 0.0224 0.0106 -0.011
Anhui sd0365 0.0259 -0.0162 -0.0253 -0.0011 0.0073 0.0242
Anhui sd0425 0.0233 -0.0136 -0.0354 0.0155 -0.0521 -0.0336
Anhui sd0457 0.0056 0.0048 0.0145 -0.0266 -0.0004 0.0166
Anhui sd0511 0.0058 0.0028 0.0046 -0.0494 -0.0194 0.0298
Anhui sd0664 0.0201 0.0159 0.0118 0.0137 0.0017 0.0047
Anhui sd0870 0.0284 -0.0175 -0.0521 0.0092 0.0082 0.0215
Anhui sd0923 0.0159 -0.0159 0.013 0.0087 0.0068 -0.0016
Anhui sd0972 0.0225 0.0032 -0.0049 -0.008 -0.0048 0.0051
Anhui sd1059 0.0133 0.0221 0.0141 0.0135 0.0083 -0.0021
Anhui sd1080 0.0141 0.014 0.0084 0.0023 0.0009 -0.0016
Anhui sd1095 0.0277 -0.0035 -0.0222 0.0015 0.0061 0.0259
Anhui sd1181 0.0113 0.0191 0.0103 -0.019 -0.0095 0.004
Anhui sd1217 0.0178 0.0081 -0.016 0.0176 0.0035 0.0046
Anhui sd1488 0.0073 0.0139 -0.0006 0.0013 0.0057 0.0012
Anhui sd1565 -0.0015 0.0187 0.0038 -0.0087 0.0032 -0.0098
Anhui sd1604 0.0198 0.0001 -0.0043 -0.0064 -0.0125 0.0104
Anhui sd1635 0.012 0.0062 0.0017 0.0195 0.0073 -0.001
Anhui sd1875 0.0089 -0.0035 0.0209 -0.001 -0.0062 0.0055
Anhui sd1882 0.0148 0.0128 0.0253 0.0246 0.012 -0.0118
Anhui sd2032 0.0067 0.0104 -0.0079 0.0183 0.0159 0.0175
Anhui sd2516 0.0195 -0.0035 -0.0086 0.0082 0.0003 0.013
Anhui sd2525 0.0057 0.0137 -0.0023 -0.0018 -0.0076 0.0054
Anhui sd2541 0.0059 -0.0349 0.0393 -0.0077 -0.0059 -0.0003
Anhui sd2559 0.0236 -0.0167 -0.0173 0.0029 0.0016 0.0037
Anhui sd2606 0.0249 -0.0362 0.0398 -0.006 -0.0064 0.0071
Anhui sd2734 0.006 0.0261 0.0021 0.0302 0.0196 -0.0059
Anhui sd2750 0.0153 0.0191 0.0057 0.0317 0.0029 -0.0051
Anhui sd2836 -0.0071 0.0221 -0.0078 0.0422 0.0055 -0.0137
Anhui sd2910 0.0028 -0.0165 0.0159 -0.0085 -0.0122 -0.0
Anhui sd2938 0.0204 -0.0067 0.0249 0.0106 0.0015 0.0062
Anhui sd2999 -0.0023 0.0269 -0.0026 0.039 0.0259 0.0062
Anhui sd3075 0.0155 0.009 0.0037 -0.0096 0.0029 0.0305
Anhui sd3383 0.0117 0.0051 0.0007 0.018 0.0137 0.0019
Anhui sd3414 0.019 0.0047 -0.0047 -0.02 -0.009 0.0168
Shandong jx1848 0.0161 -0.0334 0.0416 0.0077 0.0171 -0.0004
Shandong sd0021 0.0205 0.0209 0.0132 0.0283 0.012 -0.0003
Shandong sd0029 0.0182 0.0038 -0.0117 -0.0141 -0.0135 0.009
Shandong sd0057 0.0299 -0.0169 -0.0454 0.0238 0.0041 0.0064
Shandong sd0089 0.0183 0.0093 0.0073 -0.0282 -0.0169 0.0092
Shandong sd0098 0.0228 0.0001 -0.0038 -0.0001 0.0033 0.0171
Shandong sd0131 0.0193 0.02 0.0192 0.014 0.004 -0.0014
Shandong sd0155 0.0179 0.0095 0.0121 -0.0319 -0.014 0.0344
Shandong sd0167 0.02 0.0018 0.0013 0.0278 -0.0444 -0.0444
Shandong sd0199 0.0213 0.002 0.0109 -0.0276 -0.0047 0.0252
Shandong sd0214 0.0221 -0.0052 -0.03 0.0219 0.0133 0.0114
Shandong sd0244 0.013 0.0176 0.0162 0.0055 0.0104 0.0168
Shandong sd0274 0.0174 -0.0232 0.0004 0.0148 0.0065 0.0015
Shandong sd0276 0.0148 0.0061 0.0193 -0.0188 -0.015 0.0038
Shandong sd0277 0.0161 0.0237 0.0061 0.0176 0.0095 -0.0117
Shandong sd0281 0.0241 -0.009 -0.0043 0.0049 0.0025 0.009
Shandong sd0336 0.0318 -0.0219 -0.0441 -0.0106 0.0014 0.0143
Shandong sd0366 0.0227 -0.0158 -0.055 0.0175 -0.0031 0.0108
Shandong sd0389 0.006 0.0174 0.0059 -0.0391 -0.0158 0.0105
Shandong sd0570 0.0162 -0.0118 0.0005 0.0096 -0.0441 -0.0261
Shandong sd0640 0.0234 -0.0281 0.0395 -0.0009 -0.0084 -0.0012
Shandong sd0679 0.0298 -0.0115 -0.0019 -0.0055 0.0043 0.0114
Shandong sd0703 0.0139 0.0153 0.022 0.0006 0.0076 0.0066
Shandong sd0723 0.0293 -0.0108 -0.0491 0.0058 0.0065 0.0004
Shandong sd0727 0.0129 0.0169 0.0124 -0.0015 0.0015 0.0084
Shandong sd0757 0.0311 -0.036 -0.0601 0.0001 -0.003 0.0243
Shandong sd0780 0.0225 -0.0237 0.0131 0.0162 0.0078 0.0005
Shandong sd0782 0.02 -0.0006 0.0057 -0.0108 -0.0083 0.0052
Shandong sd0850 0.0159 -0.0122 0.0103 0.0048 0.0052 0.0011
Shandong sd0856 0.0183 0.0134 -0.0009 0.0005 0.0025 0.023
Shandong sd0882 0.0208 0.0181 0.0008 0.0002 -0.0013 0.0038
Shandong sd0886 0.0136 0.0208 0.0126 0.0147 0.0093 0.0069
Shandong sd0928 0.0091 0.0123 0.01 0.0234 -0.0512 -0.0548
Shandong sd0962 0.0278 0.0032 0.0123 0.0109 0.0123 -0.0009
Shandong sd0964 0.0315 0.0078 -0.0226 -0.1168 0.0658 -0.1025
Shandong sd0980 0.0211 0.0009 -0.0049 0.004 0.0004 -0.0026
Shandong sd1052 0.025 -0.0169 -0.0095 -0.0109 -0.0021 0.0087
Shandong sd1085 0.021 0.0042 0.0014 0.0136 -0.0002 0.0
Shandong sd1089 0.0126 0.0225 0.0108 0.002 -0.0019 -0.0103
Shandong sd1136 0.0124 0.015 0.0047 0.0106 0.0032 -0.0032
Shandong sd1141 0.0277 -0.0278 -0.0479 -0.0017 -0.0629 -0.0291
Shandong sd1162 0.0144 0.0065 0.0038 -0.0056 -0.0097 0.0021
Shandong sd1176 0.0143 0.0202 0.0094 0.0323 0.0152 -0.0021
Shandong sd1216 0.0173 0.0165 0.011 0.0057 0.0077 0.0015
Shandong sd1218 0.0297 -0.0329 -0.0566 0.0098 0.0133 0.0179
Shandong sd1276 0.0275 -0.036 -0.0029 0.0076 0.0 0.0182
Shandong sd1287 0.0263 0.0052 -0.0262 -0.0155 -0.0075 0.01
Shandong sd1413 0.0202 -0.0168 0.0346 0.0071 0.0003 -0.0048
Shandong sd1422 0.0158 -0.0071 0.0201 0.0244 0.0091 -0.0035
Shandong sd1425 0.0285 -0.0118 -0.0106 0.0075 0.0085 0.0055
Shandong sd1430 0.017 0.0058 0.0157 -0.0045 -0.0068 0.0089
Shandong sd1433 0.027 -0.0285 -0.0641 0.0345 0.0094 0.0028
Shandong sd1452 0.0158 0.0152 0.0039 0.0175 0.0088 0.0017
Shandong sd1485 0.0318 -0.0217 -0.0404 -0.0142 0.0037 0.013
Shandong sd1498 0.0242 -0.0027 0.0088 0.0078 -0.0039 -0.0024
Shandong sd1548 0.0198 -0.0083 0.0096 -0.0371 -0.0174 0.029
Shandong sd1583 0.0171 0.0046 0.0018 -0.0488 -0.0224 0.0381
Shandong sd1586 0.0193 -0.0079 0.0206 -0.0044 0.0022 0.0049
Shandong sd1621 0.0229 0.0076 -0.0034 0.0158 0.0025 0.015
Shandong sd1644 0.0305 -0.0269 -0.0505 0.0007 0.001 0.0265
Shandong sd1664 0.0168 -0.0429 0.0566 0.0103 0.0014 0.0055
Shandong sd1671 0.0136 0.0203 0.0126 0.0142 0.0088 0.0015
Shandong sd1673 0.0112 0.0212 0.0179 0.002 0.0024 -0.0091
Shandong sd1703 0.0191 0.0159 0.0147 0.0002 0.0107 0.006
Shandong sd1730 0.0249 -0.0219 0.0231 0.0101 -0.0109 0.0022
Shandong sd1754 0.0127 -0.0151 0.0256 -0.0156 0.0033 -0.0017
Shandong sd1764 0.0205 0.0243 0.0103 -0.0035 -0.0013 0.005
Shandong sd1776 0.0169 -0.0004 0.0314 0.0246 0.0072 -0.0185
Shandong sd1782 0.0191 0.0269 -0.0009 0.0334 0.0204 -0.0033
Shandong sd1796 0.0156 -0.0435 0.0459 0.0127 0.0035 -0.0133
Shandong sd1816 0.0144 0.0037 0.0119 0.0151 0.0011 0.0049
Shandong sd1819 0.0242 0.0123 0.0154 -0.0024 -0.0178 -0.005
Shandong sd1935 0.0253 -0.0192 -0.0426 -0.0077 0.0016 0.0215
Shandong sd1967 0.0131 0.0303 -0.0012 0.0484 0.0163 -0.0157
Shandong sd1969 0.0141 0.0294 0.0018 0.0416 0.0167 -0.0091
Shandong sd1982 0.0168 0.0118 0.0021 0.0232 -0.0538 -0.0495
Shandong sd2082 0.0137 0.0312 0.0051 0.0106 -0.0048 -0.0017
Shandong sd2128 0.0144 0.0158 0.0048 0.0295 0.0113 -0.0094
Shandong sd2243 0.0113 0.0163 0.0143 0.0078 0.0179 -0.0085
Shandong sd2281 0.0255 -0.0257 -0.0469 0.0274 0.0142 0.0118
Shandong sd2283 0.0214 -0.0069 -0.0096 0.0154 -0.0494 -0.0395
Shandong sd2285 0.0171 0.0132 -0.0071 0.005 -0.0516 -0.0352
Shandong sd2318 0.0182 0.0076 0.0089 0.0057 -0.0026 -0.0007
Shandong sd2347 0.0188 0.0119 0.016 -0.0055 0.0006 0.0037
Shandong sd2354 0.0217 -0.0154 0.0174 0.0031 0.0064 0.0034
Shandong sd2406 0.0127 0.0201 0.0052 0.0005 0.0142 0.0126
Shandong sd2416 0.0287 -0.0014 0.0103 -0.0003 -0.0011 0.0165
Shandong sd2442 0.0096 0.0239 0.0076 0.022 0.0127 -0.0066
Shandong sd2461 0.0178 0.0136 0.0158 -0.0214 -0.019 0.0151
Shandong sd2499 0.0098 0.018 0.0017 0.01 0.005 -0.0007
Shandong sd2513 0.0135 0.0174 0.0051 -0.0017 -0.0006 0.0141
Shandong sd2518 0.019 0.0136 0.0153 0.001 -0.003 -0.0043
Shandong sd2528 0.0195 0.0078 0.007 -0.0133 -0.0038 0.0152
Shandong sd2531 0.0184 0.0082 0.0146 -0.0088 -0.0043 0.0115
Shandong sd2537 0.0253 -0.0308 0.0171 0.0108 -0.0006 0.0042
Shandong sd2548 0.0331 -0.0162 -0.0143 0.0005 -0.001 0.0105
Shandong sd2600 0.0327 -0.0276 -0.0546 0.0012 -0.0256 -0.0067
Shandong sd2602 0.0182 0.0227 0.008 0.0051 0.0044 0.001
Shandong sd2604 0.0146 -0.0328 0.0421 -0.0119 0.0011 0.0016
Shandong sd2611 0.0115 -0.0012 0.0227 -0.0025 -0.0082 0.0025
Shandong sd2630 0.0161 0.0176 0.0116 0.0023 0.0108 -0.001
Shandong sd2633 0.0126 -0.0315 0.0438 0.0349 0.0256 -0.0097
Shandong sd2636 0.0173 -0.0091 0.0353 -0.0341 -0.0192 0.0005
Shandong sd2639 0.025 0.012 0.0088 -0.0078 0.0027 0.0148
Shandong sd2700 0.0175 -0.0073 0.0083 -0.0216 0.0007 0.0224
Shandong sd2712 0.0135 0.0038 -0.0031 0.0225 -0.06 -0.0388
Shandong sd2733 0.0174 0.0082 -0.0026 -0.0085 -0.0058 0.0008
Shandong sd2747 0.0284 -0.0171 -0.0234 -0.0079 -0.0009 0.0158
Shandong sd2756 0.028 -0.0077 -0.0199 -0.0009 -0.0034 0.022
Shandong sd2758 0.0137 -0.0388 0.0509 0.0232 0.0091 -0.0132
Shandong sd2827 0.0175 0.0204 0.0111 0.0215 -0.003 -0.0087
Shandong sd2845 0.0134 0.0143 -0.0063 0.0139 -0.0049 0.0003
Shandong sd2891 0.0183 0.0001 0.0141 -0.0106 -0.0038 0.0141
Shandong sd2896 0.0208 0.0111 0.0124 0.0158 0.0073 -0.0068
Shandong sd2913 0.0172 0.0073 0.0111 0.0146 0.0011 -0.0064
Shandong sd2918 0.0205 -0.0113 0.0336 0.0198 0.0089 -0.016
Shandong sd2954 0.0313 -0.017 -0.0505 0.0066 0.0088 -0.025
Shandong sd2961 0.014 -0.01 -0.016 0.021 0.009 -0.0084
Shandong sd3040 0.0183 0.0143 0.0143 -0.0189 -0.0172 0.0002
Shandong sd3191 0.023 -0.0127 -0.0109 0.0071 -0.0071 -0.004
Shandong sd3229 0.0095 0.0176 0.0064 -0.0276 -0.0163 -0.0014
Shandong sd3243 0.0195 -0.0128 0.0265 0.0123 0.0051 -0.0142
Shandong sd3254 0.031 -0.0422 -0.0749 0.0192 -0.0449 -0.0204
Shandong sd3259 0.0102 0.0167 0.013 0.0026 0.0006 -0.0011
Shandong sd3281 0.0275 -0.0176 -0.055 0.0167 0.0135 0.0103
Shandong sd3294 0.019 0.0032 0.0174 -0.0203 -0.0032 -0.0012
Shandong sd3309 0.0155 0.0092 0.0195 0.0214 0.009 -0.0098
Shandong sd3319 0.021 -0.004 0.0078 0.0051 -0.0023 0.0045
Shandong sd3338 0.0134 -0.0283 0.0201 0.0156 0.0131 -0.0043
Shandong sd3387 0.0174 0.0016 -0.0003 -0.0142 -0.0098 0.0124
Shandong sd3427 0.0271 0.0042 -0.0074 0.0244 0.0111 -0.0059
Shandong sd3466 0.0158 0.0062 0.001 0.0356 0.0124 -0.0024
Shandong sd3467 0.0145 0.0216 0.0054 0.0031 -0.0719 -0.0486
Shandong sd3497 0.0196 -0.0104 0.0206 -0.0029 0.0317 -0.0113
Shandong sd3499 0.016 0.0204 0.0067 0.0185 -0.0052 -0.0025
Shandong sd3507 0.0165 0.0194 -0.0066 -0.0755 0.0876 -0.1205
Shandong sd3530 0.0172 0.0193 0.0049 0.0178 0.0091 -0.0038
Shandong sd3572 0.0161 0.0179 0.0002 0.0253 0.0089 -0.0099
Shandong sd3578 0.007 0.0093 0.016 -0.04 -0.0146 0.0192
Henan hn0473 0.0172 0.0151 0.0127 0.0123 0.0122 -0.0078
Henan hn0598 0.0272 -0.0296 -0.0423 0.0292 -0.0496 -0.0309
Henan hn0718 0.0076 0.0067 0.0077 -0.0131 -0.0007 0.0084
Henan hn1120 0.0253 -0.0129 -0.0125 0.0083 0.0009 -0.0009
Henan hn1161 0.0195 -0.0186 -0.0499 0.0263 0.0052 0.0006
Henan hn1466 0.027 -0.0208 -0.0515 -0.057 0.0894 -0.114
Henan hn1584 0.0037 -0.0193 0.0174 -0.0034 0.0022 0.0119
Henan hn1974 0.0092 0.012 0.0124 0.0104 0.0053 0.005
Henan jx0464 0.0331 -0.0011 -0.0006 -0.0185 -0.0027 0.022
Henan jx0600 0.0155 0.0065 0.0158 0.0133 0.0027 0.0061
Henan jx0734 0.0128 -0.0025 0.0034 -0.0226 -0.0114 0.0273
Henan jx0752 0.0149 -0.0264 -0.0543 0.0169 0.0015 0.0118
Henan jx1690 0.0181 0.0002 -0.0007 0.0145 0.0027 0.0023
Henan jx2013 0.018 0.0084 0.0127 0.002 0.0012 0.001
Henan jx2261 0.0096 0.0212 0.003 0.0034 0.0047 0.0035
Henan jx2598 0.011 -0.0335 0.0281 0.0389 0.0125 -0.0156
Henan jx2616 0.0165 -0.0147 -0.0135 0.0039 0.0142 0.0072
Henan jx2643 0.0071 -0.006 0.0291 0.0282 0.0043 -0.009
Henan jx3084 -0.0011 0.0327 -0.0004 0.0373 0.0156 -0.0114
Henan jx3169 0.0239 0.0046 -0.0055 0.0061 -0.012 0.0061
Henan jx3197 0.0254 -0.0187 -0.0132 -0.0047 -0.0009 0.0257
Henan jx3704 0.0117 0.0168 0.0182 -0.0167 -0.0112 0.017
Henan jx3755 0.0147 0.0099 0.0047 -0.0199 -0.0071 0.0121
Henan jx3827 0.027 -0.014 -0.0321 -0.005 0.0016 0.0216
Henan jx4036 0.0155 -0.0202 -0.024 -0.0156 0.0049 0.0118
Henan jx4039 0.02 0.0044 0.0072 -0.0055 0.0023 0.0066
Henan jx4246 0.0077 -0.0195 0.0185 0.0107 0.0135 -0.0028
Henan jx4337 0.0199 -0.0019 -0.0077 -0.0054 -0.0019 0.012
Henan jx4364 0.0239 -0.0089 0.0219 -0.0022 -0.0065 0.0152
Henan jx4426 0.0241 0.003 0.0309 -0.0068 -0.0094 -0.002
Henan jx4489 0.0198 0.0032 -0.0015 0.0148 -0.0508 -0.0468
Henan jx4653 0.0145 0.0208 0.0066 0.0144 0.0007 0.0058
Henan jx4711 0.016 0.0066 -0.0016 0.0082 -0.0038 -0.0031
Henan jx4733 0.0234 0.0046 0.0013 0.0218 -0.0617 -0.0398
Henan jx4763 0.0122 0.0081 0.0069 -0.0222 -0.0073 0.0179
Henan jx4837 0.0144 -0.0118 0.0177 -0.0148 0.0029 0.0035
Henan jx4944 0.0028 0.0113 0.0064 -0.0054 0.0019 0.0059
Henan jx5354 0.0004 0.0144 0.0064 0.0185 0.0137 -0.0055
Henan jx5501 0.0276 -0.0039 -0.0071 0.0076 -0.0523 -0.0347
Henan sd0040 0.029 -0.0094 -0.0419 0.004 0.0041 0.0188
Henan sd0065 0.0109 -0.0241 0.0288 -0.0048 0.0085 -0.0094
Henan sd0074 0.0184 0.0256 0.0028 0.0102 0.0013 0.0005
Henan sd0077 0.01 0.0214 0.0037 -0.0038 0.0077 -0.0023
Henan sd0174 0.0216 0.0153 0.0188 0.0145 0.0041 0.0127
Henan sd0304 0.0126 -0.03 0.0296 -0.0115 -0.0034 0.0088
Henan sd0354 0.0174 0.0225 0.0167 0.0221 0.0073 0.0017
Henan sd0450 0.0211 -0.0025 0.0075 -0.0081 0.0016 0.011
Henan sd0459 0.0157 0.0181 0.0155 0.0294 0.0052 -0.0056
Henan sd0560 0.0158 0.0155 -0.0005 0.0168 0.0086 0.0071
Henan sd0599 0.0067 0.0216 0.0049 0.0251 0.0131 -0.012
Henan sd0637 0.0078 0.0144 0.0098 0.01 -0.0501 -0.0505
Henan sd0999 0.0135 0.0235 0.013 -0.0082 -0.0049 -0.0028
Henan sd1150 0.0296 -0.035 -0.0525 0.0069 0.0075 0.017
Henan sd1275 0.02 0.0003 -0.0322 0.026 0.0112 -0.0099
Henan sd1296 0.015 0.0213 0.0095 0.0248 0.0115 0.0021
Henan sd1302 0.0168 -0.032 -0.0352 -0.0061 0.0043 0.0181
Henan sd1303 0.0196 0.014 0.0138 -0.0107 0.002 -0.0083
Henan sd1325 0.01 0.0226 0.0066 0.0303 0.0121 -0.0026
Henan sd1329 0.0124 0.0226 0.0118 0.0254 0.0117 -0.0051
Henan sd1524 0.0169 0.0026 0.0174 -0.0107 -0.0011 0.0024
Henan sd1556 0.0193 -0.0225 -0.0202 0.0037 -0.0577 -0.0319
Henan sd1683 0.0036 -0.03 -0.0591 0.0153 0.0196 0.0006
Henan sd1821 0.0115 0.0274 0.006 0.0221 0.0207 -0.0242
Henan sd1850 0.0147 0.008 0.0115 -0.0009 -0.0579 -0.0315
Henan sd1859 0.0185 0.0009 -0.0099 -0.0178 -0.0159 0.0172
Henan sd1950 0.0096 0.011 0.0128 -0.0071 0.0059 -0.0009
Henan sd2000 0.016 0.017 0.0085 0.0068 -0.0019 0.0083
Henan sd2035 0.0252 0.0008 0.016 0.0188 -0.0057 -0.0043
Henan sd2036 0.0234 -0.0023 0.0209 -0.0024 -0.0019 0.0064
Henan sd2056 0.0137 0.0161 0.0079 0.0255 -0.0403 -0.0428
Henan sd2080 0.0215 -0.0267 -0.0584 -0.0094 -0.0019 0.0234
Henan sd2083 0.025 -0.0373 0.0423 0.0128 0.0077 0.0057
Henan sd2136 0.0191 -0.0092 0.0186 0.0027 0.0006 0.0047
Henan sd2233 0.0257 -0.0288 0.0166 -0.0007 -0.0546 -0.0326
Henan sd2269 0.0229 -0.0162 -0.0048 -0.0091 -0.0114 0.0084
Henan sd2299 0.0127 0.0178 0.015 -0.0119 -0.0046 0.0158
Henan sd2314 0.0186 0.0076 0.0106 -0.0123 -0.0013 0.0179
Henan sd2419 0.0277 -0.0223 -0.0258 0.0141 0.0079 0.0128
Henan sd2542 0.0196 -0.0125 -0.0596 0.0217 0.0157 -0.0022
Henan sd2637 0.0136 0.0021 0.0087 -0.0273 0.0019 0.0006
Henan sd2765 0.0225 -0.0196 -0.0385 -0.0034 0.0042 0.0143
Henan sd2808 0.0174 0.0049 0.0092 0.004 0.0075 -0.0055
Henan sd2887 0.0324 -0.0286 -0.0689 0.0161 0.0142 0.0209
Henan sd2905 0.0168 0.0028 -0.0024 -0.021 -0.0061 0.0328
Henan sd2907 0.0147 0.0217 0.01 0.0201 0.0142 -0.0067
Henan sd2928 0.0208 0.0252 0.002 -0.0562 0.0599 -0.0984
Henan sd2993 0.0217 -0.0124 -0.0039 0.0143 0.0018 0.004
Henan sd3043 0.0065 -0.0379 0.0364 0.0252 0.0103 -0.0116
Henan sd3044 0.0139 0.0187 0.0004 0.0325 0.0171 -0.0132
Henan sd3052 0.0164 0.0254 0.0084 0.0167 0.0049 -0.0006
Henan sd3247 0.0207 -0.0089 0.0116 -0.0007 -0.0548 -0.0299
Henan sd3248 0.0217 0.0019 0.0072 -0.009 -0.0089 0.0028
Henan sd3251 0.0202 0.0004 -0.004 -0.0062 -0.0015 0.0137
Henan sd3346 0.0144 -0.0238 0.0303 0.0167 0.0068 -0.0021
Henan sd3411 0.0171 0.0142 0.0189 0.0082 0.0085 0.0062
Henan sd3416 0.0197 0.0118 0.0007 -0.0117 -0.0135 0.0172
Henan sd3453 0.0118 0.0205 0.0107 0.0148 0.0139 -0.0097
Henan sd3501 0.014 -0.0113 0.0256 -0.0087 0.0041 0.0038
Shanxi jx0480 0.0206 0.0086 0.0134 -0.0013 -0.0002 0.0083
Shanxi jx0517 0.0255 0.0012 0.0098 -0.0612 0.0917 -0.1145
Shanxi jx0518 0.0162 0.0143 0.0136 -0.0101 -0.0004 0.0006
Shanxi jx0565 0.0209 0.0205 0.0106 0.0264 0.0239 -0.026
Shanxi jx0700 0.0172 0.0089 0.0085 -0.0164 -0.006 0.0177
Shanxi jx1183 0.0214 -0.0256 0.0314 -0.0033 0.0178 -0.0222
Shanxi jx1367 0.015 0.0209 0.0117 0.001 0.0022 0.0153
Shanxi jx1751 0.0134 0.0239 0.0043 -0.0148 -0.0016 0.0047
Shanxi jx1832 0.022 0.0217 0.0176 -0.0118 0.0024 -0.0267
Shanxi jx1935 0.0313 -0.0005 -0.016 -0.0274 -0.0096 0.0252
Shanxi jx1937 0.0237 0.0254 0.0111 0.006 0.022 -0.0185
Shanxi jx2187 0.0295 0.0052 -0.0172 -0.08 0.0589 -0.0808
Shanxi jx2570 0.0215 0.0168 0.0078 0.0015 -0.0049 -0.0008
Shanxi jx2593 0.0255 -0.0073 -0.0314 0.0141 0.0128 0.0119
Shanxi jx2685 0.0271 -0.0232 0.0206 -0.0001 -0.0023 0.011
Shanxi jx2690 0.0119 0.0033 0.0055 -0.0112 -0.0091 0.0162
Shanxi jx2694 0.0224 0.0197 0.0061 0.0078 0.0062 0.0093
Shanxi jx2706 0.0231 0.0006 0.0246 -0.0047 0.0099 -0.0045
Shanxi jx2723 0.0193 0.0148 0.0063 -0.0181 0.0006 0.0189
Shanxi jx2786 0.0268 0.0132 0.0068 -0.0179 0.0038 0.0013
Shanxi jx2798 0.0138 0.0276 -0.0085 0.0325 -0.044 -0.0516
Shanxi jx3158 0.0266 -0.0126 -0.0455 -0.0043 0.0092 0.0271
Shanxi jx3307 0.0172 0.0193 0.0129 -0.0322 -0.0052 0.0103
Shanxi jx3317 0.0313 -0.0133 -0.0432 0.0023 0.008 0.0087
Shanxi jx3400 0.0316 -0.0267 -0.0471 0.0139 0.0048 0.0127
Shanxi jx3662 0.0298 -0.0272 -0.0483 -0.011 -0.0019 0.026
Shanxi jx3738 0.0208 -0.0118 0.0099 -0.0043 -0.0022 0.0227
Shanxi jx3740 0.0214 0.0102 0.0206 -0.0242 -0.0154 0.015
Shanxi jx3766 0.0222 0.0232 0.0045 0.026 0.0057 -0.0116
Shanxi jx3783 0.017 0.0279 0.0072 0.0038 0.0066 -0.0044
Shanxi jx3848 0.0183 0.0151 0.006 -0.001 -0.0011 0.0049
Shanxi jx3949 0.0219 0.0122 0.0025 0.0085 0.0008 -0.0011
Shanxi jx3979 0.0087 0.0123 0.0009 -0.0083 -0.062 -0.0329
Shanxi jx4029 0.0227 0.0261 0.0101 0.0214 0.0088 -0.012
Shanxi jx4164 0.0215 0.011 -0.0023 0.0039 0.0025 0.0125
Shanxi jx4182 0.0237 0.0054 -0.0011 -0.0172 -0.0054 0.0223
Shanxi jx4237 0.0241 0.0048 0.0121 0.0104 0.0247 -0.0031
Shanxi jx4264 0.0299 -0.002 -0.0184 0.0029 -0.0638 -0.0261
Shanxi jx4303 0.0191 0.0089 0.005 -0.0045 0.0054 0.0002
Shanxi jx4304 0.0166 0.0042 0.0062 -0.0001 0.0081 0.0114
Shanxi jx4492 0.021 0.0102 -0.0059 -0.0264 0.0002 -0.0066
Shanxi jx4594 0.0297 -0.0232 -0.0588 0.0019 0.0093 0.0233
Shanxi jx4629 0.0193 0.0151 0.0123 0.0172 0.0038 0.0067
Shanxi jx4682 0.0205 0.008 0.021 -0.0175 -0.003 -0.0033
Shanxi jx4826 0.0162 0.011 0.0053 0.0031 -0.0523 -0.046
Shanxi jx4830 0.018 0.0143 0.0017 0.0028 -0.0016 0.0073
Shanxi jx5070 0.0189 0.022 0.0062 0.0289 0.0036 -0.0094
Shanxi jx5083 0.0195 0.0267 0.0193 0.0103 0.0091 -0.0071
Shanxi jx5088 0.0192 0.0054 -0.0052 0.015 0.009 0.011
Shanxi jx5490 0.028 0.0134 0.0141 -0.0145 -0.0067 0.0173
Shanxi jx5619 0.0215 0.0261 0.0135 0.0201 0.0129 -0.0051
Shanxi jx5620 0.0328 -0.0226 -0.044 -0.0865 0.0755 -0.0896
Shanxi jx5644 0.0178 0.0165 0.0189 -0.0158 -0.0065 -0.0018
Shanxi jx5650 0.0191 0.0283 0.0054 0.0321 -0.0466 -0.0515
Shanxi jx5755 0.0313 -0.0182 -0.0237 -0.0246 -0.0094 0.044
Shanxi jx5969 0.0188 0.0027 0.0197 -0.0151 -0.0057 0.0152
Shanxi jx6110 0.0214 0.0045 0.0128 -0.0027 -0.0035 0.0013
Shanxi sd0036 0.0315 0.0009 0.0161 -0.0259 -0.0087 0.0266
Shanxi sd0123 0.0163 0.0208 0.0235 -0.0157 -0.0095 -0.0124
Shanxi sd0256 0.0195 0.0184 0.0228 0.0076 0.0047 -0.0068
Shanxi sd0566 0.018 -0.0251 -0.0539 0.0222 0.0031 0.0042
Shanxi sd0656 0.0296 0.0017 0.0005 0.0065 -0.0045 0.0097
Shanxi sd0674 0.0139 0.0095 0.0072 -0.0069 -0.0022 0.0035
Shanxi sd1062 0.0175 0.0131 0.0201 -0.0019 -0.0084 -0.0071
Shanxi sd1153 0.0186 0.0061 0.0143 0.0098 -0.0008 0.0099
Shanxi sd1184 0.0143 0.0171 0.0104 0.01 0.0096 0.0058
Shanxi sd1295 0.0185 0.0084 0.0154 0.0197 0.0044 -0.0088
Shanxi sd1326 0.0249 -0.0176 0.0352 0.0138 0.0086 -0.0063
Shanxi sd1373 0.0223 0.0151 0.0178 -0.0567 -0.0083 0.0392
Shanxi sd1492 0.0208 0.0026 0.0119 -0.0022 -0.0037 0.0013
Shanxi sd1610 0.0106 0.0229 0.0116 0.0019 0.0058 0.0017
Shanxi sd1647 0.0253 -0.0006 0.0025 -0.0319 -0.0025 0.0376
Shanxi sd1766 0.0199 0.0049 -0.0002 -0.0952 0.0754 -0.115
Shanxi sd1771 0.0187 0.0126 0.0166 0.0086 -0.0 -0.0035
Shanxi sd1811 0.0224 0.0035 0.0246 -0.0014 -0.0044 0.0179
Shanxi sd1870 0.0246 0.0101 0.0123 -0.0118 -0.016 0.0053
Shanxi sd1906 0.0206 -0.0152 0.0113 0.0188 0.0147 0.0024
Shanxi sd2090 0.0304 0.0057 -0.0019 -0.0246 -0.0188 0.0286
Shanxi sd2263 0.0213 0.029 0.0071 0.0172 0.0008 0.0036
Shanxi sd2503 0.0262 0.019 0.002 -0.0051 -0.0035 0.0086
Shanxi sd2631 0.0216 0.0043 0.0088 0.0123 -0.048 -0.0421
Shanxi sd2723 0.0302 -0.0076 -0.0351 0.005 0.0171 0.0143
Shanxi sd2900 0.0222 -0.0186 0.0104 -0.0126 0.0164 -0.0156
Shanxi sd2925 0.0223 0.0077 0.0172 0.0143 0.0115 -0.0146
Shanxi sd3186 0.0128 0.0228 0.0187 0.0317 0.0081 -0.02
Shanxi sd3227 0.0264 0.0178 0.0182 0.002 -0.0558 -0.0346
Shanxi sd3256 0.0242 0.0005 0.0111 -0.0176 -0.0016 0.0137
Shanxi sd3262 0.0095 0.0171 0.0047 0.003 -0.0455 -0.0349
Shanxi sd3275 0.022 0.0175 0.0106 -0.0024 -0.0063 0.0094
Shanxi sd3279 0.0259 -0.0111 0.0032 -0.0224 -0.019 0.0161
Shanxi sd3418 0.0172 0.0009 0.0119 -0.0051 -0.0636 -0.0247
Shanxi sd3420 0.0201 0.0059 0.0204 -0.0315 -0.0239 0.0255
Shanxi sd3429 0.0186 0.0194 0.0037 -0.0105 -0.0062 -0.0062
Shaanxi jx0423 0.017 0.0032 -0.0048 -0.0084 0.0029 0.0237
Shaanxi jx0433 0.0113 -0.0156 -0.0165 -0.0012 -0.0026 0.013
Shaanxi jx0470 0.0163 -0.0013 0.0165 -0.0181 -0.0074 0.0118
Shaanxi jx0531 0.0166 0.0054 0.0084 -0.0046 0.0001 0.0162
Shaanxi jx0578 0.0162 0.0278 0.0048 0.0368 0.0152 0.0047
Shaanxi jx1008 0.0172 0.0132 0.0166 0.0087 0.0019 0.0014
Shaanxi jx1217 0.003 0.0121 0.0122 0.0035 0.0047 0.0136
Shaanxi jx1449 0.0214 0.0182 0.0155 -0.0177 -0.0013 0.0062
Shaanxi jx1587 0.0196 -0.0052 0.0307 -0.0468 -0.0172 0.0058
Shaanxi jx1729 0.0218 -0.0103 0.0082 -0.0008 0.0031 0.0117
Shaanxi jx1770 0.0063 0.0204 0.0073 -0.0181 0.0022 0.0007
Shaanxi jx1961 0.0107 0.0357 -0.0033 0.0455 0.0181 -0.0267
Shaanxi jx2042 0.0041 0.0175 0.0017 0.0332 -0.047 -0.0431
Shaanxi jx2196 0.0225 -0.0055 0.0082 -0.0202 -0.0554 -0.0132
Shaanxi jx2760 0.02 0.0017 0.0128 -0.0232 -0.0105 0.005
Shaanxi jx2785 0.012 0.0153 -0.0278 0.0141 0.0223 -0.0025
Shaanxi jx3346 0.0067 -0.0233 0.0156 -0.0544 0.0949 -0.1157
Shaanxi jx3486 0.0182 0.0114 0.02 -0.0041 -0.004 0.0088
Shaanxi jx3611 0.0112 -0.0049 -0.0439 0.0247 0.0135 0.0038
Shaanxi jx3620 0.0192 -0.0099 0.0289 0.0021 0.0036 -0.0015
Shaanxi jx3686 -0.0011 -0.0012 0.0139 -0.0174 0.0064 0.0036
Shaanxi jx3741 0.0213 -0.0084 -0.0271 -0.018 0.0043 0.0061
Shaanxi jx3781 0.0081 0.0168 0.0066 0.0125 0.0086 -0.0009
Shaanxi jx4168 0.0206 -0.008 -0.0147 0.0047 -0.0015 0.0047
Shaanxi jx4256 0.015 0.0124 0.0154 -0.0004 0.0081 0.0065
Shaanxi jx4335 0.016 -0.0005 -0.0025 0.0099 -0.0047 0.0035
Shaanxi jx5304 0.016 0.0125 0.0197 0.0205 0.015 0.0005
Shaanxi jx5355 0.0121 0.0227 0.0077 -0.0144 -0.0035 0.0033
Shaanxi jx5493 0.0241 -0.0261 -0.0412 0.0124 0.0041 0.016
Shaanxi sd0053 0.0192 0.0199 0.0159 0.0062 0.0036 0.0076
Shaanxi sd0062 0.0076 0.011 -0.0028 -0.0303 -0.0167 0.0234
Shaanxi sd0070 0.0224 0.0154 -0.013 0.0107 0.0052 0.0096
Shaanxi sd0419 0.0026 0.0136 0.0084 -0.0161 -0.0111 -0.0013
Shaanxi sd0509 0.0325 -0.0002 -0.0354 0.0041 0.0216 0.0081
Shaanxi sd1178 0.0254 -0.0194 -0.0462 -0.0049 -0.0005 0.0132
Shaanxi sd1272 0.0181 0.0141 0.0033 0.001 0.0033 0.0231
Shaanxi sd1289 0.0259 0.0106 0.0098 -0.0711 0.0902 -0.1177
Shaanxi sd1394 0.0219 0.0256 0.0116 -0.0043 -0.0062 0.0181
Shaanxi sd1504 0.0137 0.0169 0.0067 -0.0047 -0.0083 0.0134
Shaanxi sd1507 0.0089 0.0015 0.007 -0.0058 -0.0112 0.0151
Shaanxi sd1656 0.0151 0.0172 0.0116 0.0127 0.0095 -0.0072
Shaanxi sd1750 0.0007 0.0145 0.0022 -0.0077 0.0052 -0.0047
Shaanxi sd1752 0.0239 0.0091 0.0102 -0.0097 0.0056 -0.0194
Shaanxi sd1768 0.0166 0.0226 0.0098 -0.0338 0.0013 0.0009
Shaanxi sd2671 0.0298 -0.0031 0.0046 0.0075 -0.0076 -0.0055
Shaanxi sd2675 0.0129 0.0179 0.0054 0.0038 0.0108 -0.0032
Shaanxi sd2912 0.0118 0.0147 0.0099 -0.0219 -0.0142 0.0048
Shaanxi sd3213 0.0138 0.0154 -0.0054 0.0257 0.009 -0.0005
Shaanxi sd3325 0.0226 -0.0027 0.0104 -0.0921 0.0911 -0.1135
Shaanxi sd3369 0.0181 -0.0011 0.0154 -0.005 0.0022 0.0153
Shaanxi sd3523 0.021 0.011 0.0124 0.0001 -0.0033 0.018
Shaanxi sd3532 0.023 -0.0288 -0.0511 0.0117 0.0151 0.0051
Ningxia jx0461 0.0181 0.0086 -0.0226 -0.0587 0.0982 -0.1193
Ningxia jx0549 0.0166 0.011 0.0151 -0.0489 -0.0161 0.0191
Ningxia jx0658 0.0095 0.0093 0.0013 0.0063 -0.0439 -0.0413
Ningxia jx0862 0.0244 -0.0081 0.0035 -0.042 -0.0251 0.0281
Ningxia jx1283 0.0147 -0.0077 0.0242 -0.0008 0.0074 0.0067
Ningxia jx1447 0.0138 0.0135 0.0171 0.0156 0.0136 -0.012
Ningxia jx1450 0.0175 0.023 0.0141 0.0156 0.0067 0.0117
Ningxia jx1725 0.0167 0.0176 0.0051 -0.0045 0.0024 0.0141
Ningxia jx1753 0.0146 0.0195 -0.0004 -0.0219 -0.0105 0.0021
Ningxia jx1929 0.0211 0.006 0.0083 -0.0262 -0.0216 0.0041
Ningxia jx2044 0.0185 -0.0055 0.0081 -0.0176 -0.0065 0.0117
Ningxia jx2096 0.0114 0.0236 0.0063 0.0099 0.0005 -0.0091
Ningxia jx2248 0.0205 0.0143 -0.0025 0.0079 -0.0018 0.0051
Ningxia jx2355 0.0121 0.027 -0.0006 0.0241 0.01 -0.0075
Ningxia jx2376 0.0197 -0.0161 -0.0242 0.0138 0.0042 0.014
Ningxia jx2579 0.0216 -0.0034 -0.0307 -0.0118 -0.0072 0.0033
Ningxia jx2591 0.0148 0.0202 0.0104 -0.0134 -0.0053 0.0108
Ningxia jx2611 0.0119 0.025 0.0059 -0.0108 0.002 0.0038
Ningxia jx2937 0.0146 -0.0244 0.0124 0.0065 -0.002 0.0025
Ningxia jx3112 0.0111 0.0155 0.0132 0.0099 0.0044 0.0074
Ningxia jx3269 0.0118 -0.0005 0.0258 -0.0169 -0.0136 0.0147
Ningxia jx3459 0.0149 0.0132 0.0214 -0.0195 -0.0074 0.0094
Ningxia jx3758 0.0148 0.025 0.0122 0.0229 0.0196 -0.0074
Ningxia jx3892 0.0122 0.0258 0.0055 0.0256 0.0228 -0.0066
Ningxia jx4200 0.02 -0.0254 0.052 -0.0003 0.0064 0.0036
Ningxia jx4292 0.0161 0.0231 0.0151 0.0045 0.0073 0.0146
Ningxia jx4487 0.0239 0.0044 -0.0093 -0.0373 -0.0272 0.0262
Ningxia jx4897 0.016 0.023 0.0122 -0.0 -0.0008 0.0063
Ningxia jx5051 0.0229 -0.0302 0.0332 0.0069 0.0074 -0.0008
Ningxia jx5140 0.0293 -0.019 -0.0467 0.0168 0.0055 0.0154
Ningxia jx5308 0.027 0.0107 -0.0037 -0.0248 -0.0111 0.0215
Ningxia jx5409 0.0092 0.0222 0.006 0.015 0.006 -0.0007
Ningxia sd0002 0.0266 -0.0173 -0.0428 -0.0081 0.0028 0.0273
Ningxia sd0397 0.0139 0.0015 -0.0254 -0.0157 -0.0028 0.0153
Ningxia sd0549 0.0245 -0.0128 -0.0119 -0.0086 0.0167 -0.0236
Ningxia sd1074 0.0182 0.0128 -0.0103 0.0055 0.0024 0.0117
Ningxia sd1505 0.0267 -0.0302 -0.0468 0.0065 0.0093 0.0185
Ningxia sd1614 0.0115 0.025 -0.0042 0.0442 0.0234 -0.0085
Ningxia sd1618 0.0215 0.0134 0.017 0.013 -0.0067 -0.0043
Ningxia sd1842 0.0187 0.0052 -0.0321 0.0111 0.0139 0.0177
Ningxia sd2567 0.0225 -0.0061 -0.0013 -0.0296 -0.0749 -0.0223
Ningxia sd2724 0.0144 0.0217 0.0112 0.01 -0.0024 -0.011
Ningxia sd2793 0.0163 0.0065 0.0041 0.0074 -0.0016 -0.0039
Ningxia sd3209 0.0154 0.0007 0.0119 0.0022 -0.0005 -0.0007
Qinghai jx0421 0.0199 0.0153 0.0104 -0.0167 -0.0049 0.0255
Qinghai jx0476 0.0241 -0.0047 0.0096 -0.0142 -0.007 0.0239
Qinghai jx0561 0.0185 0.011 0.0085 0.0019 0.0025 0.0186
Qinghai jx1123 0.02 -0.0142 0.0315 -0.016 -0.0043 0.0098
Qinghai jx1697 0.0264 0.0155 0.0109 0.0035 0.0018 0.0134
Qinghai jx1894 0.0265 0.0124 0.0141 -0.0552 -0.0188 0.0345
Qinghai jx1941 0.0183 0.0079 0.0224 -0.0052 0.0046 0.0058
Qinghai jx2504 0.0247 0.0122 0.0143 -0.025 -0.0082 0.0205
Qinghai jx2692 0.0255 0.0176 -0.0029 -0.0201 0.0076 -0.0055
Qinghai jx2757 0.0231 0.0004 0.0153 -0.0252 -0.0149 0.0229
Qinghai jx2888 0.0237 0.0238 0.0246 -0.0312 -0.0077 0.0068
Qinghai jx3035 0.0216 0.027 0.0197 -0.0197 -0.0076 -0.0033
Qinghai jx3045 0.0141 0.0147 -0.0066 0.0054 0.0064 0.012
Qinghai jx3666 0.0213 0.0145 0.0115 0.0042 0.006 0.0001
Qinghai jx3727 0.0215 -0.0044 0.0052 -0.0126 0.0074 0.0052
Qinghai jx3729 0.0151 0.0373 0.01 0.0235 0.0135 -0.0084
Qinghai jx3841 0.0239 0.0072 0.0243 0.0005 -0.0002 -0.0045
Qinghai jx3906 0.0167 0.0061 0.0068 -0.0051 -0.0446 -0.0496
Qinghai jx4062 0.0324 0.0008 0.0126 -0.0387 0.007 0.0062
Qinghai jx4898 0.0187 0.003 0.0154 -0.0326 -0.008 0.0228
Qinghai jx5306 0.0335 -0.0232 -0.0579 -0.009 0.0053 0.0224
Qinghai jx5378 0.0123 0.0341 0.0072 -0.0188 0.0048 0.0204
Qinghai sd0043 0.0252 -0.0045 -0.0054 -0.0081 0.0004 0.018
Qinghai sd0258 0.0316 0.0025 0.0171 -0.026 -0.0635 -0.0162
Qinghai sd2187 0.0209 0.011 0.0257 -0.0197 -0.0101 -0.0048
Gansu jx0530 0.0172 0.0219 0.0059 -0.0025 0.0116 -0.0248
Gansu jx0553 0.0161 -0.0319 0.0504 -0.0253 0.008 0.0195
Gansu jx0588 0.0201 -0.0163 0.0181 -0.0198 -0.0002 0.0098
Gansu jx0696 0.0273 0.0054 -0.0059 -0.0106 -0.0046 0.0258
Gansu jx0723 0.018 0.0156 0.0055 -0.0332 -0.0648 -0.0208
Gansu jx0749 0.0117 0.0228 0.0074 -0.0 0.0249 -0.0113
Gansu jx0790 0.0095 0.0232 0.0073 0.0143 0.0046 -0.0032
Gansu jx0824 0.0287 -0.0177 -0.0386 -0.004 -0.0008 0.0149
Gansu jx0889 0.02 0.0092 0.0098 -0.0079 0.0078 0.0052
Gansu jx0951 0.0155 0.018 0.0113 -0.0064 -0.0008 -0.0005
Gansu jx1260 0.0214 0.009 0.0051 0.0044 -0.0496 -0.0369
Gansu jx1338 0.0146 0.0164 0.0168 -0.0006 -0.0125 0.0113
Gansu jx1483 0.0291 0.0067 -0.0141 -0.0122 -0.0089 0.0256
Gansu jx1498 0.0168 -0.0204 0.0318 -0.0139 0.0108 0.0096
Gansu jx1602 0.0178 0.0124 0.0162 0.0068 0.0133 -0.0082
Gansu jx1666 0.0184 0.0129 0.0069 -0.0355 -0.0684 -0.0265
Gansu jx1673 0.0209 0.0153 0.0104 0.0169 0.0051 -0.0122
Gansu jx1676 0.0209 -0.0023 0.0337 -0.0009 0.0055 0.0196
Gansu jx1728 0.0132 0.005 0.0238 -0.0097 -0.0093 0.0134
Gansu jx1742 0.0228 -0.0104 -0.033 -0.0056 -0.0012 0.013
Gansu jx1885 0.0137 0.0119 0.0036 -0.0145 -0.0299 -0.0035
Gansu jx1893 0.0277 0.0037 0.0178 0.003 -0.0273 0.0011
Gansu jx2299 0.029 -0.0055 0.0225 0.0091 0.0059 -0.0011
Gansu jx2338 0.0154 0.0139 0.0147 -0.0093 0.0053 0.024
Gansu jx2454 0.0232 0.0108 0.0113 -0.0198 -0.0009 0.0196
Gansu jx2538 0.0298 0.0029 -0.0148 0.0046 0.0004 0.0145
Gansu jx2567 0.024 0.005 0.0073 0.0105 0.0256 0.0009
Gansu jx2637 0.0263 0.0137 -0.0022 -0.0121 -0.0115 0.0057
Gansu jx2682 0.0149 0.0157 0.0092 0.0079 0.0054 0.0229
Gansu jx2796 0.0189 0.015 0.0155 0.0186 -0.0034 0.0017
Gansu jx2915 0.0255 -0.0039 -0.0173 -0.0212 -0.0035 0.0192
Gansu jx3062 0.0177 0.0182 -0.0045 -0.0016 -0.006 0.0148
Gansu jx3117 0.0185 0.0045 -0.0358 0.0334 0.0117 0.001
Gansu jx3162 0.0143 0.0243 0.0013 0.0033 0.0084 0.0102
Gansu jx3322 0.0172 0.0137 0.0091 -0.0079 -0.0592 -0.0298
Gansu jx3384 0.0142 0.0286 0.0085 0.0183 0.019 0.0036
Gansu jx3391 0.0197 0.0065 -0.0108 0.0137 -0.0026 0.0118
Gansu jx3546 0.01 0.0114 0.012 0.0013 -0.0066 -0.0048
Gansu jx3581 0.0219 -0.0201 0.0108 0.0056 -0.0054 -0.0042
Gansu jx3643 0.0136 -0.0095 0.0176 0.0069 0.0108 -0.0037
Gansu jx3735 0.0169 0.0187 -0.0073 -0.0038 0.0106 0.0205
Gansu jx3898 0.0228 -0.0077 0.015 -0.0045 -0.0103 0.0238
Gansu jx3917 0.0284 0.0141 0.0138 -0.021 -0.0054 0.0088
Gansu jx3925 0.033 -0.0294 -0.056 0.0019 -0.0487 -0.0013
Gansu jx3953 0.0087 0.0135 0.0088 -0.0198 -0.0082 0.0137
Gansu jx3969 0.0152 0.0196 0.0107 0.0171 0.0246 0.0014
Gansu jx4020 0.0219 0.0023 0.032 -0.0139 -0.0125 0.0048
Gansu jx4032 0.0173 0.026 0.0038 -0.0632 0.0665 -0.0822
Gansu jx4205 0.0286 0.0212 0.0166 -0.0432 -0.0202 0.0144
Gansu jx4229 0.0164 0.0038 0.019 0.0119 0.007 0.0022
Gansu jx4262 0.0108 0.0033 0.0147 -0.0081 -0.0033 0.0018
Gansu jx4338 0.0155 0.0113 -0.0013 -0.0062 -0.0625 -0.0306
Gansu jx4436 0.0206 0.0175 0.0146 -0.0154 -0.0227 0.0165
Gansu jx4458 0.0163 0.0304 0.005 0.0272 0.0132 -0.0107
Gansu jx4473 0.0188 0.0189 0.0007 0.037 0.0158 0.002
Gansu jx4490 0.0236 0.0195 0.0191 -0.0096 0.0027 -0.0004
Gansu jx4491 0.0296 0.0065 0.0045 0.0097 0.0114 0.0141
Gansu jx4531 0.0197 0.018 0.0098 0.0216 -0.0028 -0.0002
Gansu jx4621 0.0194 -0.0065 0.0309 0.0041 0.0018 0.0112
Gansu jx4648 0.01 -0.0338 0.0444 -0.0173 -0.0034 0.0027
Gansu jx4725 0.0302 -0.0309 -0.0203 -0.0011 -0.0025 0.014
Gansu jx4744 0.0154 0.0197 0.017 -0.0061 -0.0012 0.0045
Gansu jx5144 0.0226 0.0093 -0.0074 -0.0087 0.0067 0.0144
Gansu jx5459 0.0142 0.0063 0.0007 0.01 -0.0499 -0.0169
Gansu jx5470 0.0108 0.0195 0.0077 0.0233 0.0084 -0.0086
Gansu jx5494 0.0187 0.009 0.0257 -0.0138 0.003 0.0113
Gansu jx5586 0.0243 -0.0007 0.0052 -0.0275 -0.0105 0.0173
Gansu jx5852 0.0154 0.0218 0.0175 0.0129 0.0036 0.0062
Gansu jx6064 0.0154 0.0064 0.0033 -0.0049 -0.0013 0.0155
Gansu jx6142 0.0162 0.0195 0.0026 -0.0119 -0.0643 -0.0288
Gansu sd0027 0.0183 0.0127 0.0182 0.0038 0.0019 -0.0038
Gansu sd0078 0.0077 0.0335 0.007 0.023 0.003 -0.0005
Gansu sd0193 0.0206 0.0181 0.0184 0.0064 0.0125 0.0079
Gansu sd1076 0.011 0.0218 0.0083 -0.0244 -0.0044 0.0145
Gansu sd1084 0.0171 0.0199 0.0091 0.0012 0.0045 0.0031
Gansu sd1145 0.02 0.011 0.0185 0.0019 -0.003 -0.0045
Gansu sd1156 0.0208 0.0231 0.0135 0.0122 0.0105 -0.002
Gansu sd1214 0.0194 -0.0128 0.0313 -0.0048 0.0007 0.0005
Gansu sd1366 0.0214 0.0119 -0.0057 -0.0151 0.0104 -0.0058
Gansu sd1384 0.0257 0.0048 0.008 0.0135 -0.0438 -0.0352
Gansu sd1476 0.0202 -0.0103 0.02 0.0084 0.0115 0.0122
Gansu sd1477 0.0217 0.0081 -0.0067 -0.0984 0.0792 -0.111
Gansu sd1577 0.0214 -0.0088 -0.0069 -0.0227 -0.0463 -0.0421
Gansu sd1678 0.023 0.0073 0.0115 -0.008 0.0051 0.0148
Gansu sd1680 0.0307 -0.0215 -0.0568 0.0083 -0.0076 0.0226
Gansu sd1722 0.0182 0.0194 0.0081 0.0031 0.0039 0.0072
Gansu sd1787 0.0277 -0.0054 0.0306 0.0105 0.0086 -0.0099
Gansu sd1799 0.0158 0.0178 0.021 -0.0022 -0.0044 0.0033
Gansu sd1835 0.0239 0.0052 -0.0061 -0.0192 -0.0101 0.0228
Gansu sd1942 0.0149 0.02 0.0038 -0.0258 -0.0081 0.0103
Gansu sd2191 0.0192 -0.0002 0.011 -0.0087 -0.0065 -0.002
Gansu sd2382 0.0183 0.0054 0.0189 0.0239 0.0065 0.0053
Gansu sd2520 0.0096 0.0251 0.0172 -0.0086 0.0051 0.008
Gansu sd2579 0.0177 0.0091 0.0015 -0.0363 -0.0165 0.0027
Gansu sd2800 0.0172 0.0028 0.0114 0.0007 -0.0006 0.0099
Gansu sd2810 0.0238 0.008 -0.0086 -0.0225 0.0133 -0.0009
Gansu sd2853 0.0267 0.0082 0.0061 -0.0353 -0.0659 -0.0346
Gansu sd2942 0.0136 0.0203 0.0121 -0.032 -0.0172 0.0193
Gansu sd3225 0.0326 -0.0073 -0.0228 -0.0064 0.0047 0.0217
Gansu sd3301 0.0281 -0.0292 -0.0467 0.0026 -0.0037 0.0057
Gansu sd3324 0.0177 0.0181 0.0259 0.0036 0.0007 0.007
Gansu sd3402 0.0258 -0.0083 0.0006 0.0065 0.0211 -0.0131
Gansu sd3549 0.0091 0.0157 0.0106 -0.0065 0.0032 0.0145
Hebei hn1325 0.0172 0.0108 0.0073 0.0289 0.0147 -0.0047
Hebei jx0705 0.0203 0.0146 -0.0032 0.0026 0.0119 0.0056
Hebei jx0874 0.0184 0.0013 0.0107 -0.0093 -0.0017 0.0148
Hebei jx1642 0.0153 -0.0001 0.0133 0.0143 0.0063 0.001
Hebei jx1917 0.0206 0.0045 0.0036 -0.0288 -0.0499 -0.0423
Hebei jx2310 0.0203 0.0224 0.0187 0.0213 0.0054 -0.0261
Hebei jx2333 0.0137 0.002 -0.0125 -0.0134 0.0014 0.0186
Hebei jx2575 0.0152 0.0265 0.0067 0.0378 0.0249 -0.0033
Hebei jx2587 0.0277 -0.0234 -0.0439 0.022 0.0142 0.001
Hebei jx2609 0.0201 0.008 0.0166 -0.0021 -0.002 0.0068
Hebei jx2619 0.0261 -0.0021 -0.0215 -0.0124 0.015 -0.0096
Hebei jx3000 0.0088 -0.0122 -0.0376 0.0303 -0.0467 -0.0326
Hebei jx3220 0.0139 0.0105 0.0012 0.0015 0.0007 0.0114
Hebei jx3564 0.0169 0.0197 0.0111 -0.0049 -0.0065 0.0067
Hebei jx3764 0.0197 0.005 0.0211 0.0017 -0.0001 0.0143
Hebei jx3861 0.0015 0.0124 0.0078 0.0006 0.0027 -0.0021
Hebei jx4082 0.0232 0.0094 -0.0077 0.0007 0.0005 0.0182
Hebei jx4123 0.0246 0.02 0.0092 0.0153 0.0054 0.01
Hebei jx4266 0.0286 -0.0166 -0.0379 0.0219 0.0121 0.0037
Hebei jx4860 0.0144 0.0278 0.0103 -0.0013 -0.002 0.0136
Hebei jx4907 0.0166 0.0098 0.0024 -0.0042 -0.0047 0.0151
Hebei jx5172 0.023 -0.0059 0.0258 0.0083 0.008 0.001
Hebei jx5242 0.0264 -0.0296 -0.0594 -0.0146 -0.0022 0.0354
Hebei jx5760 0.0066 0.0165 0.0114 -0.035 -0.0094 0.0056
Hebei sd0012 0.0162 0.008 0.0173 -0.0039 -0.0083 0.0062
Hebei sd0069 0.0207 -0.0205 0.0308 0.0116 0.009 -0.0152
Hebei sd0111 0.0217 0.0113 0.0146 0.027 0.0111 -0.0115
Hebei sd0164 0.0112 0.0122 0.0065 0.0063 0.0131 0.0037
Hebei sd0471 0.023 0.023 0.0064 0.0252 0.0306 -0.0206
Hebei sd0508 0.0216 -0.0133 0.0256 0.0018 0.0148 -0.0
Hebei sd0585 0.0202 0.0006 0.0086 -0.0353 -0.0099 0.0129
Hebei sd0631 0.025 -0.0232 0.0333 0.0013 -0.0029 0.0023
Hebei sd0790 0.0107 0.0182 0.0032 0.001 0.0097 0.0088
Hebei sd0792 0.015 0.0118 0.0166 0.0126 0.004 -0.0038
Hebei sd0875 0.029 -0.0236 -0.0477 0.0169 0.0092 0.0047
Hebei sd1045 0.0191 0.0111 -0.0043 -0.003 -0.0001 0.008
Hebei sd1151 0.0185 0.0223 0.0075 -0.0087 -0.006 0.0127
Hebei sd1199 0.0245 -0.0112 0.0115 -0.0031 -0.0527 -0.0126
Hebei sd1226 0.0139 0.023 0.0076 0.0109 0.0073 0.001
Hebei sd1291 0.0207 0.0078 -0.0104 0.0242 0.0119 0.0049
Hebei sd1444 0.0119 0.0054 -0.006 -0.0323 -0.014 0.0177
Hebei sd1502 0.0242 0.0085 0.0177 -0.0025 -0.0055 0.0074
Hebei sd1533 0.0135 0.0114 0.0123 -0.0235 -0.0034 0.0104
Hebei sd1541 0.0153 0.0213 0.0072 0.0023 0.0086 -0.0016
Hebei sd1563 0.0234 -0.0161 -0.0086 0.0142 0.0134 0.0042
Hebei sd1567 0.0185 0.0025 0.0076 0.0105 0.0015 0.0105
Hebei sd1792 0.0114 0.0216 0.0198 0.0023 0.0073 -0.0075
Hebei sd1953 0.0169 0.0136 0.0098 -0.035 -0.0144 0.0231
Hebei sd2038 0.0347 -0.0345 -0.054 -0.0016 0.0023 0.0161
Hebei sd2130 0.0235 -0.0057 0.0409 0.0291 0.0109 0.0119
Hebei sd2166 0.006 -0.0333 0.016 -0.0014 -0.0052 0.0066
Hebei sd2179 0.0169 0.0131 0.0161 0.0129 -0.0043 0.0002
Hebei sd2231 0.0086 0.0247 0.0061 0.0323 0.0213 -0.0001
Hebei sd2300 0.0238 -0.0066 0.0135 -0.01 -0.002 0.0113
Hebei sd2343 0.0239 -0.0112 -0.0177 -0.0046 0.0018 0.0129
Hebei sd2551 0.0246 -0.0085 0.0001 -0.0048 -0.0036 -0.0146
Hebei sd2621 0.0169 0.0229 0.011 -0.0055 0.0085 0.0134
Hebei sd2777 0.0205 0.0067 0.0191 0.0119 0.0125 -0.0107
Hebei sd2780 0.0216 0.0061 -0.0021 0.0151 -0.0454 -0.0271
Hebei sd3187 0.0129 -0.0346 0.0373 0.025 0.018 -0.0084
Hebei sd3188 0.0134 0.023 0.0094 0.0226 0.0081 -0.0003
Hebei sd3339 0.0169 -0.0028 0.0016 -0.0242 -0.0116 0.0156
Hebei sd3441 0.0225 0.0075 -0.0025 -0.0346 0.0079 -0.0003
Hebei sd3484 0.0244 -0.0156 0.0052 -0.0567 0.0971 -0.1221
Hebei sd3494 0.038 -0.0315 -0.0353 -0.0058 0.0215 -0.0042
Hebei sd3537 0.0262 -0.0034 -0.0024 0.0003 0.0022 0.0158
Tianjin sd0068 0.0188 0.0082 -0.0145 -0.013 0.0003 0.0222
Tianjin sd0161 0.0147 0.01 0.0122 0.0202 0.0079 0.0064
Tianjin sd0547 0.0126 0.0289 0.009 0.0333 0.0143 -0.0096
Tianjin sd1194 0.0146 0.0184 0.0181 -0.0026 0.0033 0.0085
Tianjin sd1211 0.0199 0.0088 -0.0161 -0.0117 -0.0044 0.0192
Tianjin sd1249 0.0234 -0.0013 -0.0045 -0.0218 -0.0129 0.0401
Tianjin sd1251 0.0227 0.0165 0.0088 -0.011 -0.0035 -0.0019
Tianjin sd1449 0.0246 0.0145 0.0169 0.0143 0.0165 -0.0226
Tianjin sd1789 0.0134 0.0245 -0.0056 0.0066 -0.058 -0.042
Tianjin sd1869 0.0185 0.0151 0.0067 0.0175 -0.0101 -0.0077
Tianjin sd1902 0.0127 0.0185 0.0058 0.0008 0.006 0.0096
Tianjin sd2495 0.0193 0.0037 0.0152 0.0144 0.0014 0.0052
Tianjin sd2651 0.0102 0.0142 0.0026 0.0268 0.007 -0.0212
Tianjin sd2860 0.0115 0.0195 0.0129 0.0015 0.0009 -0.006
InnerMongolia hn0422 0.0242 0.0168 0.02 0.0083 0.0044 -0.0049
InnerMongolia jx0550 0.0115 0.022 0.0101 0.0065 0.0055 -0.0033
InnerMongolia jx0626 0.015 0.0168 0.0127 0.0355 0.0116 0.0014
InnerMongolia jx1046 0.0213 0.0045 0.021 -0.0066 -0.0022 -0.0019
InnerMongolia jx1096 0.0142 0.0244 0.0176 0.012 0.0045 -0.0046
InnerMongolia jx1680 0.0175 0.011 0.0129 -0.0025 0.0027 0.0154
InnerMongolia jx2273 0.0301 0.0001 0.012 -0.0123 -0.0022 0.0124
InnerMongolia jx3234 0.0138 0.0214 0.0049 0.0007 0.0091 -0.0135
InnerMongolia jx3287 0.0171 0.0241 0.0119 0.0339 0.013 -0.0084
InnerMongolia jx3597 0.0207 0.0031 0.0095 0.0017 -0.0682 -0.047
InnerMongolia jx3754 0.0114 0.0184 0.0113 -0.0109 -0.0077 0.0022
InnerMongolia jx4116 0.0255 0.0101 0.014 -0.0058 0.0053 0.0027
InnerMongolia jx4275 0.0174 0.0123 0.0175 -0.0015 -0.0072 0.0156
InnerMongolia jx4565 0.0189 0.0122 0.016 -0.0049 0.0065 -0.0142
InnerMongolia jx4607 0.0125 0.0153 0.0127 0.0139 0.0002 -0.0088
InnerMongolia jx4661 0.0196 0.0023 0.0122 -0.0088 -0.0566 -0.0193
InnerMongolia jx4721 0.0276 -0.0035 -0.0056 -0.0073 -0.0083 0.007
InnerMongolia jx4773 0.0134 0.0113 0.0189 -0.001 -0.0102 0.0102
InnerMongolia jx5082 0.0175 0.0187 0.0045 0.0221 -0.005 -0.0009
InnerMongolia jx6057 0.0137 0.0199 0.0129 -0.0239 0.001 -0.0101
InnerMongolia sd0058 0.0208 0.0144 0.0149 -0.0135 0.0007 0.0165
InnerMongolia sd0216 0.0176 0.0011 -0.0064 0.0093 0.0035 -0.0003
InnerMongolia sd0265 0.0175 0.017 0.0113 0.02 0.0113 0.001
InnerMongolia sd0545 0.0192 0.0149 0.0063 -0.0157 0.0061 0.0056
InnerMongolia sd0632 0.0089 0.0216 0.0074 -0.0014 0.0033 -0.0113
InnerMongolia sd0865 0.0204 0.001 -0.0068 0.0006 0.0052 0.0026
InnerMongolia sd1121 0.0217 0.0028 -0.0069 -0.0125 -0.0037 0.0156
InnerMongolia sd1262 0.019 0.0143 0.0158 0.0048 -0.0016 -0.0006
InnerMongolia sd1400 0.0197 0.0018 0.0145 -0.0154 -0.0002 0.0182
InnerMongolia sd1834 0.0184 0.0152 -0.0036 0.0202 0.0157 -0.025
InnerMongolia sd2168 0.0217 -0.0006 0.0206 -0.0102 -0.0012 0.0176
InnerMongolia sd2171 0.0173 0.0172 0.0052 -0.0069 0.0088 -0.0002
InnerMongolia sd2500 0.0263 0.01 -0.008 -0.0015 -0.048 -0.0508
InnerMongolia sd2553 0.0207 -0.0041 0.0067 0.0057 -0.0037 0.0057
InnerMongolia sd2934 0.0233 -0.004 -0.028 0.0001 0.0112 0.019
InnerMongolia sd3070 0.0196 -0.0037 0.0178 -0.0045 0.0046 0.0126
Jilin hn0242 0.0204 0.018 0.0091 0.043 -0.0383 -0.0552
Jilin jx0557 0.0112 -0.012 -0.026 0.001 0.0052 0.0143
Jilin jx0697 0.0209 -0.0045 -0.006 0.003 0.009 0.0033
Jilin jx1723 0.0153 0.01 0.0123 0.011 -0.008 -0.0011
Jilin jx2034 0.0145 0.0162 0.0055 0.0103 0.004 0.0074
Jilin jx2172 0.0211 0.0081 -0.0052 0.0026 0.0017 0.0124
Jilin jx2192 0.028 -0.0132 -0.0355 -0.0181 0.0098 -0.0057
Jilin jx2628 0.026 -0.0201 -0.0544 0.0226 0.0161 0.0012
Jilin jx2876 0.0263 0.0018 -0.0046 0.0139 0.0072 0.0088
Jilin jx3196 0.024 -0.0139 -0.0486 0.0208 0.0025 0.0051
Jilin jx3816 0.0164 0.013 0.0102 -0.0034 -0.0594 -0.0158
Jilin jx3958 0.0209 0.0125 0.0056 -0.0244 -0.0076 0.0175
Jilin jx4270 0.0105 0.0128 0.018 -0.0098 -0.0037 0.0019
Jilin jx4368 0.0212 0.0077 0.0066 -0.0048 0.0005 0.0179
Jilin jx4689 0.021 0.0038 0.0041 0.0099 0.0042 0.0035
Jilin jx4827 0.0263 0.0205 -0.0051 -0.0006 -0.0058 0.0113
Jilin jx4842 0.0245 -0.0164 -0.0167 -0.0107 -0.0042 0.0119
Jilin jx5006 0.0138 0.015 0.0123 0.0294 0.0017 -0.0077
Jilin jx5108 0.0114 0.0272 -0.0013 0.0398 0.0144 -0.0161
Jilin jx5209 0.0207 0.0018 0.0102 -0.0085 -0.0066 0.0133
Jilin jx5336 0.0175 0.0153 0.0104 -0.0025 -0.0029 0.01
Jilin jx6108 0.0199 0.0093 0.0125 -0.0019 -0.0082 0.0045
Jilin sd0016 0.0187 0.0212 0.0013 0.0299 0.0132 -0.0021
Jilin sd0525 0.0163 0.0145 0.0054 -0.0045 -0.0016 0.0077
Jilin sd0653 0.0177 0.0053 0.0073 0.0079 0.0028 -0.0009
Jilin sd0897 0.0175 -0.0105 0.0036 -0.0252 -0.0746 -0.0234
Jilin sd1106 0.0102 0.0112 0.0089 -0.0125 -0.0642 -0.0364
Jilin sd1125 0.0144 0.01 0.014 0.0003 -0.0094 0.0035
Jilin sd1980 0.022 -0.007 0.0073 -0.016 -0.0104 0.0229
Jilin sd1993 0.0165 0.0194 0.0082 -0.0126 -0.0011 0.0125
Jilin sd2003 0.0187 0.0182 0.0154 0.0065 0.0095 0.0035
Jilin sd2235 0.0076 0.0125 0.0162 -0.0107 0.001 -0.0015
Jilin sd2240 0.0181 0.0187 0.014 0.0126 0.0074 -0.0012
Jilin sd2512 0.0199 0.0096 -0.0181 -0.0105 -0.0162 0.0223
Jilin sd2634 0.023 0.0011 0.009 -0.0182 -0.0152 0.0078
Jilin sd2812 0.0105 0.0102 0.0039 -0.0185 -0.0 0.0092
Jilin sd2871 0.0246 -0.0164 -0.0387 0.0094 0.0086 0.0204
Jilin sd2914 0.016 0.0082 -0.0109 0.0221 0.0068 -0.0
Jilin sd3250 0.0199 0.0092 0.0201 0.0225 0.0072 0.01
Jilin sd3366 0.0232 0.0117 -0.0051 0.0092 0.0053 0.0052
Jilin sd3378 0.0179 0.0169 0.0143 0.0154 0.0024 -0.0064
Jilin sd3471 0.011 0.0229 0.0115 0.0073 -0.0065 -0.0046
Jilin sd3524 0.0158 -0.0288 0.0266 0.0077 0.0083 0.0057
Jilin sd3569 0.0135 0.015 -0.0021 0.016 0.0048 0.0022
Liaoning jx4181 0.0302 -0.0269 -0.0489 0.0036 0.0001 0.0185
Liaoning jx4228 0.0068 0.0256 0.0101 -0.0209 -0.0006 0.0028
Liaoning jx5344 0.0287 -0.0318 -0.0575 0.0183 0.001 0.0215
Liaoning jx5483 0.0126 0.0041 0.0151 0.0166 0.0012 0.0078
Liaoning sd0381 0.0245 0.0129 0.0101 -0.0308 -0.0057 0.0211
Liaoning sd0573 0.0088 0.0201 0.0001 0.0 0.005 0.0081
Liaoning sd0604 0.0184 0.0241 0.0056 -0.0046 0.0047 0.007
Liaoning sd0922 0.0125 -0.021 -0.0048 0.0138 0.0049 0.0077
Liaoning sd1048 0.031 -0.0319 -0.0462 0.0192 0.0048 0.0123
Liaoning sd1138 0.006 0.022 0.0057 -0.0289 -0.0693 -0.0442
Liaoning sd1177 0.0175 0.0045 -0.0148 -0.0157 -0.0062 0.0126
[truncated: 568 more rows]
[truncated: 8 more columns]

## Sheet: Figure. 5
Figure 5a
ind	Hebei	Shanxi	InnerMongolia	Liaoning	Jilin	Heilongjiang	Shandong	Henan	Jiangsu	Zhejiang	Anhui	Fujian	Jiangxi	Hubei	Hunan	Guangdong	Guangxi	Hainan	Chongqing	Sichuan	Guizhou	Yunnan	Shaanxi	Gansu	Qinghai	Ningxia	Tianjin
Hebei	0	0.0392	0.058	0	0.0691	0	0.14466	0.0203	0.13817	1.1197	0.19918	2.4161	2.0069	0.81889	1.9567	4.3891	6.2178	6.489	1.534	1.6646	1.8867	1.213	0.20218	0.232	0.92459	0.12158	0.24234
Shanxi	0.0392	0	0	0	0.0547	0	0.10891	0.046	0.31578	1.327	0.28892	2.6347	2.2278	0.98539	2.2543	4.5847	6.7589	7.0194	1.7228	1.9104	2.143	1.2767	0.11538	0.0798	0.65245	0	0.11048
InnerMongolia	0.058	0	0	0	0	0	0.11483	0.0204	0.27403	1.1441	0.27044	2.4217	1.9377	0.68862	1.8851	4.2585	6.3502	6.2482	1.2097	1.6565	1.98	1.1402	0.14993	0.1218	0.68026	0.10462	0.0945
Liaoning	0	0	0	0	0	0	0	0	0.2717	1.0589	0.0709	2.2141	1.9254	0.87662	1.8304	4.3459	6.469	6.5573	1.0993	1.4861	1.7926	1.0163	0	0	0.35684	0	0.0503
Jilin	0.0691	0.0547	0	0	0	0	0	0	0.00624	1.0345	0.10297	2.1438	1.741	0.66672	1.7945	4.0292	6.2678	6.5102	1.3761	1.445	1.689	1.0969	0.16032	0.20234	0.86781	0.17824	0.35638
Heilongjiang	0	0	0	0	0	0	0	0	0.12655	1.0102	0.0726	2.1969	1.8665	0.67789	1.9558	4.1897	6.3202	6.5406	1.5273	1.5117	1.8966	1.1059	0.0557	0.0394	0.76594	0.0592	0.2323
Shandong	0.14466	0.10891	0.11483	0	0	0	0	0.0237	0.1571	1.1933	0.22116	2.3899	2.0485	0.99246	2.1742	4.3929	6.5649	6.8661	1.7027	1.8271	2.1046	1.3489	0.28806	0.41815	1.2184	0.30306	0.36363
Henan	0.0203	0.046	0.0204	0	0	0	0.0237	0	0.14949	0.92349	0.12681	1.9646	1.6276	0.64338	1.683	3.8257	5.7103	5.9897	1.3596	1.3397	1.6938	1.0664	0.17647	0.22492	0.88353	0.13447	0.30266
Jiangsu	0.13817	0.31578	0.27403	0.2717	0.00624	0.12655	0.1571	0.14949	0	0.44156	0	1.3162	1.0991	0.23541	1.1012	2.9904	4.6882	4.9583	0.87029	0.9533	1.2317	0.68696	0.31009	0.49925	1.0884	0.32717	0.24671
Zhejiang	1.1197	1.327	1.1441	1.0589	1.0345	1.0102	1.1933	0.92349	0.44156	0	0.45827	0.51376	0.23696	0.10519	0.31742	1.6322	2.898	3.1449	0.37796	0.36194	0.55913	0.53849	1.0007	1.4026	2.1434	1.2004	1.0804
Anhui	0.19918	0.28892	0.27044	0.0709	0.10297	0.0726	0.22116	0.12681	0	0.45827	0	1.5083	1.0809	0.36644	1.1743	3.1336	4.8736	5.1691	0.90734	0.99363	1.212	0.75812	0.21609	0.41787	1.2133	0.31617	0.3094
Fujian	2.4161	2.6347	2.4217	2.2141	2.1438	2.1969	2.3899	1.9646	1.3162	0.51376	1.5083	0	0.43686	0.80862	0.51207	1.30251	2.0195	2.0298	0.8264	0.42575	0.71434	0.95897	2.1591	2.5699	3.2228	2.2581	2.768
Jiangxi	2.0069	2.2278	1.9377	1.9254	1.741	1.8665	2.0485	1.6276	1.0991	0.23696	1.0809	0.43686	0	0.33638	0.0467	0.98334	1.8683	2.1275	0.30302	0.27723	0.41742	0.72055	1.7619	2.2163	2.9201	1.9331	1.8972
Hubei	0.81889	0.98539	0.68862	0.87662	0.66672	0.67789	0.99246	0.64338	0.23541	0.10519	0.36644	0.80862	0.33638	0	0.21504	1.7909	3.0905	3.2601	0.27503	0.32981	0.44937	0.44704	0.60572	0.94948	1.4067	0.8529	0.83609
Hunan	1.9567	2.2543	1.8851	1.8304	1.7945	1.9558	2.1742	1.683	1.1012	0.31742	1.1743	0.51207	0.0467	0.21504	0	0.80782	1.5622	1.8206	0.11192	0.0936	0.17393	0.52771	1.6732	2.13	2.8293	1.8487	2.1383
Guangdong	4.3891	4.5847	4.2585	4.3459	4.0292	4.1897	4.3929	3.8257	2.9904	1.6322	3.1336	1.30251	0.98334	1.7909	0.80782	0	0.6422	0.75239	1.30478	1.30571	1.21838	1.8768	3.7042	4.2867	5.0717	4.0148	4.3762
Guangxi	6.2178	6.7589	6.3502	6.469	6.2678	6.3202	6.5649	5.7103	4.6882	2.898	4.8736	2.0195	1.8683	3.0905	1.5622	0.6422	0	0.36625	2.0969	1.7746	1.7292	2.6612	5.614	6.3682	6.8707	6.0767	6.7974
Hainan	6.489	7.0194	6.2482	6.5573	6.5102	6.5406	6.8661	5.9897	4.9583	3.1449	5.1691	2.0298	2.1275	3.2601	1.8206	0.75239	0.36625	0	2.4375	2.1031	2.2394	3.0726	6.0018	6.4572	7.2079	6.2077	7.193
Chongqing	1.534	1.7228	1.2097	1.0993	1.3761	1.5273	1.7027	1.3596	0.87029	0.37796	0.90734	0.8264	0.30302	0.27503	0.11192	1.30478	2.0969	2.4375	0	0.0741	0.0981	0.20865	1.1217	1.5426	2.0198	1.4762	1.7181
Sichuan	1.6646	1.9104	1.6565	1.4861	1.445	1.5117	1.8271	1.3397	0.9533	0.36194	0.99363	0.42575	0.27723	0.32981	0.0936	1.30571	1.7746	2.1031	0.0741	0	0.0641	0.30016	1.3964	1.6864	2.2881	1.576	1.9417
Guizhou	1.8867	2.143	1.98	1.7926	1.689	1.8966	2.1046	1.6938	1.2317	0.55913	1.212	0.71434	0.41742	0.44937	0.17393	1.21838	1.7292	2.2394	0.0981	0.0641	0	0.38128	1.4538	1.9233	2.3582	1.7776	2.1523
Yunnan	1.213	1.2767	1.1402	1.0163	1.0969	1.1059	1.3489	1.0664	0.68696	0.53849	0.75812	0.95897	0.72055	0.44704	0.52771	1.8768	2.6612	3.0726	0.20865	0.30016	0.38128	0	0.89819	1.0476	1.3836	0.9782	1.4311
Shaanxi	0.20218	0.11538	0.14993	0	0.16032	0.0557	0.28806	0.17647	0.31009	1.0007	0.21609	2.1591	1.7619	0.60572	1.6732	3.7042	5.614	6.0018	1.1217	1.3964	1.4538	0.89819	0	0.0621	0.61098	0.16833	0.2745
Gansu	0.232	0.0798	0.1218	0	0.20234	0.0394	0.41815	0.22492	0.49925	1.4026	0.41787	2.5699	2.2163	0.94948	2.13	4.2867	6.3682	6.4572	1.5426	1.6864	1.9233	1.0476	0.0621	0	0.22842	0	0.18662
Qinghai	0.92459	0.65245	0.68026	0.35684	0.86781	0.76594	1.2184	0.88353	1.0884	2.1434	1.2133	3.2228	2.9201	1.4067	2.8293	5.0717	6.8707	7.2079	2.0198	2.2881	2.3582	1.3836	0.61098	0.22842	0	0.42557	0.36169
Ningxia	0.12158	0	0.10462	0	0.17824	0.0592	0.30306	0.13447	0.32717	1.2004	0.31617	2.2581	1.9331	0.8529	1.8487	4.0148	6.0767	6.2077	1.4762	1.576	1.7776	0.9782	0.16833	0	0.42557	0	0.22799
Tianjin	0.24234	0.11048	0.0945	0.0503	0.35638	0.2323	0.36363	0.30266	0.24671	1.0804	0.3094	2.768	1.8972	0.83609	2.1383	4.3762	6.7974	7.193	1.7181	1.9417	2.1523	1.4311	0.2745	0.18662	0.36169	0.22799	0
Figure 5b
	Anhui	Chongqing	Fujian	Gansu	Guangdong	Guangxi	Guizhou	Hainan	Hebei	Heilongjiang	Henan	Hubei	Hunan	InnerMongolia	Jiangsu	Jiangxi	Jilin	Liaoning	Ningxia	Qinghai	Shaanxi	Shandong	Shanxi	Sichuan	Yunnan	Zhejiang	Tianjin
Anhui	0.436664	0.3689	0.367677	0.371459	0.263249	0.243116	0.378838	0.270968	0.435596	0.428595	0.442945	0.372678	0.195269	0.40121	0.440092	0.38	0.432851	0.515681	0.380161	0.339862	0.392838	0.518763	0.419433	0.356802	0.351998	0.433692	0.512097
Chongqing	0.3689	0.450742	0.387692	0.357637	0.382784	0.381488	0.567192	0.363077	0.346866	0.339209	0.353942	0.384615	0.251453	0.33141	0.356532	0.427863	0.354788	0.404558	0.325128	0.347985	0.32638	0.407692	0.326612	0.479599	0.451049	0.389779	0.391026
Fujian	0.367677	0.387692	1.25987	0.288348	0.663238	0.422244	0.423807	0.79552	0.326111	0.343167	0.350804	0.368485	0.250933	0.295	0.356571	0.54064	0.338612	0.372444	0.292	0.263429	0.297356	0.38544	0.302913	0.431096	0.369	0.619722	0.351
Gansu	0.371459	0.357637	0.288348	0.437529	0.233747	0.194274	0.385228	0.229565	0.423671	0.410145	0.427631	0.321739	0.16742	0.402174	0.379089	0.306493	0.427507	0.443478	0.406261	0.397516	0.399263	0.478725	0.417813	0.354405	0.35751	0.348309	0.489674
Guangdong	0.263249	0.382784	0.663238	0.233747	0.483159	0.479675	0.411647	0.628571	0.225198	0.258929	0.259457	0.314574	0.24	0.238095	0.276077	0.427619	0.249757	0.253968	0.222857	0.205782	0.238902	0.267143	0.223763	0.389234	0.299242	0.388062	0.27381
Guangxi	0.243116	0.381488	0.422244	0.194274	0.479675	0.737805	0.483103	0.667317	0.189024	0.193089	0.210622	0.281596	0.226179	0.182317	0.224158	0.36374	0.180687	0.231707	0.193171	0.179443	0.232327	0.218211	0.19678	0.444751	0.353104	0.321138	0.228659
Guizhou	0.378838	0.567192	0.423807	0.385228	0.411647	0.483103	0.828093	0.398072	0.371821	0.392821	0.394663	0.370938	0.273333	0.341867	0.404475	0.451406	0.377182	0.429719	0.365301	0.342083	0.385746	0.424257	0.359808	0.609115	0.560241	0.427627	0.404367
Hainan	0.270968	0.363077	0.79552	0.229565	0.628571	0.667317	0.398072	1.20667	0.208889	0.223333	0.253458	0.317576	0.2096	0.219	0.291429	0.431467	0.206531	0.246667	0.232	0.177143	0.214915	0.280533	0.229903	0.413217	0.344091	0.422222	0.245
Hebei	0.435596	0.346866	0.326111	0.423671	0.225198	0.189024	0.371821	0.208889	0.521518	0.517361	0.494938	0.340067	0.1825	0.492361	0.465939	0.355185	0.494898	0.580247	0.426667	0.371032	0.419492	0.589907	0.503101	0.34686	0.369949	0.390046	0.55816
Heilongjiang	0.428595	0.339209	0.343167	0.410145	0.258929	0.193089	0.392821	0.223333	0.517361	0.515957	0.491822	0.356692	0.173889	0.473438	0.488591	0.355833	0.537415	0.614583	0.41625	0.403274	0.41702	0.60625	0.496764	0.343116	0.367424	0.411169	0.544271
Henan	0.442945	0.353942	0.350804	0.427631	0.259457	0.210622	0.394663	0.253458	0.494938	0.491822	0.462881	0.356839	0.189159	0.458411	0.461727	0.368536	0.486172	0.531153	0.422056	0.359813	0.406146	0.57134	0.476091	0.355221	0.369796	0.414395	0.549065
Hubei	0.372678	0.384615	0.368485	0.321739	0.314574	0.281596	0.370938	0.317576	0.340067	0.356692	0.356839	0.359848	0.206667	0.330303	0.363636	0.417778	0.331478	0.363636	0.327879	0.28355	0.311248	0.418586	0.351574	0.360211	0.340565	0.38952	0.371212
Hunan	0.195269	0.251453	0.250933	0.16742	0.24	0.226179	0.273333	0.2096	0.1825	0.173889	0.189159	0.206667	0.186935	0.168667	0.196349	0.256311	0.172925	0.189259	0.168933	0.147619	0.165763	0.202667	0.172557	0.258551	0.220303	0.220741	0.200833
InnerMongolia	0.40121	0.33141	0.295	0.402174	0.238095	0.182317	0.341867	0.219	0.492361	0.473438	0.458411	0.330303	0.168667	0.484615	0.423214	0.3325	0.512245	0.522222	0.402	0.358036	0.383475	0.5525	0.458495	0.328261	0.348295	0.382639	0.479687
Jiangsu	0.440092	0.356532	0.356571	0.379089	0.276077	0.224158	0.404475	0.291429	0.465939	0.488591	0.461727	0.363636	0.196349	0.423214	0.470383	0.389206	0.468416	0.507937	0.39	0.327381	0.392252	0.536667	0.442441	0.35176	0.348214	0.455192	0.497024
Jiangxi	0.38	0.427863	0.54064	0.306493	0.427619	0.36374	0.451406	0.431467	0.355185	0.355833	0.368536	0.417778	0.256311	0.3325	0.389206	0.53047	0.368299	0.394074	0.305467	0.281667	0.324972	0.407156	0.325372	0.430261	0.368106	0.466296	0.42375
Jilin	0.432851	0.354788	0.338612	0.427507	0.249757	0.180687	0.377182	0.206531	0.494898	0.537415	0.486172	0.331478	0.172925	0.512245	0.468416	0.368299	0.5	0.543084	0.408571	0.394315	0.429609	0.593605	0.467803	0.342502	0.356447	0.401077	0.559949
Liaoning	0.515681	0.404558	0.372444	0.443478	0.253968	0.231707	0.429719	0.246667	0.580247	0.614583	0.531153	0.363636	0.189259	0.522222	0.507937	0.394074	0.543084	0.620915	0.486667	0.424603	0.468927	0.658148	0.537756	0.397101	0.403409	0.45409	0.708333
Ningxia	0.380161	0.325128	0.292	0.406261	0.222857	0.193171	0.365301	0.232	0.426667	0.41625	0.422056	0.327879	0.168933	0.402	0.39	0.305467	0.408571	0.486667	0.411429	0.375714	0.395932	0.475467	0.411845	0.339652	0.3375	0.366389	0.43
Qinghai	0.339862	0.347985	0.263429	0.397516	0.205782	0.179443	0.342083	0.177143	0.371032	0.403274	0.359813	0.28355	0.147619	0.358036	0.327381	0.281667	0.394315	0.424603	0.375714	0.515873	0.374697	0.443095	0.368585	0.302795	0.330763	0.315724	0.439732
Shaanxi	0.392838	0.32638	0.297356	0.399263	0.238902	0.232327	0.385746	0.214915	0.419492	0.41702	0.406146	0.311248	0.165763	0.383475	0.392252	0.324972	0.429609	0.468927	0.395932	0.374697	0.390999	0.490056	0.426855	0.363007	0.354006	0.363465	0.501059
Shandong	0.518763	0.407692	0.38544	0.478725	0.267143	0.218211	0.424257	0.280533	0.589907	0.60625	0.57134	0.418586	0.202667	0.5525	0.536667	0.407156	0.593605	0.658148	0.475467	0.443095	0.490056	0.701477	0.567249	0.395826	0.424091	0.47463	0.69125
Shanxi	0.419433	0.326612	0.302913	0.417813	0.223763	0.19678	0.359808	0.229903	0.503101	0.496764	0.476091	0.351574	0.172557	0.458495	0.442441	0.325372	0.467803	0.537756	0.411845	0.368585	0.426855	0.567249	0.492671	0.33474	0.340137	0.376146	0.524879
Sichuan	0.356802	0.479599	0.431096	0.354405	0.389234	0.444751	0.609115	0.413217	0.34686	0.343116	0.355221	0.360211	0.258551	0.328261	0.35176	0.430261	0.342502	0.397101	0.339652	0.302795	0.363007	0.395826	0.33474	0.497178	0.449012	0.398853	0.390217
Yunnan	0.351998	0.451049	0.369	0.35751	0.299242	0.353104	0.560241	0.344091	0.369949	0.367424	0.369796	0.340565	0.220303	0.348295	0.348214	0.368106	0.356447	0.403409	0.3375	0.330763	0.354006	0.424091	0.340137	0.449012	0.583856	0.382497	0.400568
Zhejiang	0.433692	0.389779	0.619722	0.348309	0.388062	0.321138	0.427627	0.422222	0.390046	0.411169	0.414395	0.38952	0.220741	0.382639	0.455192	0.466296	0.401077	0.45409	0.366389	0.315724	0.363465	0.47463	0.376146	0.398853	0.382497	0.594794	0.460503
Tianjin	0.512097	0.391026	0.351	0.489674	0.27381	0.228659	0.404367	0.245	0.55816	0.544271	0.549065	0.371212	0.200833	0.479687	0.497024	0.42375	0.559949	0.708333	0.43	0.439732	0.501059	0.69125	0.524879	0.390217	0.400568	0.460503	0.766667

## Sheet: Figure. S1
Sample	MeanDepth		depth	ratio
1	9.56		9.6	0.000441014
2	9.63		10	0.000441014
3	9.99		10.1	0.00198456
4	10.03		10.2	0.00264609
5	10.05		10.3	0.0030871
6	10.05		10.4	0.00374862
7	10.09		10.5	0.00441014
8	10.1		10.6	0.00396913
9	10.11		10.7	0.00749724
10	10.11		10.8	0.00639471
11	10.11		10.9	0.00771775
12	10.12		11	0.00904079
13	10.14		11.1	0.0116869
14	10.16		11.2	0.0154355
15	10.16		11.3	0.0130099
16	10.16		11.4	0.014774
17	10.16		11.5	0.0145535
18	10.17		11.6	0.0189636
19	10.18		11.7	0.0189636
20	10.19		11.8	0.0209482
21	10.19		11.9	0.0202867
22	10.19		12	0.0238148
23	10.21		12.1	0.0282249
24	10.21		12.2	0.0251378
25	10.23		12.3	0.0251378
26	10.25		12.4	0.0260198
27	10.28		12.5	0.0218302
28	10.28		12.6	0.0220507
29	10.29		12.7	0.0171996
30	10.3		12.8	0.0180816
31	10.3		12.9	0.0218302
32	10.31		13	0.0196251
33	10.31		13.1	0.0191841
34	10.31		13.2	0.0200662
35	10.32		13.3	0.0176406
36	10.32		13.4	0.0200662
37	10.32		13.5	0.0207277
38	10.33		13.6	0.0176406
39	10.34		13.7	0.0191841
40	10.35		13.8	0.0207277
41	10.37		13.9	0.0163175
42	10.38		14	0.0171996
43	10.39		14.1	0.0180816
44	10.39		14.2	0.0189636
45	10.4		14.3	0.0145535
46	10.41		14.4	0.015215
47	10.41		14.5	0.013892
48	10.41		14.6	0.0154355
49	10.41		14.7	0.0180816
50	10.41		14.8	0.0132304
51	10.42		14.9	0.0130099
52	10.42		15	0.0119074
53	10.43		15.1	0.00904079
54	10.43		15.2	0.00948181
55	10.43		15.3	0.0092613
56	10.44		15.4	0.00749724
57	10.45		15.5	0.00837927
58	10.45		15.6	0.0092613
59	10.45		15.7	0.00948181
60	10.46		15.8	0.00595369
61	10.46		15.9	0.00529217
62	10.46		16	0.00749724
63	10.47		16.1	0.00485116
64	10.5		16.2	0.00485116
65	10.5		16.3	0.00396913
66	10.51		16.4	0.00330761
67	10.51		16.5	0.00396913
68	10.52		16.6	0.00352812
69	10.52		16.7	0.00396913
70	10.53		16.8	0.00507167
71	10.53		16.9	0.00374862
72	10.53		17	0.00463065
73	10.54		17.1	0.00396913
74	10.54		17.2	0.00418964
75	10.54		17.3	0.00374862
76	10.54		17.4	0.00264609
77	10.56		17.5	0.00286659
78	10.56		17.6	0.00264609
79	10.56		17.7	0.00242558
80	10.56		17.8	0.00264609
81	10.57		17.9	0.00286659
82	10.57		18	0.00264609
83	10.58		18.1	0.00176406
84	10.58		18.2	0.00176406
85	10.58		18.3	0.00110254
86	10.59		18.4	0.00264609
87	10.59		18.5	0.00154355
88	10.59		18.6	0.00242558
89	10.59		18.7	0.00242558
90	10.62		18.8	0.00198456
91	10.63		18.9	0.00220507
92	10.64		19	0.00132304
93	10.64		19.1	0.00154355
94	10.64		19.2	0.00198456
95	10.65		19.3	0.000661521
96	10.66		19.4	0.000661521
97	10.66		19.5	0.00176406
98	10.66		19.6	0.00110254
99	10.66		19.7	0.00176406
100	10.66		19.8	0.000882029
101	10.67		19.9	0.00176406
102	10.67		20	0.000661521
103	10.67		20.1	0.000882029
104	10.67		20.2	0.000882029
105	10.68		20.3	0.000882029
106	10.68		20.4	0.00132304
107	10.68		20.5	0.000882029
108	10.68		20.6	0.000661521
109	10.68		20.7	0.00110254
110	10.69		20.8	0.00110254
111	10.69		20.9	0.000882029
112	10.69		21	0.000661521
113	10.69		21.1	0.000882029
114	10.71		21.3	0.000661521
115	10.71		21.5	0.000661521
116	10.72		21.6	0.000441014
117	10.72		21.7	0.000220507
118	10.73		21.8	0.000661521
119	10.73		21.9	0.000220507
120	10.73		22.1	0.000661521
121	10.73		22.2	0.000441014
122	10.73		22.3	0.000441014
123	10.73		22.4	0.000441014
124	10.74		22.5	0.000220507
125	10.74		22.6	0.000220507
126	10.74		23	0.000220507
127	10.74		23.1	0.000220507
128	10.74		23.3	0.000441014
129	10.75		23.4	0.000661521
130	10.75		23.5	0.000441014
131	10.76		23.7	0.000220507
132	10.76		24.4	0.000220507
133	10.77		25.3	0.000220507
134	10.77		25.4	0.000220507
135	10.77		26.2	0.000220507
136	10.77		33	0.000220507
137	10.78		35.4	0.000220507
138	10.78		36.1	0.000220507
139	10.79		36.7	0.000220507
140	10.79		40	0.000220507
141	10.79		41.1	0.000220507
142	10.8		41.8	0.000441014
143	10.8		42	0.000220507
144	10.8		42.2	0.000220507
145	10.8		42.3	0.000220507
146	10.8		42.5	0.000220507
147	10.81		42.7	0.000220507
148	10.81		43.5	0.000220507
149	10.83		43.6	0.000441014
150	10.83		44.6	0.000220507
151	10.83		44.7	0.000220507
152	10.83		45	0.000220507
153	10.83		47	0.000220507
154	10.83		47.8	0.000220507
155	10.84		49.7	0.000220507
156	10.84		50.4	0.000220507
157	10.84		54.2	0.000220507
158	10.85		54.7	0.000220507
159	10.85		65.2	0.000220507
160	10.85
161	10.85
162	10.85
163	10.86
164	10.86
165	10.87
166	10.87
167	10.88
168	10.88
169	10.88
170	10.88
171	10.88
172	10.89
173	10.89
174	10.9
175	10.9
176	10.9
177	10.9
178	10.9
179	10.91
180	10.91
181	10.91
182	10.91
183	10.92
184	10.92
185	10.92
186	10.92
187	10.92
188	10.93
189	10.93
190	10.93
191	10.94
192	10.94
193	10.95
194	10.95
195	10.95
196	10.96
197	10.96
198	10.96
199	10.96
200	10.97
201	10.97
202	10.97
203	10.97
204	10.98
205	10.98
206	10.98
207	10.98
208	10.98
209	10.99
210	10.99
211	10.99
212	10.99
213	10.99
214	11
215	11
216	11
217	11.01
218	11.01
219	11.01
220	11.02
221	11.02
222	11.02
223	11.02
224	11.02
225	11.02
226	11.03
227	11.03
228	11.03
229	11.03
230	11.03
231	11.04
232	11.04
233	11.04
234	11.05
235	11.05
236	11.05
237	11.05
238	11.05
239	11.05
240	11.06
241	11.07
242	11.07
243	11.07
244	11.07
245	11.07
246	11.07
247	11.08
248	11.08
249	11.08
250	11.08
251	11.08
252	11.08
253	11.08
254	11.08
255	11.08
256	11.08
257	11.08
258	11.09
259	11.09
260	11.09
261	11.09
262	11.09
263	11.09
264	11.09
265	11.1
266	11.1
267	11.1
268	11.1
269	11.11
270	11.11
271	11.12
272	11.12
273	11.12
274	11.12
275	11.13
276	11.13
277	11.13
278	11.13
279	11.13
280	11.13
281	11.13
282	11.13
283	11.13
284	11.13
285	11.14
286	11.14
287	11.15
288	11.15
289	11.15
290	11.16
291	11.16
292	11.16
293	11.16
294	11.16
295	11.16
296	11.16
297	11.16
298	11.17
299	11.17
300	11.17
301	11.17
302	11.17
303	11.17
304	11.17
305	11.17
306	11.18
307	11.18
308	11.18
309	11.18
310	11.19
311	11.19
312	11.19
313	11.19
314	11.19
315	11.19
316	11.19
317	11.19
318	11.19
319	11.2
320	11.2
321	11.2
322	11.2
323	11.2
324	11.2
325	11.2
326	11.2
327	11.21
328	11.21
329	11.21
330	11.21
331	11.21
332	11.21
333	11.21
334	11.22
335	11.22
336	11.22
337	11.22
338	11.22
339	11.22
340	11.23
341	11.23
342	11.23
343	11.23
344	11.23
345	11.23
346	11.23
347	11.23
348	11.23
349	11.23
350	11.23
351	11.23
352	11.23
353	11.24
354	11.24
355	11.24
356	11.24
357	11.25
358	11.25
359	11.25
360	11.25
361	11.26
362	11.26
363	11.26
364	11.26
365	11.26
366	11.26
367	11.27
368	11.27
369	11.27
370	11.27
371	11.27
372	11.27
373	11.27
374	11.28
375	11.28
376	11.28
377	11.28
378	11.28
379	11.29
380	11.29
381	11.29
382	11.29
383	11.29
384	11.29
385	11.29
386	11.3
387	11.3
388	11.3
389	11.31
390	11.31
391	11.31
392	11.31
393	11.31
394	11.31
395	11.31
396	11.32
397	11.32
398	11.32
399	11.32
400	11.32
401	11.32
402	11.32
403	11.32
404	11.32
405	11.33
406	11.33
407	11.33
408	11.33
409	11.33
410	11.34
411	11.34
412	11.34
413	11.34
414	11.34
415	11.34
416	11.35
417	11.35
418	11.35
419	11.35
420	11.35
421	11.35
422	11.36
423	11.36
424	11.36
425	11.36
426	11.36
427	11.36
428	11.36
429	11.37
430	11.37
431	11.37
432	11.37
433	11.37
434	11.37
435	11.37
436	11.37
437	11.38
438	11.38
439	11.38
440	11.38
441	11.38
442	11.38
443	11.38
444	11.38
445	11.38
446	11.39
447	11.39
448	11.39
449	11.39
450	11.39
451	11.39
452	11.39
453	11.39
454	11.39
455	11.4
456	11.4
457	11.4
458	11.4
459	11.4
460	11.4
461	11.41
462	11.41
463	11.41
464	11.41
465	11.41
466	11.42
467	11.42
468	11.42
469	11.42
470	11.43
471	11.43
472	11.43
473	11.43
474	11.43
475	11.43
476	11.44
477	11.44
478	11.44
479	11.44
480	11.44
481	11.44
482	11.44
483	11.45
484	11.45
485	11.45
486	11.45
487	11.46
488	11.46
489	11.46
490	11.46
491	11.46
492	11.46
493	11.46
494	11.46
495	11.47
496	11.47
497	11.47
498	11.47
499	11.47
500	11.47
501	11.47
502	11.47
503	11.48
504	11.48
505	11.48
506	11.48
507	11.48
508	11.48
509	11.48
510	11.48
511	11.49
512	11.49
513	11.49
514	11.49
515	11.49
516	11.49
517	11.49
518	11.49
519	11.5
520	11.5
521	11.5
522	11.5
523	11.5
524	11.5
525	11.5
526	11.5
527	11.5
528	11.5
529	11.51
530	11.51
531	11.51
532	11.52
533	11.52
534	11.52
535	11.52
536	11.52
537	11.52
538	11.53
539	11.53
540	11.53
541	11.53
542	11.53
543	11.53
544	11.54
545	11.54
546	11.54
547	11.54
548	11.54
549	11.55
550	11.55
551	11.55
552	11.55
553	11.55
554	11.55
555	11.55
556	11.55
557	11.56
558	11.56
559	11.56
560	11.56
561	11.56
562	11.56
563	11.56
564	11.56
565	11.56
566	11.56
567	11.57
568	11.57
569	11.57
570	11.57
571	11.57
572	11.57
573	11.58
574	11.58
575	11.58
576	11.58
577	11.58
578	11.58
579	11.58
580	11.59
581	11.59
582	11.59
583	11.59
584	11.59
585	11.59
586	11.59
587	11.59
588	11.59
589	11.59
590	11.59
591	11.59
592	11.6
593	11.6
594	11.6
595	11.6
596	11.6
597	11.6
598	11.6
599	11.6
600	11.6
601	11.6
602	11.6
603	11.6
604	11.6
605	11.61
606	11.61
607	11.61
608	11.61
609	11.61
610	11.62
611	11.62
612	11.62
613	11.62
614	11.62
615	11.62
616	11.62
617	11.62
618	11.62
619	11.62
620	11.62
621	11.62
622	11.62
623	11.62
624	11.63
625	11.63
626	11.63
627	11.63
628	11.63
629	11.64
630	11.64
631	11.64
632	11.64
633	11.64
634	11.64
635	11.65
636	11.65
637	11.65
638	11.65
639	11.65
640	11.66
641	11.66
642	11.66
643	11.66
644	11.66
645	11.66
646	11.66
647	11.67
648	11.67
649	11.67
650	11.67
651	11.67
652	11.68
653	11.68
654	11.68
655	11.68
656	11.68
657	11.68
658	11.68
659	11.68
660	11.68
661	11.68
662	11.68
663	11.68
664	11.69
665	11.69
666	11.69
667	11.69
668	11.69
669	11.69
670	11.69
671	11.69
672	11.69
673	11.69
674	11.69
675	11.7
676	11.7
677	11.7
678	11.7
679	11.7
680	11.7
681	11.7
682	11.7
683	11.7
684	11.7
685	11.7
686	11.7
687	11.7
688	11.71
689	11.71
690	11.71
691	11.71
692	11.71
693	11.71
694	11.71
695	11.71
696	11.71
697	11.71
698	11.71
699	11.72
700	11.72
701	11.72
702	11.72
703	11.72
704	11.72
705	11.73
706	11.73
707	11.73
708	11.73
709	11.73
710	11.73
711	11.73
712	11.73
713	11.74
714	11.74
715	11.74
716	11.74
717	11.74
718	11.74
719	11.74
720	11.74
721	11.75
722	11.75
723	11.75
724	11.75
725	11.75
726	11.75
727	11.75
728	11.75
729	11.75
730	11.75
731	11.75
732	11.75
733	11.75
734	11.75
735	11.76
736	11.76
737	11.76
738	11.76
739	11.76
740	11.76
741	11.76
742	11.77
743	11.77
744	11.77
745	11.77
746	11.77
747	11.77
748	11.77
749	11.77
750	11.77
751	11.77
752	11.77
753	11.78
754	11.78
755	11.78
756	11.78
757	11.78
758	11.78
759	11.78
760	11.79
761	11.79
762	11.79
763	11.79
764	11.79
765	11.79
766	11.79
767	11.79
768	11.79
769	11.79
770	11.79
771	11.8
772	11.8
773	11.8
774	11.8
775	11.8
776	11.8
777	11.8
778	11.8
779	11.8
780	11.8
781	11.8
782	11.81
783	11.81
784	11.81
785	11.81
786	11.81
787	11.81
788	11.82
789	11.82
790	11.82
791	11.82
792	11.82
793	11.82
794	11.82
795	11.82
796	11.82
797	11.83
798	11.83
799	11.83
800	11.83
801	11.83
802	11.83
803	11.83
804	11.83
805	11.83
806	11.84
807	11.84
808	11.84
809	11.84
810	11.84
811	11.84
812	11.84
813	11.84
814	11.84
815	11.84
816	11.85
817	11.85
818	11.85
819	11.85
820	11.85
821	11.85
822	11.85
823	11.85
824	11.86
825	11.86
826	11.86
827	11.86
828	11.86
829	11.86
830	11.86
831	11.86
832	11.86
833	11.86
834	11.86
835	11.87
836	11.87
837	11.87
838	11.87
839	11.87
840	11.87
841	11.87
842	11.87
843	11.88
844	11.88
845	11.88
846	11.88
847	11.89
848	11.89
849	11.89
850	11.89
851	11.89
852	11.89
853	11.89
854	11.89
855	11.9
856	11.9
857	11.9
858	11.9
859	11.9
860	11.9
861	11.9
862	11.9
863	11.9
864	11.9
865	11.9
866	11.9
867	11.9
868	11.9
869	11.91
870	11.91
871	11.91
872	11.91
873	11.91
874	11.91
875	11.91
876	11.91
877	11.91
878	11.91
879	11.91
880	11.92
881	11.92
882	11.92
883	11.92
884	11.92
885	11.92
886	11.92
887	11.92
888	11.92
889	11.92
890	11.93
891	11.93
892	11.93
893	11.93
894	11.93
895	11.93
896	11.93
897	11.93
898	11.93
899	11.93
900	11.93
901	11.93
902	11.94
903	11.94
904	11.94
905	11.94
906	11.94
907	11.94
908	11.95
909	11.95
910	11.95
911	11.95
912	11.95
913	11.95
914	11.95
915	11.95
916	11.95
917	11.95
918	11.95
919	11.96
920	11.96
921	11.96
922	11.96
923	11.96
924	11.96
925	11.96
926	11.96
927	11.97
928	11.97
929	11.97
930	11.97
931	11.97
932	11.97
933	11.97
934	11.97
935	11.97
936	11.97
937	11.97
938	11.97
939	11.98
940	11.98
941	11.98
942	11.98
943	11.98
944	11.98
945	11.98
946	11.98
947	11.98
948	11.98
949	11.98
950	11.98
951	11.98
952	11.98
953	11.99
954	11.99
955	11.99
956	11.99
957	11.99
958	11.99
959	11.99
960	11.99
961	11.99
962	11.99
963	11.99
964	11.99
965	11.99
966	11.99
967	12
968	12
969	12
970	12
971	12
972	12
973	12
974	12.01
975	12.01
976	12.01
977	12.01
978	12.01
979	12.01
980	12.01
981	12.01
982	12.01
983	12.02
984	12.02
985	12.02
986	12.02
987	12.02
988	12.02
989	12.02
990	12.02
991	12.02
992	12.02
993	12.02
994	12.03
995	12.03
996	12.03
997	12.03
998	12.03
999	12.03
1000	12.03
1001	12.03
1002	12.03
1003	12.03
1004	12.04
1005	12.04
1006	12.04
1007	12.04
1008	12.04
1009	12.04
1010	12.04
1011	12.04
1012	12.04
1013	12.04
1014	12.04
1015	12.04
1016	12.05
1017	12.05
1018	12.05
1019	12.05
1020	12.05
1021	12.05
1022	12.05
1023	12.05
1024	12.05
1025	12.05
1026	12.05
1027	12.05
1028	12.05
1029	12.05
1030	12.05
1031	12.05
1032	12.05
1033	12.05
1034	12.06
1035	12.06
1036	12.06
1037	12.06
1038	12.06
1039	12.06
1040	12.06
1041	12.06
1042	12.06
1043	12.06
1044	12.06
1045	12.07
1046	12.07
1047	12.07
1048	12.07
1049	12.07
1050	12.07
1051	12.07
1052	12.07
1053	12.07
1054	12.07
1055	12.07
1056	12.07
1057	12.07
1058	12.07
1059	12.07
1060	12.07
1061	12.07
1062	12.08
1063	12.08
1064	12.08
1065	12.08
1066	12.08
1067	12.08
1068	12.08
1069	12.08
1070	12.08
1071	12.08
1072	12.08
1073	12.09
1074	12.09
1075	12.09
1076	12.09
1077	12.09
1078	12.09
1079	12.09
1080	12.09
1081	12.09
1082	12.09
1083	12.09
1084	12.09
1085	12.09
1086	12.1
1087	12.1
1088	12.1
1089	12.1
1090	12.1
1091	12.1
1092	12.11
1093	12.11
1094	12.11
1095	12.11
1096	12.11
1097	12.11
1098	12.11
1099	12.11
1100	12.11
1101	12.11
1102	12.11
1103	12.11
1104	12.12
1105	12.12
1106	12.12
1107	12.12
1108	12.12
1109	12.12
1110	12.12
1111	12.12
1112	12.12
1113	12.12
1114	12.13
1115	12.13
1116	12.13
1117	12.13
1118	12.13
1119	12.13
1120	12.13
1121	12.13
1122	12.13
1123	12.13
1124	12.13
1125	12.13
1126	12.13
1127	12.13
1128	12.13
1129	12.13
1130	12.13
1131	12.13
1132	12.14
1133	12.14
1134	12.14
1135	12.14
1136	12.14
1137	12.14
1138	12.14
1139	12.14
1140	12.14
1141	12.14
1142	12.14
1143	12.14
1144	12.15
1145	12.15
1146	12.15
1147	12.15
1148	12.15
1149	12.15
1150	12.15
1151	12.15
1152	12.15
1153	12.15
1154	12.15
1155	12.15
1156	12.15
1157	12.15
1158	12.15
1159	12.15
1160	12.16
1161	12.16
1162	12.16
1163	12.16
1164	12.16
1165	12.16
1166	12.16
1167	12.16
1168	12.16
1169	12.17
1170	12.17
1171	12.17
1172	12.17
1173	12.17
1174	12.17
1175	12.17
1176	12.17
1177	12.18
1178	12.18
1179	12.18
1180	12.18
1181	12.18
1182	12.18
1183	12.18
1184	12.18
1185	12.18
1186	12.18
1187	12.18
1188	12.18
1189	12.18
1190	12.18
1191	12.19
1192	12.19
1193	12.19
1194	12.19
1195	12.19
1196	12.19
1197	12.19
1198	12.19
1199	12.19
1200	12.2
1201	12.2
1202	12.2
1203	12.2
1204	12.2
1205	12.2
1206	12.2
1207	12.2
1208	12.2
1209	12.2
1210	12.2
1211	12.21
1212	12.21
1213	12.21
1214	12.21
1215	12.21
1216	12.21
1217	12.21
1218	12.21
1219	12.21
1220	12.21
1221	12.21
1222	12.21
1223	12.21
1224	12.22
1225	12.22
1226	12.22
1227	12.22
1228	12.22
1229	12.22
1230	12.22
1231	12.22
1232	12.22
1233	12.23
1234	12.23
1235	12.23
1236	12.23
1237	12.23
1238	12.23
1239	12.23
1240	12.23
1241	12.23
1242	12.23
1243	12.23
1244	12.23
1245	12.23
1246	12.24
1247	12.24
1248	12.24
1249	12.24
1250	12.24
1251	12.24
1252	12.24
1253	12.24
1254	12.24
1255	12.24
1256	12.24
1257	12.24
1258	12.25
1259	12.25
1260	12.25
1261	12.25
1262	12.25
1263	12.25
1264	12.25
1265	12.25
1266	12.26
1267	12.26
1268	12.26
1269	12.26
1270	12.26
1271	12.26
1272	12.26
1273	12.26
1274	12.26
1275	12.26
1276	12.26
1277	12.26
1278	12.26
1279	12.26
1280	12.26
1281	12.26
1282	12.26
1283	12.26
1284	12.26
1285	12.27
1286	12.27
1287	12.27
1288	12.27
1289	12.27
1290	12.27
1291	12.27
1292	12.27
1293	12.27
1294	12.27
1295	12.27
1296	12.27
1297	12.28
1298	12.28
1299	12.28
1300	12.28
1301	12.28
1302	12.28
1303	12.28
1304	12.28
1305	12.29
1306	12.29
1307	12.29
1308	12.29
1309	12.29
1310	12.29
1311	12.3
1312	12.3
1313	12.3
1314	12.3
1315	12.3
1316	12.3
1317	12.3
1318	12.3
1319	12.3
1320	12.3
1321	12.3
1322	12.3
1323	12.3
1324	12.3
1325	12.31
1326	12.31
1327	12.31
1328	12.31
1329	12.31
1330	12.31
1331	12.31
1332	12.31
1333	12.31
1334	12.31
1335	12.31
1336	12.31
1337	12.31
1338	12.32
1339	12.32
1340	12.32
1341	12.32
1342	12.32
1343	12.32
1344	12.32
1345	12.32
1346	12.32
1347	12.32
1348	12.32
1349	12.32
1350	12.32
1351	12.33
1352	12.33
1353	12.33
1354	12.33
1355	12.33
1356	12.33
1357	12.33
1358	12.33
1359	12.33
1360	12.33
1361	12.34
1362	12.34
1363	12.34
1364	12.34
1365	12.34
1366	12.34
1367	12.34
1368	12.34
1369	12.34
1370	12.34
1371	12.34
1372	12.35
1373	12.35
1374	12.35
1375	12.35
1376	12.35
1377	12.35
1378	12.35
1379	12.35
1380	12.35
1381	12.35
1382	12.35
1383	12.35
1384	12.35
1385	12.36
1386	12.36
1387	12.36
1388	12.36
1389	12.36
1390	12.36
1391	12.36
1392	12.36
1393	12.37
1394	12.37
1395	12.37
1396	12.37
1397	12.37
1398	12.37
1399	12.37
1400	12.37
1401	12.37
1402	12.37
1403	12.37
1404	12.37
1405	12.38
1406	12.38
1407	12.38
1408	12.38
1409	12.38
1410	12.38
1411	12.38
1412	12.38
1413	12.39
1414	12.39
1415	12.39
1416	12.39
1417	12.39
1418	12.39
1419	12.39
1420	12.39
1421	12.39
1422	12.39
1423	12.39
1424	12.4
1425	12.4
1426	12.4
1427	12.4
1428	12.4
1429	12.4
1430	12.4
1431	12.4
1432	12.41
1433	12.41
1434	12.41
1435	12.41
1436	12.41
1437	12.41
1438	12.41
1439	12.41
1440	12.41
1441	12.41
1442	12.41
1443	12.41
1444	12.42
1445	12.42
1446	12.42
1447	12.42
1448	12.42
1449	12.42
1450	12.42
1451	12.42
1452	12.42
1453	12.42
1454	12.42
1455	12.42
1456	12.42
1457	12.42
1458	12.43
1459	12.43
1460	12.43
1461	12.43
1462	12.43
1463	12.43
1464	12.43
1465	12.43
1466	12.43
1467	12.43
1468	12.43
1469	12.43
1470	12.43
1471	12.43
1472	12.44
1473	12.44
1474	12.44
1475	12.44
1476	12.44
1477	12.44
1478	12.44
1479	12.44
1480	12.44
1481	12.44
1482	12.44
1483	12.44
1484	12.44
1485	12.44
1486	12.44
1487	12.44
1488	12.44
1489	12.44
1490	12.45
1491	12.45
1492	12.45
1493	12.45
1494	12.45
1495	12.45
1496	12.45
1497	12.45
1498	12.45
1499	12.45
1500	12.46
1501	12.46
1502	12.46
1503	12.46
1504	12.46
1505	12.46
1506	12.47
1507	12.47
1508	12.47
1509	12.47
1510	12.47
1511	12.47
1512	12.47
1513	12.47
1514	12.48
1515	12.48
1516	12.48
1517	12.48
1518	12.48
1519	12.48
1520	12.49
1521	12.49
1522	12.49
1523	12.49
1524	12.49
1525	12.49
1526	12.49
1527	12.49
1528	12.49
1529	12.49
1530	12.5
1531	12.5
1532	12.5
1533	12.5
1534	12.5
1535	12.5
1536	12.5
1537	12.5
1538	12.51
1539	12.51
1540	12.51
1541	12.51
1542	12.51
1543	12.51
1544	12.51
1545	12.51
1546	12.51
1547	12.51
1548	12.51
1549	12.51
1550	12.51
1551	12.51
1552	12.51
1553	12.51
1554	12.52
1555	12.52
1556	12.52
1557	12.52
1558	12.52
1559	12.52
1560	12.52
1561	12.52
1562	12.52
1563	12.52
1564	12.52
1565	12.53
1566	12.53
1567	12.53
1568	12.53
1569	12.53
1570	12.53
1571	12.53
1572	12.53
1573	12.53
1574	12.53
1575	12.53
1576	12.53
1577	12.53
1578	12.54
1579	12.54
1580	12.54
1581	12.54
1582	12.54
1583	12.54
1584	12.54
1585	12.54
1586	12.54
1587	12.54
1588	12.54
1589	12.55
1590	12.55
1591	12.55
1592	12.55
1593	12.55
1594	12.55
1595	12.55
1596	12.56
1597	12.56
1598	12.56
1599	12.56
1600	12.56
1601	12.56
1602	12.56
1603	12.56
1604	12.56
1605	12.56
1606	12.56
1607	12.56
1608	12.56
1609	12.56
1610	12.57
1611	12.57
1612	12.57
1613	12.57
1614	12.57
1615	12.57
1616	12.57
1617	12.57
1618	12.57
1619	12.57
1620	12.57
1621	12.57
1622	12.57
1623	12.57
1624	12.57
1625	12.57
1626	12.57
1627	12.57
1628	12.58
1629	12.58
1630	12.58
1631	12.58
1632	12.58
1633	12.58
1634	12.58
1635	12.58
1636	12.58
1637	12.58
1638	12.58
1639	12.59
1640	12.59
1641	12.59
1642	12.59
1643	12.59
1644	12.59
1645	12.59
1646	12.59
1647	12.59
1648	12.6
1649	12.6
1650	12.6
1651	12.6
1652	12.6
1653	12.6
1654	12.6
1655	12.61
1656	12.61
1657	12.61
1658	12.61
1659	12.61
1660	12.61
1661	12.62
1662	12.62
1663	12.62
1664	12.62
1665	12.62
1666	12.63
1667	12.63
1668	12.63
1669	12.63
1670	12.63
1671	12.63
1672	12.63
1673	12.63
1674	12.63
1675	12.63
1676	12.63
1677	12.63
1678	12.63
1679	12.63
1680	12.63
1681	12.63
1682	12.64
1683	12.64
1684	12.64
1685	12.64
1686	12.64
1687	12.64
1688	12.64
1689	12.65
1690	12.65
1691	12.65
1692	12.65
1693	12.65
1694	12.65
1695	12.66
1696	12.66
1697	12.66
1698	12.66
1699	12.66
1700	12.66
1701	12.66
1702	12.66
1703	12.66
1704	12.66
1705	12.67
1706	12.67
1707	12.67
1708	12.67
1709	12.67
1710	12.67
1711	12.67
1712	12.67
1713	12.67
1714	12.67
1715	12.67
1716	12.68
1717	12.68
1718	12.68
1719	12.68
1720	12.68
1721	12.68
1722	12.68
1723	12.69
1724	12.69
1725	12.69
1726	12.69
1727	12.69
1728	12.69
1729	12.69
1730	12.69
1731	12.69
1732	12.69
1733	12.7
1734	12.7
1735	12.7
1736	12.7
1737	12.7
1738	12.7
1739	12.7
1740	12.7
1741	12.7
1742	12.71
1743	12.71
1744	12.71
1745	12.71
1746	12.72
1747	12.72
1748	12.72
1749	12.72
1750	12.72
1751	12.72
1752	12.73
1753	12.73
1754	12.73
1755	12.73
1756	12.73
1757	12.73
1758	12.73
1759	12.73
1760	12.73
1761	12.73
1762	12.74
1763	12.74
1764	12.74
1765	12.74
1766	12.74
1767	12.75
1768	12.75
1769	12.75
1770	12.75
1771	12.75
1772	12.75
1773	12.76
1774	12.76
1775	12.76
1776	12.76
1777	12.76
1778	12.76
1779	12.76
1780	12.76
1781	12.76
1782	12.77
1783	12.77
1784	12.77
1785	12.77
1786	12.77
1787	12.77
1788	12.77
1789	12.78
1790	12.78
1791	12.78
1792	12.78
1793	12.78
1794	12.78
1795	12.79
1796	12.79
1797	12.79
1798	12.79
1799	12.79
1800	12.79
1801	12.79
1802	12.79
1803	12.8
1804	12.8
1805	12.8
1806	12.8
1807	12.8
1808	12.8
1809	12.8
1810	12.8
1811	12.81
1812	12.81
1813	12.81
1814	12.81
1815	12.81
1816	12.81
1817	12.82
1818	12.82
1819	12.82
1820	12.82
1821	12.82
1822	12.82
1823	12.82
1824	12.82
1825	12.82
1826	12.82
1827	12.82
1828	12.82
1829	12.83
1830	12.83
1831	12.83
1832	12.83
1833	12.83
1834	12.83
1835	12.83
1836	12.83
1837	12.84
1838	12.84
1839	12.84
1840	12.84
1841	12.84
1842	12.84
1843	12.84
1844	12.84
1845	12.84
1846	12.84
1847	12.84
1848	12.84
1849	12.85
1850	12.85
1851	12.85
1852	12.85
1853	12.85
1854	12.85
1855	12.85
1856	12.85
1857	12.85
1858	12.85
1859	12.86
1860	12.86
1861	12.86
1862	12.86
1863	12.86
1864	12.86
1865	12.86
1866	12.86
1867	12.86
1868	12.86
1869	12.87
1870	12.87
1871	12.87
1872	12.87
1873	12.87
1874	12.87
1875	12.87
1876	12.87
1877	12.87
1878	12.88
1879	12.88
1880	12.88
1881	12.88
1882	12.88
1883	12.88
1884	12.88
1885	12.88
1886	12.88
1887	12.89
1888	12.89
1889	12.89
1890	12.89
1891	12.89
1892	12.89
1893	12.89
1894	12.89
1895	12.89
1896	12.89
1897	12.89
1898	12.89
1899	12.9
1900	12.9
1901	12.9
1902	12.9
1903	12.9
1904	12.9
1905	12.9
1906	12.9
1907	12.9
1908	12.9
1909	12.9
1910	12.9
1911	12.9
1912	12.91
1913	12.91
1914	12.91
1915	12.91
1916	12.91
1917	12.91
1918	12.91
1919	12.92
1920	12.92
1921	12.92
1922	12.92
1923	12.92
1924	12.92
1925	12.92
1926	12.92
1927	12.93
1928	12.93
1929	12.93
1930	12.93
1931	12.93
1932	12.93
1933	12.93
1934	12.93
1935	12.93
1936	12.93
1937	12.93
1938	12.93
1939	12.93
1940	12.94
1941	12.94
1942	12.94
1943	12.94
1944	12.94
1945	12.94
1946	12.94
1947	12.94
1948	12.95
1949	12.95
1950	12.95
1951	12.95
1952	12.96
1953	12.96
1954	12.96
1955	12.96
1956	12.96
1957	12.97
1958	12.97
1959	12.97
1960	12.97
1961	12.97
1962	12.97
1963	12.97
1964	12.97
1965	12.97
1966	12.97
1967	12.97
1968	12.97
1969	12.98
1970	12.98
1971	12.98
1972	12.98
1973	12.98
1974	12.98
1975	12.98
1976	12.98
1977	12.98
1978	12.98
1979	12.98
1980	12.99
1981	12.99
1982	12.99
1983	12.99
1984	12.99
1985	12.99
1986	12.99
1987	12.99
1988	12.99
1989	12.99
1990	12.99
1991	12.99
1992	12.99
1993	13
1994	13
1995	13
1996	13
1997	13
1998	13
1999	13
[truncated: 2,536 more rows]

## Sheet: Figure. S2
depth	Heterozygote_Discordance	Class		depth	Non_ref_Genotype_Concordance	Class		depth	Non_ref_Sensitivity	Class		depth	Sensitivity	Class
13.11	0.134085	Pre-genotype refinement		13.11	0.915594	Pre-genotype refinement		13.11	0.921056	Pre-genotype refinement		13.11	0.971171	before beagle phasing
13.21	0.112963	Pre-genotype refinement		13.21	0.929323	Pre-genotype refinement		13.21	0.934704	Pre-genotype refinement		13.21	0.975654	before beagle phasing
13.23	0.118665	Pre-genotype refinement		13.23	0.924468	Pre-genotype refinement		13.23	0.930927	Pre-genotype refinement		13.23	0.97334	before beagle phasing
13.25	0.103284	Pre-genotype refinement		13.25	0.935802	Pre-genotype refinement		13.25	0.940494	Pre-genotype refinement		13.25	0.978071	before beagle phasing
13.28	0.0945991	Pre-genotype refinement		13.28	0.940979	Pre-genotype refinement		13.28	0.944826	Pre-genotype refinement		13.28	0.980141	before beagle phasing
13.29	0.0908434	Pre-genotype refinement		13.29	0.942919	Pre-genotype refinement		13.29	0.947255	Pre-genotype refinement		13.29	0.980966	before beagle phasing
13.33	0.0920486	Pre-genotype refinement		13.33	0.942221	Pre-genotype refinement		13.33	0.946692	Pre-genotype refinement		13.33	0.980076	before beagle phasing
13.38	0.104271	Pre-genotype refinement		13.38	0.934777	Pre-genotype refinement		13.38	0.940027	Pre-genotype refinement		13.38	0.977563	before beagle phasing
13.4	0.106084	Pre-genotype refinement		13.4	0.932794	Pre-genotype refinement		13.4	0.937985	Pre-genotype refinement		13.4	0.977002	before beagle phasing
13.4	0.0864605	Pre-genotype refinement		13.4	0.945719	Pre-genotype refinement		13.4	0.949708	Pre-genotype refinement		13.4	0.981381	before beagle phasing
13.42	0.081151	Pre-genotype refinement		13.42	0.949121	Pre-genotype refinement		13.42	0.952775	Pre-genotype refinement		13.42	0.982741	before beagle phasing
13.48	0.117917	Pre-genotype refinement		13.48	0.925693	Pre-genotype refinement		13.48	0.930727	Pre-genotype refinement		13.48	0.974661	before beagle phasing
13.53	0.100255	Pre-genotype refinement		13.53	0.937143	Pre-genotype refinement		13.53	0.942489	Pre-genotype refinement		13.53	0.978833	before beagle phasing
13.53	0.0881382	Pre-genotype refinement		13.53	0.944416	Pre-genotype refinement		13.53	0.948948	Pre-genotype refinement		13.53	0.98036	before beagle phasing
13.53	0.111281	Pre-genotype refinement		13.53	0.929367	Pre-genotype refinement		13.53	0.934558	Pre-genotype refinement		13.53	0.975363	before beagle phasing
13.57	0.0876418	Pre-genotype refinement		13.57	0.945823	Pre-genotype refinement		13.57	0.950155	Pre-genotype refinement		13.57	0.981917	before beagle phasing
13.63	0.0959537	Pre-genotype refinement		13.63	0.93932	Pre-genotype refinement		13.63	0.943935	Pre-genotype refinement		13.63	0.979268	before beagle phasing
13.69	0.100148	Pre-genotype refinement		13.69	0.936741	Pre-genotype refinement		13.69	0.94129	Pre-genotype refinement		13.69	0.978268	before beagle phasing
13.71	0.0793886	Pre-genotype refinement		13.71	0.949869	Pre-genotype refinement		13.71	0.953629	Pre-genotype refinement		13.71	0.983049	before beagle phasing
13.71	0.0837698	Pre-genotype refinement		13.71	0.946516	Pre-genotype refinement		13.71	0.952042	Pre-genotype refinement		13.71	0.981205	before beagle phasing
13.73	0.0934037	Pre-genotype refinement		13.73	0.941212	Pre-genotype refinement		13.73	0.945264	Pre-genotype refinement		13.73	0.979662	before beagle phasing
13.78	0.0994063	Pre-genotype refinement		13.78	0.936889	Pre-genotype refinement		13.78	0.94175	Pre-genotype refinement		13.78	0.978573	before beagle phasing
13.8	0.109125	Pre-genotype refinement		13.8	0.930702	Pre-genotype refinement		13.8	0.935394	Pre-genotype refinement		13.8	0.975991	before beagle phasing
13.83	0.0971894	Pre-genotype refinement		13.83	0.938591	Pre-genotype refinement		13.83	0.94308	Pre-genotype refinement		13.83	0.978664	before beagle phasing
13.89	0.0743287	Pre-genotype refinement		13.89	0.951913	Pre-genotype refinement		13.89	0.956882	Pre-genotype refinement		13.89	0.983797	before beagle phasing
13.93	0.08911	Pre-genotype refinement		13.93	0.942209	Pre-genotype refinement		13.93	0.947889	Pre-genotype refinement		13.93	0.979854	before beagle phasing
13.95	0.103252	Pre-genotype refinement		13.95	0.93534	Pre-genotype refinement		13.95	0.940697	Pre-genotype refinement		13.95	0.977988	before beagle phasing
13.99	0.0842712	Pre-genotype refinement		13.99	0.947226	Pre-genotype refinement		13.99	0.951204	Pre-genotype refinement		13.99	0.981688	before beagle phasing
14.06	0.074554	Pre-genotype refinement		14.06	0.953004	Pre-genotype refinement		14.06	0.956761	Pre-genotype refinement		14.06	0.983892	before beagle phasing
14.08	0.0933177	Pre-genotype refinement		14.08	0.941723	Pre-genotype refinement		14.08	0.945876	Pre-genotype refinement		14.08	0.979919	before beagle phasing
14.1	0.0907596	Pre-genotype refinement		14.1	0.942325	Pre-genotype refinement		14.1	0.946619	Pre-genotype refinement		14.1	0.980742	before beagle phasing
14.11	0.0809436	Pre-genotype refinement		14.11	0.949237	Pre-genotype refinement		14.11	0.953301	Pre-genotype refinement		14.11	0.982817	before beagle phasing
14.11	0.100322	Pre-genotype refinement		14.11	0.93704	Pre-genotype refinement		14.11	0.941372	Pre-genotype refinement		14.11	0.978163	before beagle phasing
14.15	0.0735157	Pre-genotype refinement		14.15	0.954023	Pre-genotype refinement		14.15	0.957405	Pre-genotype refinement		14.15	0.983876	before beagle phasing
14.19	0.098148	Pre-genotype refinement		14.19	0.938769	Pre-genotype refinement		14.19	0.943228	Pre-genotype refinement		14.19	0.978681	before beagle phasing
14.21	0.0962744	Pre-genotype refinement		14.21	0.939179	Pre-genotype refinement		14.21	0.943734	Pre-genotype refinement		14.21	0.978673	before beagle phasing
14.23	0.0886723	Pre-genotype refinement		14.23	0.944298	Pre-genotype refinement		14.23	0.947912	Pre-genotype refinement		14.23	0.980504	before beagle phasing
14.25	0.108517	Pre-genotype refinement		14.25	0.93052	Pre-genotype refinement		14.25	0.935754	Pre-genotype refinement		14.25	0.975902	before beagle phasing
14.32	0.0764591	Pre-genotype refinement		14.32	0.953038	Pre-genotype refinement		14.32	0.956597	Pre-genotype refinement		14.32	0.983916	before beagle phasing
14.34	0.0725251	Pre-genotype refinement		14.34	0.953657	Pre-genotype refinement		14.34	0.958066	Pre-genotype refinement		14.34	0.98398	before beagle phasing
14.38	0.0942551	Pre-genotype refinement		14.38	0.939875	Pre-genotype refinement		14.38	0.945496	Pre-genotype refinement		14.38	0.979399	before beagle phasing
14.38	0.070229	Pre-genotype refinement		14.38	0.955572	Pre-genotype refinement		14.38	0.959341	Pre-genotype refinement		14.38	0.984715	before beagle phasing
14.43	0.0912824	Pre-genotype refinement		14.43	0.942843	Pre-genotype refinement		14.43	0.947317	Pre-genotype refinement		14.43	0.979994	before beagle phasing
14.49	0.0786743	Pre-genotype refinement		14.49	0.950205	Pre-genotype refinement		14.49	0.954363	Pre-genotype refinement		14.49	0.982924	before beagle phasing
14.52	0.0680522	Pre-genotype refinement		14.52	0.956838	Pre-genotype refinement		14.52	0.960819	Pre-genotype refinement		14.52	0.985212	before beagle phasing
14.54	0.0682226	Pre-genotype refinement		14.54	0.956709	Pre-genotype refinement		14.54	0.9603	Pre-genotype refinement		14.54	0.984559	before beagle phasing
14.58	0.0732618	Pre-genotype refinement		14.58	0.953855	Pre-genotype refinement		14.58	0.957883	Pre-genotype refinement		14.58	0.984032	before beagle phasing
14.61	0.0725333	Pre-genotype refinement		14.61	0.954514	Pre-genotype refinement		14.61	0.958219	Pre-genotype refinement		14.61	0.984256	before beagle phasing
14.65	0.0729302	Pre-genotype refinement		14.65	0.953979	Pre-genotype refinement		14.65	0.957313	Pre-genotype refinement		14.65	0.983951	before beagle phasing
14.67	0.0648463	Pre-genotype refinement		14.67	0.959304	Pre-genotype refinement		14.67	0.962322	Pre-genotype refinement		14.67	0.985794	before beagle phasing
14.7	0.10162	Pre-genotype refinement		14.7	0.935673	Pre-genotype refinement		14.7	0.940358	Pre-genotype refinement		14.7	0.977156	before beagle phasing
14.74	0.0554608	Pre-genotype refinement		14.74	0.96507	Pre-genotype refinement		14.74	0.967574	Pre-genotype refinement		14.74	0.9878	before beagle phasing
14.81	0.0640105	Pre-genotype refinement		14.81	0.960024	Pre-genotype refinement		14.81	0.963133	Pre-genotype refinement		14.81	0.986547	before beagle phasing
14.82	0.0729529	Pre-genotype refinement		14.82	0.954618	Pre-genotype refinement		14.82	0.958253	Pre-genotype refinement		14.82	0.984617	before beagle phasing
14.84	0.0843419	Pre-genotype refinement		14.84	0.946749	Pre-genotype refinement		14.84	0.950552	Pre-genotype refinement		14.84	0.981488	before beagle phasing
14.86	0.0701154	Pre-genotype refinement		14.86	0.955933	Pre-genotype refinement		14.86	0.959264	Pre-genotype refinement		14.86	0.984372	before beagle phasing
14.93	0.065039	Pre-genotype refinement		14.93	0.959668	Pre-genotype refinement		14.93	0.962765	Pre-genotype refinement		14.93	0.98593	before beagle phasing
14.94	0.0732176	Pre-genotype refinement		14.94	0.953213	Pre-genotype refinement		14.94	0.957518	Pre-genotype refinement		14.94	0.983255	before beagle phasing
14.95	0.0555941	Pre-genotype refinement		14.95	0.965107	Pre-genotype refinement		14.95	0.968118	Pre-genotype refinement		14.95	0.987799	before beagle phasing
14.97	0.0620186	Pre-genotype refinement		14.97	0.960881	Pre-genotype refinement		14.97	0.963998	Pre-genotype refinement		14.97	0.986496	before beagle phasing
15.03	0.0674268	Pre-genotype refinement		15.03	0.957783	Pre-genotype refinement		15.03	0.960757	Pre-genotype refinement		15.03	0.985309	before beagle phasing
15.07	0.0576437	Pre-genotype refinement		15.07	0.963766	Pre-genotype refinement		15.07	0.966691	Pre-genotype refinement		15.07	0.987354	before beagle phasing
15.15	0.0520575	Pre-genotype refinement		15.15	0.968234	Pre-genotype refinement		15.15	0.970879	Pre-genotype refinement		15.15	0.988834	before beagle phasing
15.16	0.0620479	Pre-genotype refinement		15.16	0.960878	Pre-genotype refinement		15.16	0.963993	Pre-genotype refinement		15.16	0.986039	before beagle phasing
15.26	0.0503264	Pre-genotype refinement		15.26	0.96834	Pre-genotype refinement		15.26	0.971052	Pre-genotype refinement		15.26	0.988705	before beagle phasing
15.32	0.0511626	Pre-genotype refinement		15.32	0.968107	Pre-genotype refinement		15.32	0.970663	Pre-genotype refinement		15.32	0.988877	before beagle phasing
15.34	0.0650061	Pre-genotype refinement		15.34	0.960018	Pre-genotype refinement		15.34	0.962659	Pre-genotype refinement		15.34	0.985905	before beagle phasing
15.41	0.0583675	Pre-genotype refinement		15.41	0.962718	Pre-genotype refinement		15.41	0.966401	Pre-genotype refinement		15.41	0.986844	before beagle phasing
15.42	0.049618	Pre-genotype refinement		15.42	0.968906	Pre-genotype refinement		15.42	0.971332	Pre-genotype refinement		15.42	0.989081	before beagle phasing
15.53	0.053102	Pre-genotype refinement		15.53	0.96604	Pre-genotype refinement		15.53	0.969578	Pre-genotype refinement		15.53	0.987784	before beagle phasing
15.54	0.0547011	Pre-genotype refinement		15.54	0.965676	Pre-genotype refinement		15.54	0.968623	Pre-genotype refinement		15.54	0.988354	before beagle phasing
15.57	0.054424	Pre-genotype refinement		15.57	0.965163	Pre-genotype refinement		15.57	0.968413	Pre-genotype refinement		15.57	0.988179	before beagle phasing
15.59	0.0934059	Pre-genotype refinement		15.59	0.941809	Pre-genotype refinement		15.59	0.946139	Pre-genotype refinement		15.59	0.980238	before beagle phasing
15.64	0.0598863	Pre-genotype refinement		15.64	0.961779	Pre-genotype refinement		15.64	0.965204	Pre-genotype refinement		15.64	0.986529	before beagle phasing
15.64	0.0609339	Pre-genotype refinement		15.64	0.962162	Pre-genotype refinement		15.64	0.964804	Pre-genotype refinement		15.64	0.986839	before beagle phasing
15.67	0.0488087	Pre-genotype refinement		15.67	0.967691	Pre-genotype refinement		15.67	0.971586	Pre-genotype refinement		15.67	0.988172	before beagle phasing
15.73	0.0463988	Pre-genotype refinement		15.73	0.970897	Pre-genotype refinement		15.73	0.97337	Pre-genotype refinement		15.73	0.989852	before beagle phasing
15.79	0.0453546	Pre-genotype refinement		15.79	0.971796	Pre-genotype refinement		15.79	0.974013	Pre-genotype refinement		15.79	0.989983	before beagle phasing
15.84	0.0402527	Pre-genotype refinement		15.84	0.975012	Pre-genotype refinement		15.84	0.977086	Pre-genotype refinement		15.84	0.991094	before beagle phasing
15.85	0.0509968	Pre-genotype refinement		15.85	0.967448	Pre-genotype refinement		15.85	0.970935	Pre-genotype refinement		15.85	0.988515	before beagle phasing
15.91	0.0558445	Pre-genotype refinement		15.91	0.964254	Pre-genotype refinement		15.91	0.967862	Pre-genotype refinement		15.91	0.988052	before beagle phasing
15.96	0.0510834	Pre-genotype refinement		15.96	0.968354	Pre-genotype refinement		15.96	0.971073	Pre-genotype refinement		15.96	0.989258	before beagle phasing
16	0.0440909	Pre-genotype refinement		16	0.9724	Pre-genotype refinement		16	0.974795	Pre-genotype refinement		16	0.99032	before beagle phasing
16.04	0.0534466	Pre-genotype refinement		16.04	0.966652	Pre-genotype refinement		16.04	0.969398	Pre-genotype refinement		16.04	0.988845	before beagle phasing
16.14	0.0458225	Pre-genotype refinement		16.14	0.971498	Pre-genotype refinement		16.14	0.97395	Pre-genotype refinement		16.14	0.990339	before beagle phasing
16.22	0.0372719	Pre-genotype refinement		16.22	0.976027	Pre-genotype refinement		16.22	0.978579	Pre-genotype refinement		16.22	0.991793	before beagle phasing
16.33	0.057111	Pre-genotype refinement		16.33	0.964093	Pre-genotype refinement		16.33	0.967093	Pre-genotype refinement		16.33	0.987793	before beagle phasing
16.41	0.0414999	Pre-genotype refinement		16.41	0.973272	Pre-genotype refinement		16.41	0.975631	Pre-genotype refinement		16.41	0.990369	before beagle phasing
16.51	0.0367722	Pre-genotype refinement		16.51	0.976823	Pre-genotype refinement		16.51	0.97886	Pre-genotype refinement		16.51	0.991745	before beagle phasing
16.62	0.0447898	Pre-genotype refinement		16.62	0.971107	Pre-genotype refinement		16.62	0.974094	Pre-genotype refinement		16.62	0.990684	before beagle phasing
16.65	0.0538921	Pre-genotype refinement		16.65	0.964779	Pre-genotype refinement		16.65	0.969075	Pre-genotype refinement		16.65	0.987939	before beagle phasing
16.67	0.0441898	Pre-genotype refinement		16.67	0.9713	Pre-genotype refinement		16.67	0.973958	Pre-genotype refinement		16.67	0.990201	before beagle phasing
16.72	0.0394922	Pre-genotype refinement		16.72	0.974736	Pre-genotype refinement		16.72	0.977373	Pre-genotype refinement		16.72	0.990805	before beagle phasing
16.83	0.0341421	Pre-genotype refinement		16.83	0.978344	Pre-genotype refinement		16.83	0.980363	Pre-genotype refinement		16.83	0.992308	before beagle phasing
16.84	0.0374718	Pre-genotype refinement		16.84	0.976331	Pre-genotype refinement		16.84	0.978712	Pre-genotype refinement		16.84	0.991902	before beagle phasing
16.96	0.0363367	Pre-genotype refinement		16.96	0.977027	Pre-genotype refinement		16.96	0.979268	Pre-genotype refinement		16.96	0.992129	before beagle phasing
17.03	0.0416751	Pre-genotype refinement		17.03	0.973754	Pre-genotype refinement		17.03	0.976096	Pre-genotype refinement		17.03	0.990995	before beagle phasing
17.03	0.0351165	Pre-genotype refinement		17.03	0.977817	Pre-genotype refinement		17.03	0.979419	Pre-genotype refinement		17.03	0.992163	before beagle phasing
17.11	0.031068	Pre-genotype refinement		17.11	0.979586	Pre-genotype refinement		17.11	0.981967	Pre-genotype refinement		17.11	0.992329	before beagle phasing
17.15	0.0333566	Pre-genotype refinement		17.15	0.978824	Pre-genotype refinement		17.15	0.980852	Pre-genotype refinement		17.15	0.992784	before beagle phasing
17.22	0.040571	Pre-genotype refinement		17.22	0.974683	Pre-genotype refinement		17.22	0.976719	Pre-genotype refinement		17.22	0.991203	before beagle phasing
17.25	0.0349641	Pre-genotype refinement		17.25	0.978108	Pre-genotype refinement		17.25	0.97982	Pre-genotype refinement		17.25	0.992223	before beagle phasing
17.32	0.033453	Pre-genotype refinement		17.32	0.978948	Pre-genotype refinement		17.32	0.980977	Pre-genotype refinement		17.32	0.992568	before beagle phasing
17.35	0.0327793	Pre-genotype refinement		17.35	0.978051	Pre-genotype refinement		17.35	0.981065	Pre-genotype refinement		17.35	0.991905	before beagle phasing
17.38	0.0436531	Pre-genotype refinement		17.38	0.972143	Pre-genotype refinement		17.38	0.97503	Pre-genotype refinement		17.38	0.990418	before beagle phasing
17.44	0.0398529	Pre-genotype refinement		17.44	0.97499	Pre-genotype refinement		17.44	0.976997	Pre-genotype refinement		17.44	0.991121	before beagle phasing
17.45	0.0301422	Pre-genotype refinement		17.45	0.981185	Pre-genotype refinement		17.45	0.98291	Pre-genotype refinement		17.45	0.993332	before beagle phasing
17.57	0.0307757	Pre-genotype refinement		17.57	0.980754	Pre-genotype refinement		17.57	0.982235	Pre-genotype refinement		17.57	0.993124	before beagle phasing
17.59	0.029421	Pre-genotype refinement		17.59	0.981454	Pre-genotype refinement		17.59	0.983202	Pre-genotype refinement		17.59	0.993561	before beagle phasing
17.59	0.0304399	Pre-genotype refinement		17.59	0.979872	Pre-genotype refinement		17.59	0.982247	Pre-genotype refinement		17.59	0.99266	before beagle phasing
17.61	0.0287498	Pre-genotype refinement		17.61	0.979373	Pre-genotype refinement		17.61	0.983518	Pre-genotype refinement		17.61	0.992315	before beagle phasing
17.66	0.0311696	Pre-genotype refinement		17.66	0.980237	Pre-genotype refinement		17.66	0.982151	Pre-genotype refinement		17.66	0.992857	before beagle phasing
17.79	0.0263303	Pre-genotype refinement		17.79	0.983271	Pre-genotype refinement		17.79	0.98486	Pre-genotype refinement		17.79	0.99436	before beagle phasing
17.88	0.0322059	Pre-genotype refinement		17.88	0.979557	Pre-genotype refinement		17.88	0.981156	Pre-genotype refinement		17.88	0.992836	before beagle phasing
17.93	0.0288204	Pre-genotype refinement		17.93	0.981274	Pre-genotype refinement		17.93	0.983528	Pre-genotype refinement		17.93	0.993102	before beagle phasing
17.94	0.0321538	Pre-genotype refinement		17.94	0.979575	Pre-genotype refinement		17.94	0.98125	Pre-genotype refinement		17.94	0.992578	before beagle phasing
18	0.0282607	Pre-genotype refinement		18	0.980745	Pre-genotype refinement		18	0.983635	Pre-genotype refinement		18	0.992093	before beagle phasing
18.01	0.0322632	Pre-genotype refinement		18.01	0.979362	Pre-genotype refinement		18.01	0.981317	Pre-genotype refinement		18.01	0.992919	before beagle phasing
18.04	0.0367185	Pre-genotype refinement		18.04	0.976926	Pre-genotype refinement		18.04	0.978833	Pre-genotype refinement		18.04	0.991975	before beagle phasing
18.15	0.0222488	Pre-genotype refinement		18.15	0.986014	Pre-genotype refinement		18.15	0.987254	Pre-genotype refinement		18.15	0.994859	before beagle phasing
18.16	0.0315221	Pre-genotype refinement		18.16	0.980043	Pre-genotype refinement		18.16	0.981956	Pre-genotype refinement		18.16	0.992906	before beagle phasing
18.35	0.0272337	Pre-genotype refinement		18.35	0.982798	Pre-genotype refinement		18.35	0.984432	Pre-genotype refinement		18.35	0.993917	before beagle phasing
18.4	0.024708	Pre-genotype refinement		18.4	0.984019	Pre-genotype refinement		18.4	0.985919	Pre-genotype refinement		18.4	0.994209	before beagle phasing
18.47	0.0188684	Pre-genotype refinement		18.47	0.988017	Pre-genotype refinement		18.47	0.989203	Pre-genotype refinement		18.47	0.995889	before beagle phasing
18.6	0.0218054	Pre-genotype refinement		18.6	0.986149	Pre-genotype refinement		18.6	0.987555	Pre-genotype refinement		18.6	0.995108	before beagle phasing
18.64	0.0301576	Pre-genotype refinement		18.64	0.980909	Pre-genotype refinement		18.64	0.982589	Pre-genotype refinement		18.64	0.993022	before beagle phasing
18.67	0.0233215	Pre-genotype refinement		18.67	0.985148	Pre-genotype refinement		18.67	0.98652	Pre-genotype refinement		18.67	0.994825	before beagle phasing
18.72	0.0183372	Pre-genotype refinement		18.72	0.98821	Pre-genotype refinement		18.72	0.989545	Pre-genotype refinement		18.72	0.995805	before beagle phasing
18.8	0.0383101	Pre-genotype refinement		18.8	0.975574	Pre-genotype refinement		18.8	0.977584	Pre-genotype refinement		18.8	0.991272	before beagle phasing
18.81	0.0246653	Pre-genotype refinement		18.81	0.984315	Pre-genotype refinement		18.81	0.985825	Pre-genotype refinement		18.81	0.994343	before beagle phasing
18.89	0.0186415	Pre-genotype refinement		18.89	0.987936	Pre-genotype refinement		18.89	0.989283	Pre-genotype refinement		18.89	0.995741	before beagle phasing
18.95	0.019936	Pre-genotype refinement		18.95	0.987257	Pre-genotype refinement		18.95	0.988566	Pre-genotype refinement		18.95	0.995517	before beagle phasing
19.01	0.0190262	Pre-genotype refinement		19.01	0.98792	Pre-genotype refinement		19.01	0.989111	Pre-genotype refinement		19.01	0.995678	before beagle phasing
19.09	0.0194532	Pre-genotype refinement		19.09	0.987762	Pre-genotype refinement		19.09	0.988889	Pre-genotype refinement		19.09	0.995588	before beagle phasing
19.09	0.0202552	Pre-genotype refinement		19.09	0.98701	Pre-genotype refinement		19.09	0.98819	Pre-genotype refinement		19.09	0.995348	before beagle phasing
19.22	0.0190792	Pre-genotype refinement		19.22	0.986971	Pre-genotype refinement		19.22	0.988952	Pre-genotype refinement		19.22	0.995294	before beagle phasing
19.32	0.0177193	Pre-genotype refinement		19.32	0.988386	Pre-genotype refinement		19.32	0.989671	Pre-genotype refinement		19.32	0.996106	before beagle phasing
19.4	0.0380322	Pre-genotype refinement		19.4	0.976529	Pre-genotype refinement		19.4	0.978523	Pre-genotype refinement		19.4	0.991757	before beagle phasing
19.45	0.0199389	Pre-genotype refinement		19.45	0.987405	Pre-genotype refinement		19.45	0.988824	Pre-genotype refinement		19.45	0.995934	before beagle phasing
19.59	0.0180985	Pre-genotype refinement		19.59	0.988398	Pre-genotype refinement		19.59	0.98957	Pre-genotype refinement		19.59	0.995904	before beagle phasing
19.71	0.0142762	Pre-genotype refinement		19.71	0.990731	Pre-genotype refinement		19.71	0.991885	Pre-genotype refinement		19.71	0.996801	before beagle phasing
19.73	0.0178822	Pre-genotype refinement		19.73	0.988776	Pre-genotype refinement		19.73	0.989943	Pre-genotype refinement		19.73	0.996031	before beagle phasing
19.76	0.0252523	Pre-genotype refinement		19.76	0.983963	Pre-genotype refinement		19.76	0.985766	Pre-genotype refinement		19.76	0.994632	before beagle phasing
19.88	0.0169208	Pre-genotype refinement		19.88	0.989215	Pre-genotype refinement		19.88	0.990691	Pre-genotype refinement		19.88	0.996886	before beagle phasing
19.99	0.0176578	Pre-genotype refinement		19.99	0.988826	Pre-genotype refinement		19.99	0.990071	Pre-genotype refinement		19.99	0.996107	before beagle phasing
20.01	0.0225737	Pre-genotype refinement		20.01	0.985396	Pre-genotype refinement		20.01	0.987068	Pre-genotype refinement		20.01	0.994602	before beagle phasing
20.22	0.0230438	Pre-genotype refinement		20.22	0.985165	Pre-genotype refinement		20.22	0.986721	Pre-genotype refinement		20.22	0.995036	before beagle phasing
20.38	0.0149746	Pre-genotype refinement		20.38	0.990329	Pre-genotype refinement		20.38	0.991355	Pre-genotype refinement		20.38	0.996628	before beagle phasing
20.41	0.0228808	Pre-genotype refinement		20.41	0.983438	Pre-genotype refinement		20.41	0.986636	Pre-genotype refinement		20.41	0.993755	before beagle phasing
20.42	0.0128534	Pre-genotype refinement		20.42	0.991657	Pre-genotype refinement		20.42	0.99258	Pre-genotype refinement		20.42	0.99689	before beagle phasing
20.57	0.0113109	Pre-genotype refinement		20.57	0.992797	Pre-genotype refinement		20.57	0.993648	Pre-genotype refinement		20.57	0.997403	before beagle phasing
20.64	0.0159037	Pre-genotype refinement		20.64	0.98976	Pre-genotype refinement		20.64	0.990784	Pre-genotype refinement		20.64	0.996254	before beagle phasing
20.8	0.0120211	Pre-genotype refinement		20.8	0.992269	Pre-genotype refinement		20.8	0.993073	Pre-genotype refinement		20.8	0.997216	before beagle phasing
20.93	0.011808	Pre-genotype refinement		20.93	0.992336	Pre-genotype refinement		20.93	0.993233	Pre-genotype refinement		20.93	0.997304	before beagle phasing
21.06	0.0370398	Pre-genotype refinement		21.06	0.976661	Pre-genotype refinement		21.06	0.978873	Pre-genotype refinement		21.06	0.990339	before beagle phasing
21.1	0.0178955	Pre-genotype refinement		21.1	0.988807	Pre-genotype refinement		21.1	0.990064	Pre-genotype refinement		21.1	0.996318	before beagle phasing
21.14	0.0175845	Pre-genotype refinement		21.14	0.988329	Pre-genotype refinement		21.14	0.990113	Pre-genotype refinement		21.14	0.995969	before beagle phasing
21.27	0.0100231	Pre-genotype refinement		21.27	0.99366	Pre-genotype refinement		21.27	0.994277	Pre-genotype refinement		21.27	0.997694	before beagle phasing
21.31	0.0112869	Pre-genotype refinement		21.31	0.992733	Pre-genotype refinement		21.31	0.99343	Pre-genotype refinement		21.31	0.997359	before beagle phasing
21.6	0.0177503	Pre-genotype refinement		21.6	0.988685	Pre-genotype refinement		21.6	0.990168	Pre-genotype refinement		21.6	0.997549	before beagle phasing
21.76	0.0201592	Pre-genotype refinement		21.76	0.987026	Pre-genotype refinement		21.76	0.988375	Pre-genotype refinement		21.76	0.995428	before beagle phasing
21.85	0.00795203	Pre-genotype refinement		21.85	0.994781	Pre-genotype refinement		21.85	0.995469	Pre-genotype refinement		21.85	0.998124	before beagle phasing
22.12	0.0185265	Pre-genotype refinement		22.12	0.98812	Pre-genotype refinement		22.12	0.989578	Pre-genotype refinement		22.12	0.996049	before beagle phasing
22.13	0.00878225	Pre-genotype refinement		22.13	0.994354	Pre-genotype refinement		22.13	0.995002	Pre-genotype refinement		22.13	0.998055	before beagle phasing
22.15	0.00988109	Pre-genotype refinement		22.15	0.993689	Pre-genotype refinement		22.15	0.994488	Pre-genotype refinement		22.15	0.997805	before beagle phasing
22.28	0.0118616	Pre-genotype refinement		22.28	0.992256	Pre-genotype refinement		22.28	0.993303	Pre-genotype refinement		22.28	0.997499	before beagle phasing
22.38	0.00789433	Pre-genotype refinement		22.38	0.994938	Pre-genotype refinement		22.38	0.995605	Pre-genotype refinement		22.38	0.998156	before beagle phasing
22.45	0.020325	Pre-genotype refinement		22.45	0.986823	Pre-genotype refinement		22.45	0.988281	Pre-genotype refinement		22.45	0.995279	before beagle phasing
23.01	0.00858831	Pre-genotype refinement		23.01	0.99441	Pre-genotype refinement		23.01	0.994952	Pre-genotype refinement		23.01	0.997943	before beagle phasing
23.06	0.00991827	Pre-genotype refinement		23.06	0.993695	Pre-genotype refinement		23.06	0.994417	Pre-genotype refinement		23.06	0.997673	before beagle phasing
23.25	0.00731365	Pre-genotype refinement		23.25	0.995205	Pre-genotype refinement		23.25	0.995929	Pre-genotype refinement		23.25	0.998246	before beagle phasing
23.36	0.0065142	Pre-genotype refinement		23.36	0.995839	Pre-genotype refinement		23.36	0.99642	Pre-genotype refinement		23.36	0.998496	before beagle phasing
23.38	0.00706581	Pre-genotype refinement		23.38	0.995322	Pre-genotype refinement		23.38	0.995992	Pre-genotype refinement		23.38	0.998433	before beagle phasing
23.53	0.00536578	Pre-genotype refinement		23.53	0.996514	Pre-genotype refinement		23.53	0.9969	Pre-genotype refinement		23.53	0.99872	before beagle phasing
23.72	0.00697683	Pre-genotype refinement		23.72	0.995434	Pre-genotype refinement		23.72	0.995969	Pre-genotype refinement		23.72	0.998249	before beagle phasing
24.41	0.00587133	Pre-genotype refinement		24.41	0.996108	Pre-genotype refinement		24.41	0.996575	Pre-genotype refinement		24.41	0.998618	before beagle phasing
25.32	0.00436597	Pre-genotype refinement		25.32	0.996959	Pre-genotype refinement		25.32	0.99761	Pre-genotype refinement		25.32	0.999126	before beagle phasing
25.44	0.00634806	Pre-genotype refinement		25.44	0.995702	Pre-genotype refinement		25.44	0.996503	Pre-genotype refinement		25.44	0.998663	before beagle phasing
32.99	0.000666884	Pre-genotype refinement		32.99	0.999376	Pre-genotype refinement		32.99	0.999541	Pre-genotype refinement		32.99	0.999714	before beagle phasing
35.44	0.000680488	Pre-genotype refinement		35.44	0.999444	Pre-genotype refinement		35.44	0.999619	Pre-genotype refinement		35.44	0.999852	before beagle phasing
36.09	0.0002693	Pre-genotype refinement		36.09	0.999698	Pre-genotype refinement		36.09	0.999833	Pre-genotype refinement		36.09	0.999923	before beagle phasing
36.7	0.000435525	Pre-genotype refinement		36.7	0.999603	Pre-genotype refinement		36.7	0.999714	Pre-genotype refinement		36.7	0.999919	before beagle phasing
39.97	0.000203284	Pre-genotype refinement		39.97	0.99978	Pre-genotype refinement		39.97	0.999882	Pre-genotype refinement		39.97	0.999967	before beagle phasing
41.12	0.0003564	Pre-genotype refinement		41.12	0.999679	Pre-genotype refinement		41.12	0.999775	Pre-genotype refinement		41.12	0.999905	before beagle phasing
41.78	0.000401366	Pre-genotype refinement		41.78	0.999658	Pre-genotype refinement		41.78	0.999728	Pre-genotype refinement		41.78	0.999385	before beagle phasing
41.8	0.000236672	Pre-genotype refinement		41.8	0.999736	Pre-genotype refinement		41.8	0.999865	Pre-genotype refinement		41.8	0.999935	before beagle phasing
42.01	0.000249965	Pre-genotype refinement		42.01	0.999745	Pre-genotype refinement		42.01	0.999879	Pre-genotype refinement		42.01	0.999958	before beagle phasing
42.21	0.00067935	Pre-genotype refinement		42.21	0.999473	Pre-genotype refinement		42.21	0.999651	Pre-genotype refinement		42.21	0.999824	before beagle phasing
42.34	0.000397107	Pre-genotype refinement		42.34	0.999588	Pre-genotype refinement		42.34	0.999783	Pre-genotype refinement		42.34	0.99988	before beagle phasing
42.54	0.000599688	Pre-genotype refinement		42.54	0.999455	Pre-genotype refinement		42.54	0.999659	Pre-genotype refinement		42.54	0.999855	before beagle phasing
42.72	0.000154973	Pre-genotype refinement		42.72	0.999732	Pre-genotype refinement		42.72	0.999896	Pre-genotype refinement		42.72	0.999939	before beagle phasing
43.53	0.000274666	Pre-genotype refinement		43.53	0.999735	Pre-genotype refinement		43.53	0.999863	Pre-genotype refinement		43.53	0.999949	before beagle phasing
43.63	0.000147469	Pre-genotype refinement		43.63	0.999781	Pre-genotype refinement		43.63	0.999914	Pre-genotype refinement		43.63	0.999952	before beagle phasing
44.55	0.000157836	Pre-genotype refinement		44.55	0.998125	Pre-genotype refinement		44.55	0.999806	Pre-genotype refinement		44.55	0.999156	before beagle phasing
44.67	0.000299604	Pre-genotype refinement		44.67	0.999704	Pre-genotype refinement		44.67	0.99981	Pre-genotype refinement		44.67	0.999373	before beagle phasing
46.96	0.000237467	Pre-genotype refinement		46.96	0.999735	Pre-genotype refinement		46.96	0.999856	Pre-genotype refinement		46.96	0.999913	before beagle phasing
47.84	0.000381472	Pre-genotype refinement		47.84	0.999647	Pre-genotype refinement		47.84	0.999774	Pre-genotype refinement		47.84	0.999896	before beagle phasing
49.65	0.000318803	Pre-genotype refinement		49.65	0.999713	Pre-genotype refinement		49.65	0.999806	Pre-genotype refinement		49.65	0.999986	before beagle phasing
50.42	0.00018982	Pre-genotype refinement		50.42	0.999795	Pre-genotype refinement		50.42	0.999875	Pre-genotype refinement		50.42	0.999972	before beagle phasing
54.67	0.000232291	Pre-genotype refinement		54.67	0.999663	Pre-genotype refinement		54.67	0.999853	Pre-genotype refinement		54.67	0.999924	before beagle phasing
13.11	0.0221099	Post-genotype refinement		13.11	0.98596	Post-genotype refinement		13.11	0.992373	Post-genotype refinement		13.11	1	after beagle phasing
13.21	0.0173866	Post-genotype refinement		13.21	0.988198	Post-genotype refinement		13.21	0.994242	Post-genotype refinement		13.21	1	after beagle phasing
13.23	0.0192424	Post-genotype refinement		13.23	0.986061	Post-genotype refinement		13.23	0.993395	Post-genotype refinement		13.23	1	after beagle phasing
13.25	0.0162386	Post-genotype refinement		13.25	0.989208	Post-genotype refinement		13.25	0.994541	Post-genotype refinement		13.25	1	after beagle phasing
13.28	0.0136968	Post-genotype refinement		13.28	0.990824	Post-genotype refinement		13.28	0.995055	Post-genotype refinement		13.28	1	after beagle phasing
13.29	0.0142267	Post-genotype refinement		13.29	0.990452	Post-genotype refinement		13.29	0.995059	Post-genotype refinement		13.29	1	after beagle phasing
13.33	0.0139602	Post-genotype refinement		13.33	0.990279	Post-genotype refinement		13.33	0.995309	Post-genotype refinement		13.33	1	after beagle phasing
13.38	0.0178925	Post-genotype refinement		13.38	0.987842	Post-genotype refinement		13.38	0.993745	Post-genotype refinement		13.38	1	after beagle phasing
13.4	0.0175345	Post-genotype refinement		13.4	0.988124	Post-genotype refinement		13.4	0.993895	Post-genotype refinement		13.4	1	after beagle phasing
13.4	0.0137282	Post-genotype refinement		13.4	0.99069	Post-genotype refinement		13.4	0.995093	Post-genotype refinement		13.4	1	after beagle phasing
13.42	0.0131117	Post-genotype refinement		13.42	0.991293	Post-genotype refinement		13.42	0.995501	Post-genotype refinement		13.42	1	after beagle phasing
13.48	0.0181552	Post-genotype refinement		13.48	0.987849	Post-genotype refinement		13.48	0.993727	Post-genotype refinement		13.48	1	after beagle phasing
13.53	0.0168983	Post-genotype refinement		13.53	0.988525	Post-genotype refinement		13.53	0.994499	Post-genotype refinement		13.53	1	after beagle phasing
13.53	0.0133401	Post-genotype refinement		13.53	0.990504	Post-genotype refinement		13.53	0.995439	Post-genotype refinement		13.53	1	after beagle phasing
13.53	0.0184371	Post-genotype refinement		13.53	0.987295	Post-genotype refinement		13.53	0.993212	Post-genotype refinement		13.53	1	after beagle phasing
13.57	0.0145897	Post-genotype refinement		13.57	0.990363	Post-genotype refinement		13.57	0.99534	Post-genotype refinement		13.57	1	after beagle phasing
13.63	0.0159712	Post-genotype refinement		13.63	0.989221	Post-genotype refinement		13.63	0.994383	Post-genotype refinement		13.63	1	after beagle phasing
13.69	0.0149703	Post-genotype refinement		13.69	0.989717	Post-genotype refinement		13.69	0.994806	Post-genotype refinement		13.69	1	after beagle phasing
13.71	0.0120579	Post-genotype refinement		13.71	0.991377	Post-genotype refinement		13.71	0.995594	Post-genotype refinement		13.71	1	after beagle phasing
13.71	0.0129897	Post-genotype refinement		13.71	0.989745	Post-genotype refinement		13.71	0.995627	Post-genotype refinement		13.71	1	after beagle phasing
13.73	0.0142257	Post-genotype refinement		13.73	0.990312	Post-genotype refinement		13.73	0.995051	Post-genotype refinement		13.73	1	after beagle phasing
13.78	0.0161592	Post-genotype refinement		13.78	0.988984	Post-genotype refinement		13.78	0.994531	Post-genotype refinement		13.78	1	after beagle phasing
13.8	0.0169574	Post-genotype refinement		13.8	0.988487	Post-genotype refinement		13.8	0.99388	Post-genotype refinement		13.8	1	after beagle phasing
13.83	0.0152949	Post-genotype refinement		13.83	0.989708	Post-genotype refinement		13.83	0.994716	Post-genotype refinement		13.83	1	after beagle phasing
13.89	0.0117432	Post-genotype refinement		13.89	0.99063	Post-genotype refinement		13.89	0.995967	Post-genotype refinement		13.89	1	after beagle phasing
13.93	0.0149922	Post-genotype refinement		13.93	0.988479	Post-genotype refinement		13.93	0.994803	Post-genotype refinement		13.93	1	after beagle phasing
13.95	0.0166092	Post-genotype refinement		13.95	0.988223	Post-genotype refinement		13.95	0.99416	Post-genotype refinement		13.95	1	after beagle phasing
13.99	0.0124763	Post-genotype refinement		13.99	0.99138	Post-genotype refinement		13.99	0.995905	Post-genotype refinement		13.99	1	after beagle phasing
14.06	0.0119183	Post-genotype refinement		14.06	0.991841	Post-genotype refinement		14.06	0.995968	Post-genotype refinement		14.06	1	after beagle phasing
14.08	0.0148074	Post-genotype refinement		14.08	0.990096	Post-genotype refinement		14.08	0.994797	Post-genotype refinement		14.08	1	after beagle phasing
14.1	0.0166407	Post-genotype refinement		14.1	0.988746	Post-genotype refinement		14.1	0.993569	Post-genotype refinement		14.1	1	after beagle phasing
14.11	0.0137854	Post-genotype refinement		14.11	0.990662	Post-genotype refinement		14.11	0.995139	Post-genotype refinement		14.11	1	after beagle phasing
14.11	0.01492	Post-genotype refinement		14.11	0.99011	Post-genotype refinement		14.11	0.995015	Post-genotype refinement		14.11	1	after beagle phasing
14.15	0.0109141	Post-genotype refinement		14.15	0.992563	Post-genotype refinement		14.15	0.996381	Post-genotype refinement		14.15	1	after beagle phasing
14.19	0.0153089	Post-genotype refinement		14.19	0.989818	Post-genotype refinement		14.19	0.994921	Post-genotype refinement		14.19	1	after beagle phasing
14.21	0.0149677	Post-genotype refinement		14.21	0.989664	Post-genotype refinement		14.21	0.994724	Post-genotype refinement		14.21	1	after beagle phasing
14.23	0.013552	Post-genotype refinement		14.23	0.991013	Post-genotype refinement		14.23	0.995106	Post-genotype refinement		14.23	1	after beagle phasing
14.25	0.0175068	Post-genotype refinement		14.25	0.988114	Post-genotype refinement		14.25	0.994057	Post-genotype refinement		14.25	1	after beagle phasing
14.32	0.011986	Post-genotype refinement		14.32	0.991909	Post-genotype refinement		14.32	0.995828	Post-genotype refinement		14.32	1	after beagle phasing
14.34	0.0103891	Post-genotype refinement		14.34	0.991762	Post-genotype refinement		14.34	0.996541	Post-genotype refinement		14.34	1	after beagle phasing
14.38	0.0162203	Post-genotype refinement		14.38	0.988265	Post-genotype refinement		14.38	0.994544	Post-genotype refinement		14.38	1	after beagle phasing
14.38	0.0104806	Post-genotype refinement		14.38	0.992297	Post-genotype refinement		14.38	0.996464	Post-genotype refinement		14.38	1	after beagle phasing
14.43	0.0143937	Post-genotype refinement		14.43	0.990167	Post-genotype refinement		14.43	0.995152	Post-genotype refinement		14.43	1	after beagle phasing
14.49	0.0122197	Post-genotype refinement		14.49	0.99126	Post-genotype refinement		14.49	0.995831	Post-genotype refinement		14.49	1	after beagle phasing
14.52	0.0112112	Post-genotype refinement		14.52	0.991884	Post-genotype refinement		14.52	0.996204	Post-genotype refinement		14.52	1	after beagle phasing
14.54	0.0101632	Post-genotype refinement		14.54	0.99267	Post-genotype refinement		14.54	0.996577	Post-genotype refinement		14.54	1	after beagle phasing
14.58	0.0114605	Post-genotype refinement		14.58	0.991931	Post-genotype refinement		14.58	0.996212	Post-genotype refinement		14.58	1	after beagle phasing
14.61	0.01145	Post-genotype refinement		14.61	0.991969	Post-genotype refinement		14.61	0.996039	Post-genotype refinement		14.61	1	after beagle phasing
14.65	0.0101307	Post-genotype refinement		14.65	0.992869	Post-genotype refinement		14.65	0.996657	Post-genotype refinement		14.65	1	after beagle phasing
14.67	0.00942959	Post-genotype refinement		14.67	0.993572	Post-genotype refinement		14.67	0.996759	Post-genotype refinement		14.67	1	after beagle phasing
14.7	0.0163008	Post-genotype refinement		14.7	0.989089	Post-genotype refinement		14.7	0.994448	Post-genotype refinement		14.7	1	after beagle phasing
14.74	0.00800252	Post-genotype refinement		14.74	0.994416	Post-genotype refinement		14.74	0.997169	Post-genotype refinement		14.74	1	after beagle phasing
14.81	0.0105675	Post-genotype refinement		14.81	0.992876	Post-genotype refinement		14.81	0.996255	Post-genotype refinement		14.81	1	after beagle phasing
14.82	0.0118717	Post-genotype refinement		14.82	0.9919	Post-genotype refinement		14.82	0.995917	Post-genotype refinement		14.82	1	after beagle phasing
14.84	0.0130081	Post-genotype refinement		14.84	0.99117	Post-genotype refinement		14.84	0.995508	Post-genotype refinement		14.84	1	after beagle phasing
14.86	0.00991012	Post-genotype refinement		14.86	0.99294	Post-genotype refinement		14.86	0.996604	Post-genotype refinement		14.86	1	after beagle phasing
14.93	0.00961923	Post-genotype refinement		14.93	0.993523	Post-genotype refinement		14.93	0.996905	Post-genotype refinement		14.93	1	after beagle phasing
14.94	0.0117274	Post-genotype refinement		14.94	0.991205	Post-genotype refinement		14.94	0.996053	Post-genotype refinement		14.94	1	after beagle phasing
14.95	0.00861088	Post-genotype refinement		14.95	0.993843	Post-genotype refinement		14.95	0.997138	Post-genotype refinement		14.95	1	after beagle phasing
14.97	0.00946174	Post-genotype refinement		14.97	0.993395	Post-genotype refinement		14.97	0.99681	Post-genotype refinement		14.97	1	after beagle phasing
15.03	0.00971409	Post-genotype refinement		15.03	0.993449	Post-genotype refinement		15.03	0.996765	Post-genotype refinement		15.03	1	after beagle phasing
15.07	0.00918116	Post-genotype refinement		15.07	0.993757	Post-genotype refinement		15.07	0.997002	Post-genotype refinement		15.07	1	after beagle phasing
15.15	0.00820258	Post-genotype refinement		15.15	0.994513	Post-genotype refinement		15.15	0.997422	Post-genotype refinement		15.15	1	after beagle phasing
15.16	0.00897991	Post-genotype refinement		15.16	0.993469	Post-genotype refinement		15.16	0.996829	Post-genotype refinement		15.16	1	after beagle phasing
15.26	0.00741476	Post-genotype refinement		15.26	0.994609	Post-genotype refinement		15.26	0.997566	Post-genotype refinement		15.26	1	after beagle phasing
15.32	0.00768312	Post-genotype refinement		15.32	0.994622	Post-genotype refinement		15.32	0.99732	Post-genotype refinement		15.32	1	after beagle phasing
15.34	0.00879816	Post-genotype refinement		15.34	0.994073	Post-genotype refinement		15.34	0.99702	Post-genotype refinement		15.34	1	after beagle phasing
15.41	0.00928968	Post-genotype refinement		15.41	0.993022	Post-genotype refinement		15.41	0.997033	Post-genotype refinement		15.41	1	after beagle phasing
15.42	0.00759875	Post-genotype refinement		15.42	0.994693	Post-genotype refinement		15.42	0.997409	Post-genotype refinement		15.42	1	after beagle phasing
15.53	0.00801039	Post-genotype refinement		15.53	0.993535	Post-genotype refinement		15.53	0.99736	Post-genotype refinement		15.53	1	after beagle phasing
15.54	0.00915572	Post-genotype refinement		15.54	0.993725	Post-genotype refinement		15.54	0.996917	Post-genotype refinement		15.54	1	after beagle phasing
15.57	0.00892806	Post-genotype refinement		15.57	0.993258	Post-genotype refinement		15.57	0.996878	Post-genotype refinement		15.57	1	after beagle phasing
15.59	0.015602	Post-genotype refinement		15.59	0.989652	Post-genotype refinement		15.59	0.99452	Post-genotype refinement		15.59	1	after beagle phasing
15.64	0.00934784	Post-genotype refinement		15.64	0.993121	Post-genotype refinement		15.64	0.996834	Post-genotype refinement		15.64	1	after beagle phasing
15.64	0.00900731	Post-genotype refinement		15.64	0.993903	Post-genotype refinement		15.64	0.996885	Post-genotype refinement		15.64	1	after beagle phasing
15.67	0.00716015	Post-genotype refinement		15.67	0.993422	Post-genotype refinement		15.67	0.997624	Post-genotype refinement		15.67	1	after beagle phasing
15.73	0.0072269	Post-genotype refinement		15.73	0.994906	Post-genotype refinement		15.73	0.997616	Post-genotype refinement		15.73	1	after beagle phasing
15.79	0.00687073	Post-genotype refinement		15.79	0.99526	Post-genotype refinement		15.79	0.997727	Post-genotype refinement		15.79	1	after beagle phasing
15.84	0.00673204	Post-genotype refinement		15.84	0.995351	Post-genotype refinement		15.84	0.997639	Post-genotype refinement		15.84	1	after beagle phasing
15.85	0.00883504	Post-genotype refinement		15.85	0.99324	Post-genotype refinement		15.85	0.996969	Post-genotype refinement		15.85	1	after beagle phasing
15.91	0.00899238	Post-genotype refinement		15.91	0.993112	Post-genotype refinement		15.91	0.997114	Post-genotype refinement		15.91	1	after beagle phasing
15.96	0.00846583	Post-genotype refinement		15.96	0.993932	Post-genotype refinement		15.96	0.996956	Post-genotype refinement		15.96	1	after beagle phasing
16	0.0073627	Post-genotype refinement		16	0.994992	Post-genotype refinement		16	0.997543	Post-genotype refinement		16	1	after beagle phasing
16.04	0.00857179	Post-genotype refinement		16.04	0.994167	Post-genotype refinement		16.04	0.997178	Post-genotype refinement		16.04	1	after beagle phasing
16.14	0.00797905	Post-genotype refinement		16.14	0.994655	Post-genotype refinement		16.14	0.997362	Post-genotype refinement		16.14	1	after beagle phasing
16.22	0.00536365	Post-genotype refinement		16.22	0.995619	Post-genotype refinement		16.22	0.998324	Post-genotype refinement		16.22	1	after beagle phasing
16.33	0.00847153	Post-genotype refinement		16.33	0.993739	Post-genotype refinement		16.33	0.996944	Post-genotype refinement		16.33	1	after beagle phasing
16.41	0.00555702	Post-genotype refinement		16.41	0.995562	Post-genotype refinement		16.41	0.998107	Post-genotype refinement		16.41	1	after beagle phasing
16.51	0.00561308	Post-genotype refinement		16.51	0.995992	Post-genotype refinement		16.51	0.998181	Post-genotype refinement		16.51	1	after beagle phasing
16.62	0.0106648	Post-genotype refinement		16.62	0.99219	Post-genotype refinement		16.62	0.995266	Post-genotype refinement		16.62	1	after beagle phasing
16.65	0.00984807	Post-genotype refinement		16.65	0.992051	Post-genotype refinement		16.65	0.9966	Post-genotype refinement		16.65	1	after beagle phasing
16.67	0.00680085	Post-genotype refinement		16.67	0.994828	Post-genotype refinement		16.67	0.997687	Post-genotype refinement		16.67	1	after beagle phasing
16.72	0.00608682	Post-genotype refinement		16.72	0.995247	Post-genotype refinement		16.72	0.997992	Post-genotype refinement		16.72	1	after beagle phasing
16.83	0.00500552	Post-genotype refinement		16.83	0.996177	Post-genotype refinement		16.83	0.99837	Post-genotype refinement		16.83	1	after beagle phasing
16.84	0.00650507	Post-genotype refinement		16.84	0.995479	Post-genotype refinement		16.84	0.997971	Post-genotype refinement		16.84	1	after beagle phasing
16.96	0.00625498	Post-genotype refinement		16.96	0.995401	Post-genotype refinement		16.96	0.997846	Post-genotype refinement		16.96	1	after beagle phasing
17.03	0.00655899	Post-genotype refinement		17.03	0.995237	Post-genotype refinement		17.03	0.997737	Post-genotype refinement		17.03	1	after beagle phasing
17.03	0.00508482	Post-genotype refinement		17.03	0.996346	Post-genotype refinement		17.03	0.998146	Post-genotype refinement		17.03	1	after beagle phasing
17.11	0.00489015	Post-genotype refinement		17.11	0.995768	Post-genotype refinement		17.11	0.99829	Post-genotype refinement		17.11	1	after beagle phasing
17.15	0.00548346	Post-genotype refinement		17.15	0.995761	Post-genotype refinement		17.15	0.997978	Post-genotype refinement		17.15	1	after beagle phasing
17.22	0.00614288	Post-genotype refinement		17.22	0.995814	Post-genotype refinement		17.22	0.998032	Post-genotype refinement		17.22	1	after beagle phasing
17.25	0.00494665	Post-genotype refinement		17.25	0.996406	Post-genotype refinement		17.25	0.998218	Post-genotype refinement		17.25	1	after beagle phasing
17.32	0.00557408	Post-genotype refinement		17.32	0.995981	Post-genotype refinement		17.32	0.998138	Post-genotype refinement		17.32	1	after beagle phasing
17.35	0.00515944	Post-genotype refinement		17.35	0.994999	Post-genotype refinement		17.35	0.998188	Post-genotype refinement		17.35	1	after beagle phasing
17.38	0.00714187	Post-genotype refinement		17.38	0.994469	Post-genotype refinement		17.38	0.9976	Post-genotype refinement		17.38	1	after beagle phasing
17.44	0.00615792	Post-genotype refinement		17.44	0.995514	Post-genotype refinement		17.44	0.997811	Post-genotype refinement		17.44	1	after beagle phasing
17.45	0.00534925	Post-genotype refinement		17.45	0.996206	Post-genotype refinement		17.45	0.998198	Post-genotype refinement		17.45	1	after beagle phasing
17.57	0.0053142	Post-genotype refinement		17.57	0.996419	Post-genotype refinement		17.57	0.998067	Post-genotype refinement		17.57	1	after beagle phasing
17.59	0.00457841	Post-genotype refinement		17.59	0.996629	Post-genotype refinement		17.59	0.998453	Post-genotype refinement		17.59	1	after beagle phasing
17.59	0.00520473	Post-genotype refinement		17.59	0.99557	Post-genotype refinement		17.59	0.998175	Post-genotype refinement		17.59	1	after beagle phasing
17.61	0.00517312	Post-genotype refinement		17.61	0.993898	Post-genotype refinement		17.61	0.998219	Post-genotype refinement		17.61	1	after beagle phasing
17.66	0.00523268	Post-genotype refinement		17.66	0.996115	Post-genotype refinement		17.66	0.99819	Post-genotype refinement		17.66	1	after beagle phasing
17.79	0.00507218	Post-genotype refinement		17.79	0.996305	Post-genotype refinement		17.79	0.998021	Post-genotype refinement		17.79	1	after beagle phasing
17.88	0.00496788	Post-genotype refinement		17.88	0.996399	Post-genotype refinement		17.88	0.998154	Post-genotype refinement		17.88	1	after beagle phasing
17.93	0.00490463	Post-genotype refinement		17.93	0.995964	Post-genotype refinement		17.93	0.998362	Post-genotype refinement		17.93	1	after beagle phasing
17.94	0.00448501	Post-genotype refinement		17.94	0.996583	Post-genotype refinement		17.94	0.99839	Post-genotype refinement		17.94	1	after beagle phasing
18	0.00524273	Post-genotype refinement		18	0.994945	Post-genotype refinement		18	0.998079	Post-genotype refinement		18	1	after beagle phasing
18.01	0.00473978	Post-genotype refinement		18.01	0.996255	Post-genotype refinement		18.01	0.998348	Post-genotype refinement		18.01	1	after beagle phasing
18.04	0.00640387	Post-genotype refinement		18.04	0.995641	Post-genotype refinement		18.04	0.997715	Post-genotype refinement		18.04	1	after beagle phasing
18.15	0.00359195	Post-genotype refinement		18.15	0.997419	Post-genotype refinement		18.15	0.998766	Post-genotype refinement		18.15	1	after beagle phasing
18.16	0.00530873	Post-genotype refinement		18.16	0.996121	Post-genotype refinement		18.16	0.998202	Post-genotype refinement		18.16	1	after beagle phasing
18.35	0.00412088	Post-genotype refinement		18.35	0.996807	Post-genotype refinement		18.35	0.998591	Post-genotype refinement		18.35	1	after beagle phasing
18.4	0.00417706	Post-genotype refinement		18.4	0.996582	Post-genotype refinement		18.4	0.99862	Post-genotype refinement		18.4	1	after beagle phasing
18.47	0.00313787	Post-genotype refinement		18.47	0.997683	Post-genotype refinement		18.47	0.998908	Post-genotype refinement		18.47	1	after beagle phasing
18.6	0.00387496	Post-genotype refinement		18.6	0.997122	Post-genotype refinement		18.6	0.998655	Post-genotype refinement		18.6	1	after beagle phasing
18.64	0.00436228	Post-genotype refinement		18.64	0.996699	Post-genotype refinement		18.64	0.998532	Post-genotype refinement		18.64	1	after beagle phasing
18.67	0.00381145	Post-genotype refinement		18.67	0.997204	Post-genotype refinement		18.67	0.998702	Post-genotype refinement		18.67	1	after beagle phasing
18.72	0.00307688	Post-genotype refinement		18.72	0.997563	Post-genotype refinement		18.72	0.998989	Post-genotype refinement		18.72	1	after beagle phasing
18.8	0.00626839	Post-genotype refinement		18.8	0.995524	Post-genotype refinement		18.8	0.997821	Post-genotype refinement		18.8	1	after beagle phasing
18.81	0.00377734	Post-genotype refinement		18.81	0.997046	Post-genotype refinement		18.81	0.998632	Post-genotype refinement		18.81	1	after beagle phasing
18.89	0.00296079	Post-genotype refinement		18.89	0.997517	Post-genotype refinement		18.89	0.998956	Post-genotype refinement		18.89	1	after beagle phasing
18.95	0.00352062	Post-genotype refinement		18.95	0.997395	Post-genotype refinement		18.95	0.998796	Post-genotype refinement		18.95	1	after beagle phasing
19.01	0.00320354	Post-genotype refinement		19.01	0.997629	Post-genotype refinement		19.01	0.998877	Post-genotype refinement		19.01	1	after beagle phasing
19.09	0.0031569	Post-genotype refinement		19.09	0.997711	Post-genotype refinement		19.09	0.998925	Post-genotype refinement		19.09	1	after beagle phasing
19.09	0.00291955	Post-genotype refinement		19.09	0.997625	Post-genotype refinement		19.09	0.998879	Post-genotype refinement		19.09	1	after beagle phasing
19.22	0.00292965	Post-genotype refinement		19.22	0.996888	Post-genotype refinement		19.22	0.99896	Post-genotype refinement		19.22	1	after beagle phasing
19.32	0.00337937	Post-genotype refinement		19.32	0.997418	Post-genotype refinement		19.32	0.99878	Post-genotype refinement		19.32	1	after beagle phasing
19.4	0.00579652	Post-genotype refinement		19.4	0.996057	Post-genotype refinement		19.4	0.998143	Post-genotype refinement		19.4	1	after beagle phasing
19.45	0.00502095	Post-genotype refinement		19.45	0.996525	Post-genotype refinement		19.45	0.998057	Post-genotype refinement		19.45	1	after beagle phasing
19.59	0.00291704	Post-genotype refinement		19.59	0.997688	Post-genotype refinement		19.59	0.998951	Post-genotype refinement		19.59	1	after beagle phasing
19.71	0.00246352	Post-genotype refinement		19.71	0.997954	Post-genotype refinement		19.71	0.999183	Post-genotype refinement		19.71	1	after beagle phasing
19.73	0.00306644	Post-genotype refinement		19.73	0.997766	Post-genotype refinement		19.73	0.998999	Post-genotype refinement		19.73	1	after beagle phasing
19.76	0.00505238	Post-genotype refinement		19.76	0.996296	Post-genotype refinement		19.76	0.998165	Post-genotype refinement		19.76	1	after beagle phasing
19.88	0.00540674	Post-genotype refinement		19.88	0.996231	Post-genotype refinement		19.88	0.997733	Post-genotype refinement		19.88	1	after beagle phasing
19.99	0.0036267	Post-genotype refinement		19.99	0.997431	Post-genotype refinement		19.99	0.998782	Post-genotype refinement		19.99	1	after beagle phasing
20.01	0.0037121	Post-genotype refinement		20.01	0.996862	Post-genotype refinement		20.01	0.998607	Post-genotype refinement		20.01	1	after beagle phasing
20.22	0.00372857	Post-genotype refinement		20.22	0.997064	Post-genotype refinement		20.22	0.998736	Post-genotype refinement		20.22	1	after beagle phasing
20.38	0.00273322	Post-genotype refinement		20.38	0.997857	Post-genotype refinement		20.38	0.998961	Post-genotype refinement		20.38	1	after beagle phasing
20.41	0.00384888	Post-genotype refinement		20.41	0.995257	Post-genotype refinement		20.41	0.998582	Post-genotype refinement		20.41	1	after beagle phasing
20.42	0.00199418	Post-genotype refinement		20.42	0.998358	Post-genotype refinement		20.42	0.999335	Post-genotype refinement		20.42	1	after beagle phasing
20.57	0.00209674	Post-genotype refinement		20.57	0.998456	Post-genotype refinement		20.57	0.999356	Post-genotype refinement		20.57	1	after beagle phasing
20.64	0.00225302	Post-genotype refinement		20.64	0.9981	Post-genotype refinement		20.64	0.999203	Post-genotype refinement		20.64	1	after beagle phasing
20.8	0.00215048	Post-genotype refinement		20.8	0.998339	Post-genotype refinement		20.8	0.9992	Post-genotype refinement		20.8	1	after beagle phasing
20.93	0.00231476	Post-genotype refinement		20.93	0.998138	Post-genotype refinement		20.93	0.999106	Post-genotype refinement		20.93	1	after beagle phasing
21.06	0.0064949	Post-genotype refinement		21.06	0.995717	Post-genotype refinement		21.06	0.998115	Post-genotype refinement		21.06	1	after beagle phasing
21.1	0.00346346	Post-genotype refinement		21.1	0.997576	Post-genotype refinement		21.1	0.998882	Post-genotype refinement		21.1	1	after beagle phasing
21.14	0.00334802	Post-genotype refinement		21.14	0.997017	Post-genotype refinement		21.14	0.998907	Post-genotype refinement		21.14	1	after beagle phasing
21.27	0.00178376	Post-genotype refinement		21.27	0.998671	Post-genotype refinement		21.27	0.999353	Post-genotype refinement		21.27	1	after beagle phasing
21.31	0.00178841	Post-genotype refinement		21.31	0.998613	Post-genotype refinement		21.31	0.999362	Post-genotype refinement		21.31	1	after beagle phasing
21.6	0.00910899	Post-genotype refinement		21.6	0.994039	Post-genotype refinement		21.6	0.995539	Post-genotype refinement		21.6	1	after beagle phasing
21.76	0.00355408	Post-genotype refinement		21.76	0.99728	Post-genotype refinement		21.76	0.998778	Post-genotype refinement		21.76	1	after beagle phasing
21.85	0.00141059	Post-genotype refinement		21.85	0.998816	Post-genotype refinement		21.85	0.99955	Post-genotype refinement		21.85	1	after beagle phasing
22.12	0.00343255	Post-genotype refinement		22.12	0.997343	Post-genotype refinement		22.12	0.998907	Post-genotype refinement		22.12	1	after beagle phasing
22.13	0.00205915	Post-genotype refinement		22.13	0.998489	Post-genotype refinement		22.13	0.999199	Post-genotype refinement		22.13	1	after beagle phasing
22.15	0.00216796	Post-genotype refinement		22.15	0.99843	Post-genotype refinement		22.15	0.999281	Post-genotype refinement		22.15	1	after beagle phasing
22.28	0.00255006	Post-genotype refinement		22.28	0.997976	Post-genotype refinement		22.28	0.999117	Post-genotype refinement		22.28	1	after beagle phasing
22.38	0.0016243	Post-genotype refinement		22.38	0.998758	Post-genotype refinement		22.38	0.999481	Post-genotype refinement		22.38	1	after beagle phasing
22.45	0.00333152	Post-genotype refinement		22.45	0.9973	Post-genotype refinement		22.45	0.998877	Post-genotype refinement		22.45	1	after beagle phasing
23.01	0.00141431	Post-genotype refinement		23.01	0.998843	Post-genotype refinement		23.01	0.999418	Post-genotype refinement		23.01	1	after beagle phasing
23.06	0.00170111	Post-genotype refinement		23.06	0.998697	Post-genotype refinement		23.06	0.999439	Post-genotype refinement		23.06	1	after beagle phasing
23.25	0.00162411	Post-genotype refinement		23.25	0.998709	Post-genotype refinement		23.25	0.99948	Post-genotype refinement		23.25	1	after beagle phasing
23.36	0.00149045	Post-genotype refinement		23.36	0.99888	Post-genotype refinement		23.36	0.9995	Post-genotype refinement		23.36	1	after beagle phasing
23.38	0.00135935	Post-genotype refinement		23.38	0.998808	Post-genotype refinement		23.38	0.999518	Post-genotype refinement		23.38	1	after beagle phasing
23.53	0.00116723	Post-genotype refinement		23.53	0.999071	Post-genotype refinement		23.53	0.99948	Post-genotype refinement		23.53	1	after beagle phasing
23.72	0.0013482	Post-genotype refinement		23.72	0.998938	Post-genotype refinement		23.72	0.999557	Post-genotype refinement		23.72	1	after beagle phasing
24.41	0.00127963	Post-genotype refinement		24.41	0.99894	Post-genotype refinement		24.41	0.999433	Post-genotype refinement		24.41	1	after beagle phasing
25.32	0.00139896	Post-genotype refinement		25.32	0.998749	Post-genotype refinement		25.32	0.9994	Post-genotype refinement		25.32	1	after beagle phasing
25.44	0.00167743	Post-genotype refinement		25.44	0.99855	Post-genotype refinement		25.44	0.999425	Post-genotype refinement		25.44	1	after beagle phasing
32.99	0.000214521	Post-genotype refinement		32.99	0.999667	Post-genotype refinement		32.99	0.999831	Post-genotype refinement		32.99	1	after beagle phasing
35.44	0.000520376	Post-genotype refinement		35.44	0.999545	Post-genotype refinement		35.44	0.999732	Post-genotype refinement		35.44	1	after beagle phasing
36.09	0.000162233	Post-genotype refinement		36.09	0.999762	Post-genotype refinement		36.09	0.999914	Post-genotype refinement		36.09	1	after beagle phasing
36.7	0.000317176	Post-genotype refinement		36.7	0.999676	Post-genotype refinement		36.7	0.999788	Post-genotype refinement		36.7	1	after beagle phasing
39.97	0.00017664	Post-genotype refinement		39.97	0.999797	Post-genotype refinement		39.97	0.999898	Post-genotype refinement		39.97	1	after beagle phasing
41.12	0.000156902	Post-genotype refinement		41.12	0.999803	Post-genotype refinement		41.12	0.999899	Post-genotype refinement		41.12	1	after beagle phasing
41.78	0.0001821	Post-genotype refinement		41.78	0.999803	Post-genotype refinement		41.78	0.999878	Post-genotype refinement		41.78	1	after beagle phasing
41.8	0.00017992	Post-genotype refinement		41.8	0.999788	Post-genotype refinement		41.8	0.999917	Post-genotype refinement		41.8	1	after beagle phasing
42.01	0.000227315	Post-genotype refinement		42.01	0.999759	Post-genotype refinement		42.01	0.999893	Post-genotype refinement		42.01	1	after beagle phasing
42.21	0.000400053	Post-genotype refinement		42.21	0.999632	Post-genotype refinement		42.21	0.999809	Post-genotype refinement		42.21	1	after beagle phasing
42.34	0.000206937	Post-genotype refinement		42.34	0.999703	Post-genotype refinement		42.34	0.999898	Post-genotype refinement		42.34	1	after beagle phasing
42.54	0.000235104	Post-genotype refinement		42.54	0.999656	Post-genotype refinement		42.54	0.999866	Post-genotype refinement		42.54	1	after beagle phasing
42.72	9.69e-05	Post-genotype refinement		42.72	0.999767	Post-genotype refinement		42.72	0.99993	Post-genotype refinement		42.72	1	after beagle phasing
43.53	0.000186584	Post-genotype refinement		43.53	0.999788	Post-genotype refinement		43.53	0.999916	Post-genotype refinement		43.53	1	after beagle phasing
43.63	0.000137229	Post-genotype refinement		43.63	0.999787	Post-genotype refinement		43.63	0.99992	Post-genotype refinement		43.63	1	after beagle phasing
44.55	0.000145779	Post-genotype refinement		44.55	0.998204	Post-genotype refinement		44.55	0.999917	Post-genotype refinement		44.55	1	after beagle phasing
44.67	0.000257695	Post-genotype refinement		44.67	0.99973	Post-genotype refinement		44.67	0.999835	Post-genotype refinement		44.67	1	after beagle phasing
46.96	0.000124342	Post-genotype refinement		46.96	0.999803	Post-genotype refinement		46.96	0.999924	Post-genotype refinement		46.96	1	after beagle phasing
47.84	0.000287811	Post-genotype refinement		47.84	0.999713	Post-genotype refinement		47.84	0.99984	Post-genotype refinement		47.84	1	after beagle phasing
49.65	0.000318803	Post-genotype refinement		49.65	0.999713	Post-genotype refinement		49.65	0.999806	Post-genotype refinement		49.65	1	after beagle phasing
50.42	0.000148543	Post-genotype refinement		50.42	0.99983	Post-genotype refinement		50.42	0.999913	Post-genotype refinement		50.42	1	after beagle phasing
54.67	0.000191235	Post-genotype refinement		54.67	0.999687	Post-genotype refinement		54.67	0.999877	Post-genotype refinement		54.67	1	after beagle phasing

## Sheet: Figure. S9
K2	K2	K3	K3	K3	K4	K4	K4	K4	K5	K5	K5	K5	K5	K6	K6	K6	K6	K6	K6
0.028866	0.971134	1e-05	0.99998	1e-05	1e-05	1e-05	0.99997	1e-05	1e-05	1e-05	1e-05	0.99996	1e-05	1e-05	1e-05	1e-05	0.99995	1e-05	1e-05
0.040001	0.959999	0.016763	0.891451	0.091786	0.021308	1e-05	0.89516	0.083523	0.025154	1e-05	1e-05	0.884759	0.090067	1e-05	0.094018	1e-05	0.87336	1e-05	0.032592
1e-05	0.99999	1e-05	0.99998	1e-05	1e-05	1e-05	0.99997	1e-05	1e-05	0.058121	1e-05	0.941849	1e-05	1e-05	1e-05	0.053685	0.946275	1e-05	1e-05
0.012767	0.987233	1e-05	0.99998	1e-05	1e-05	1e-05	0.99997	1e-05	1e-05	1e-05	1e-05	0.99996	1e-05	1e-05	1e-05	1e-05	0.99995	1e-05	1e-05
1e-05	0.99999	1e-05	0.981892	0.018098	1e-05	0.067881	0.932099	1e-05	1e-05	0.136082	1e-05	0.863888	1e-05	1e-05	1e-05	0.129391	0.870569	1e-05	1e-05
1e-05	0.99999	1e-05	0.99998	1e-05	1e-05	1e-05	0.99997	1e-05	1e-05	1e-05	1e-05	0.99996	1e-05	1e-05	1e-05	1e-05	0.99995	1e-05	1e-05
0.010292	0.989708	1e-05	0.99998	1e-05	1e-05	1e-05	0.99997	1e-05	1e-05	0.046177	1e-05	0.953793	1e-05	1e-05	1e-05	0.045519	0.954441	1e-05	1e-05
0.028699	0.971301	0.009943	0.811801	0.178255	0.007195	1e-05	0.814858	0.177937	0.010615	1e-05	1e-05	0.808207	0.181158	1e-05	0.084408	1e-05	0.80162	1e-05	0.113942
0.010455	0.989545	1e-05	0.99998	1e-05	1e-05	1e-05	0.99997	1e-05	1e-05	0.024145	1e-05	0.975825	1e-05	1e-05	1e-05	0.021577	0.978383	1e-05	1e-05
0.032223	0.967777	0.008066	0.954299	0.037636	0.010869	1e-05	0.959475	0.029646	0.014606	1e-05	1e-05	0.947371	0.038003	1e-05	0.069052	1e-05	0.930908	1e-05	1e-05
0.012132	0.987868	1e-05	0.99998	1e-05	1e-05	1e-05	0.99997	1e-05	1e-05	1e-05	1e-05	0.99996	1e-05	1e-05	1e-05	1e-05	0.99995	1e-05	1e-05
0.041209	0.958791	0.04524	0.859088	0.095672	1e-05	0.181916	0.818064	1e-05	1e-05	0.205419	1e-05	0.794551	1e-05	1e-05	1e-05	0.203189	0.796771	1e-05	1e-05
1e-05	0.99999	1e-05	0.99998	1e-05	1e-05	0.006675	0.993305	1e-05	1e-05	0.076332	1e-05	0.923638	1e-05	1e-05	1e-05	0.070779	0.929181	1e-05	1e-05
0.051514	0.948486	0.006779	0.993211	1e-05	1e-05	1e-05	0.99997	1e-05	0.002448	1e-05	1e-05	0.997522	1e-05	1e-05	0.031927	1e-05	0.968033	1e-05	1e-05
0.029435	0.970565	1e-05	0.99998	1e-05	1e-05	0.096137	0.903843	1e-05	1e-05	1e-05	0.125444	0.874526	1e-05	1e-05	1e-05	1e-05	0.866333	0.133627	1e-05
0.04392	0.95608	1e-05	0.99998	1e-05	1e-05	1e-05	0.99997	1e-05	0.002187	1e-05	1e-05	0.997783	1e-05	0.012843	1e-05	1e-05	0.97213	1e-05	0.014997
0.070657	0.929343	0.038377	0.961613	1e-05	0.034592	1e-05	0.965388	1e-05	0.038692	1e-05	1e-05	0.957122	0.004166	0.012776	0.06139	1e-05	0.925805	1e-05	1e-05
0.022828	0.977172	1e-05	0.99998	1e-05	1e-05	1e-05	0.99997	1e-05	1e-05	1e-05	1e-05	0.99996	1e-05	1e-05	1e-05	1e-05	0.99995	1e-05	1e-05
0.063411	0.936589	0.055758	0.767511	0.176731	1e-05	0.244667	0.755313	1e-05	1e-05	0.261487	1e-05	0.738483	1e-05	1e-05	1e-05	0.25791	0.74205	1e-05	1e-05
0.024004	0.975996	0.003219	0.968859	0.027922	1e-05	1e-05	0.955549	0.044431	0.002458	1e-05	1e-05	0.95174	0.045782	1e-05	0.095999	1e-05	0.903961	1e-05	1e-05
0.049848	0.950152	0.029308	0.916213	0.054479	0.022309	1e-05	0.909056	0.068626	0.028553	1e-05	1e-05	0.899554	0.071874	1e-05	0.114695	1e-05	0.885265	1e-05	1e-05
0.044248	0.955752	0.010304	0.989686	1e-05	0.008243	1e-05	0.991737	1e-05	0.014165	1e-05	1e-05	0.985805	1e-05	1.6e-05	0.07308	1e-05	0.926874	1e-05	1e-05
1e-05	0.99999	1e-05	0.99998	1e-05	1e-05	0.072947	0.927033	1e-05	1e-05	1e-05	0.084139	0.915831	1e-05	1e-05	1e-05	1e-05	0.908737	0.091223	1e-05
0.00446	0.99554	1e-05	0.99998	1e-05	1e-05	1e-05	0.99997	1e-05	1e-05	1e-05	1e-05	0.99996	1e-05	1e-05	1e-05	1e-05	0.947029	1e-05	0.052931
0.042965	0.957035	0.022486	0.814237	0.163277	0.018567	1e-05	0.809849	0.171574	0.024476	1e-05	1e-05	0.804643	0.170861	1e-05	0.175602	1e-05	0.795663	1e-05	0.028705
0.04797	0.95203	0.004314	0.995676	1e-05	1e-05	1e-05	0.99997	1e-05	0.000816	1e-05	1e-05	0.999154	1e-05	1e-05	0.0183	1e-05	0.98166	1e-05	1e-05
0.019441	0.980559	1e-05	0.99998	1e-05	1e-05	1e-05	0.99997	1e-05	1e-05	0.017258	0.017762	0.96496	1e-05	1e-05	1e-05	0.029628	0.967737	1e-05	0.002605
1e-05	0.99999	1e-05	0.999296	0.000694	1e-05	1e-05	0.998625	0.001355	1e-05	1e-05	1e-05	0.990355	0.009615	1e-05	1e-05	1e-05	0.941826	1e-05	0.058134
0.019349	0.980651	1e-05	0.99998	1e-05	1e-05	1e-05	0.99997	1e-05	1e-05	1e-05	1e-05	0.99996	1e-05	1e-05	1e-05	1e-05	0.99995	1e-05	1e-05
0.034997	0.965003	0.005141	0.99061	0.004249	1e-05	1e-05	0.977615	0.022365	0.002271	1e-05	1e-05	0.96865	0.02906	1e-05	0.070075	1e-05	0.929885	1e-05	1e-05
0.029111	0.970889	0.004857	0.915917	0.079227	0.007659	1e-05	0.912843	0.079488	0.014426	1e-05	1e-05	0.904734	0.08082	1e-05	0.071439	1e-05	0.882887	1e-05	0.045644
0.035223	0.964777	1e-05	0.99998	1e-05	1e-05	1e-05	0.99997	1e-05	1e-05	1e-05	1e-05	0.99996	1e-05	1e-05	1e-05	1e-05	0.99995	1e-05	1e-05
1e-05	0.99999	1e-05	0.99998	1e-05	1e-05	1e-05	0.99997	1e-05	1e-05	1e-05	1e-05	0.99996	1e-05	1e-05	1e-05	1e-05	0.999217	1e-05	0.000743
0.018202	0.981798	1e-05	0.99998	1e-05	1e-05	1e-05	0.99997	1e-05	1e-05	0.113302	1e-05	0.886668	1e-05	1e-05	1e-05	0.109385	0.890575	1e-05	1e-05
0.00317	0.99683	1e-05	0.99998	1e-05	1e-05	1e-05	0.99997	1e-05	1e-05	1e-05	1e-05	0.99996	1e-05	1e-05	1e-05	1e-05	0.99995	1e-05	1e-05
0.014784	0.985216	1e-05	0.99998	1e-05	1e-05	1e-05	0.99997	1e-05	1e-05	1e-05	1e-05	0.99996	1e-05	1e-05	1e-05	1e-05	0.99995	1e-05	1e-05
0.019704	0.980296	1e-05	0.99998	1e-05	1e-05	1e-05	0.99997	1e-05	1e-05	1e-05	1e-05	0.99996	1e-05	1e-05	1e-05	1e-05	0.99995	1e-05	1e-05
0.03505	0.96495	0.000529	0.947738	0.051733	0.002066	1e-05	0.942499	0.055425	0.006795	1e-05	1e-05	0.929677	0.063507	1e-05	0.076183	1e-05	0.923777	1e-05	1e-05
0.076003	0.923997	0.060937	0.918636	0.020427	0.050146	1e-05	0.919709	0.030135	0.052076	1e-05	1e-05	0.910487	0.037417	1e-05	0.134704	1e-05	0.865256	1e-05	1e-05
0.012922	0.987078	1e-05	0.99998	1e-05	1e-05	1e-05	0.99997	1e-05	1e-05	1e-05	1e-05	0.99996	1e-05	1e-05	1e-05	1e-05	0.99995	1e-05	1e-05
0.05622	0.94378	0.050335	0.797265	0.152401	1e-05	0.218092	0.781888	1e-05	1e-05	0.247978	1e-05	0.751992	1e-05	1e-05	1e-05	0.244979	0.754981	1e-05	1e-05
0.009305	0.990695	1e-05	0.99998	1e-05	1e-05	1e-05	0.99997	1e-05	1e-05	1e-05	1e-05	0.99996	1e-05	1e-05	1e-05	1e-05	0.99995	1e-05	1e-05
0.036777	0.963223	0.007359	0.992631	1e-05	0.001752	1e-05	0.998228	1e-05	0.009568	1e-05	1e-05	0.990402	1e-05	1.9e-05	0.027644	1e-05	0.972307	1e-05	1e-05
0.013061	0.986939	1e-05	0.99998	1e-05	1e-05	0.150058	0.849922	1e-05	1e-05	1e-05	0.167433	0.832537	1e-05	1e-05	1e-05	1e-05	0.831197	0.168763	1e-05
0.01025	0.98975	1e-05	0.933942	0.066048	1e-05	1e-05	0.921797	0.078183	1e-05	1e-05	1e-05	0.912673	0.087297	0.009321	1e-05	1e-05	0.878365	1e-05	0.112284
0.033085	0.966915	1e-05	0.99998	1e-05	1e-05	1e-05	0.99997	1e-05	1e-05	1e-05	1e-05	0.99996	1e-05	1e-05	1e-05	1e-05	0.99995	1e-05	1e-05
0.051191	0.948809	0.037789	0.961249	0.000962	0.023484	1e-05	0.966826	0.00968	0.006202	0.080059	1e-05	0.913719	1e-05	1e-05	0.065148	0.060594	0.874228	1e-05	1e-05
0.000361	0.999639	1e-05	0.99998	1e-05	1e-05	1e-05	0.99997	1e-05	1e-05	1e-05	1e-05	0.99996	1e-05	1e-05	1e-05	1e-05	0.99995	1e-05	1e-05
0.031066	0.968934	1e-05	0.99998	1e-05	1e-05	1e-05	0.997708	0.002272	1e-05	1e-05	1e-05	0.990924	0.009046	1e-05	0.060173	1e-05	0.939787	1e-05	1e-05
0.016802	0.983198	1e-05	0.969811	0.030179	1e-05	0.039216	0.960764	1e-05	1e-05	0.128444	1e-05	0.871526	1e-05	1e-05	1e-05	0.121117	0.878843	1e-05	1e-05
0.006065	0.993935	1e-05	0.99998	1e-05	1e-05	1e-05	0.99997	1e-05	1e-05	1e-05	1e-05	0.99996	1e-05	1e-05	1e-05	1e-05	0.99995	1e-05	1e-05
0.027262	0.972738	1e-05	0.986678	0.013312	0.000126	1e-05	0.981938	0.017926	0.004092	1e-05	1e-05	0.973136	0.022753	1e-05	0.032587	1e-05	0.962136	1e-05	0.005248
1e-05	0.99999	1e-05	0.99998	1e-05	1e-05	1e-05	0.99997	1e-05	1e-05	0.06756	1e-05	0.93241	1e-05	1e-05	1e-05	0.064422	0.935538	1e-05	1e-05
0.002837	0.997163	1e-05	0.99998	1e-05	1e-05	1e-05	0.99997	1e-05	1e-05	1e-05	1e-05	0.99996	1e-05	1e-05	1e-05	1e-05	0.99995	1e-05	1e-05
1e-05	0.99999	1e-05	0.957794	0.042196	1e-05	0.03379	0.949144	0.017056	1e-05	0.123788	1e-05	0.876182	1e-05	1e-05	1e-05	0.117341	0.882619	1e-05	1e-05
1e-05	0.99999	1e-05	0.99998	1e-05	1e-05	1e-05	0.99997	1e-05	1e-05	0.055544	1e-05	0.944426	1e-05	1e-05	1e-05	0.053123	0.946837	1e-05	1e-05
0.013688	0.986312	1e-05	0.99998	1e-05	1e-05	1e-05	0.99997	1e-05	1e-05	1e-05	1e-05	0.99996	1e-05	1e-05	1e-05	1e-05	0.952966	1e-05	0.046994
0.044918	0.955082	0.017287	0.891132	0.091581	0.005212	1e-05	0.889716	0.105062	0.011442	1e-05	1e-05	0.88316	0.105378	1e-05	0.140257	1e-05	0.859703	1e-05	1e-05
0.046261	0.953739	1e-05	0.99998	1e-05	1e-05	1e-05	0.99997	1e-05	1e-05	1e-05	1e-05	0.99996	1e-05	1e-05	1e-05	0.006096	0.993864	1e-05	1e-05
0.048342	0.951658	0.011876	0.988114	1e-05	0.013526	1e-05	0.986454	1e-05	0.019178	1e-05	1e-05	0.980792	1e-05	1e-05	0.063732	1e-05	0.936228	1e-05	1e-05
1e-05	0.99999	1e-05	0.99998	1e-05	1e-05	1e-05	0.99997	1e-05	1e-05	0.085834	1e-05	0.914136	1e-05	1e-05	1e-05	0.080551	0.919409	1e-05	1e-05
1e-05	0.99999	1e-05	0.99998	1e-05	1e-05	1e-05	0.99997	1e-05	1e-05	1e-05	1e-05	0.99996	1e-05	1e-05	1e-05	1e-05	0.99995	1e-05	1e-05
0.014537	0.985463	1e-05	0.99998	1e-05	1e-05	1e-05	0.99997	1e-05	1e-05	1e-05	1e-05	0.99996	1e-05	1e-05	1e-05	1e-05	0.97604	1e-05	0.02392
0.029953	0.970047	1e-05	0.99998	1e-05	1e-05	1e-05	0.99997	1e-05	0.000819	1e-05	1e-05	0.999151	1e-05	0.023734	1e-05	1e-05	0.955378	1e-05	0.020858
0.056296	0.943704	0.040666	0.791838	0.167496	0.036437	1e-05	0.794277	0.169275	0.039872	1e-05	1e-05	0.788796	0.171312	0.052614	0.01248	1e-05	0.786617	1e-05	0.148269
0.047774	0.952226	0.02311	0.904458	0.072432	0.024552	1e-05	0.884199	0.091239	0.03253	1e-05	1e-05	0.879366	0.088084	1e-05	0.110155	1e-05	0.873221	1e-05	0.016593
1e-05	0.99999	1e-05	0.99998	1e-05	1e-05	0.096785	0.903195	1e-05	1e-05	0.001168	0.100588	0.898224	1e-05	1e-05	1e-05	0.003092	0.898897	0.09798	1e-05
0.042214	0.957786	0.014447	0.985543	1e-05	0.006716	1e-05	0.989077	0.004198	0.012144	1e-05	1e-05	0.983134	0.004702	1.3e-05	0.057752	1e-05	0.942205	1e-05	1e-05
0.011742	0.988258	1e-05	0.583087	0.416903	1e-05	0.47698	0.523	1e-05	1e-05	0.517641	1e-05	0.482329	1e-05	1e-05	1e-05	0.406923	0.455697	1e-05	0.13735
0.016239	0.983761	1e-05	0.99998	1e-05	1e-05	1e-05	0.99997	1e-05	1e-05	1e-05	1e-05	0.99996	1e-05	1e-05	0.00352	1e-05	0.995529	1e-05	0.000921
0.033642	0.966358	0.004899	0.916955	0.078146	0.006078	1e-05	0.916354	0.077558	0.011929	1e-05	1e-05	0.903732	0.084319	1e-05	0.090386	1e-05	0.888829	1e-05	0.020755
0.009776	0.990224	1e-05	0.99998	1e-05	1e-05	1e-05	0.99997	1e-05	1e-05	0.069994	1e-05	0.929976	1e-05	1e-05	1e-05	0.067176	0.932784	1e-05	1e-05
0.022844	0.977156	1e-05	0.99998	1e-05	1e-05	1e-05	0.99997	1e-05	1e-05	1e-05	1e-05	0.99996	1e-05	1e-05	0.019608	1e-05	0.980352	1e-05	1e-05
0.028304	0.971696	1e-05	0.99998	1e-05	1e-05	1e-05	0.99997	1e-05	1e-05	1e-05	1e-05	0.996466	0.003504	1e-05	0.054006	1e-05	0.945954	1e-05	1e-05
0.037067	0.962933	0.012858	0.987132	1e-05	0.009594	1e-05	0.990386	1e-05	0.010927	0.004674	1e-05	0.984378	1e-05	1e-05	0.041811	0.003749	0.95441	1e-05	1e-05
0.017666	0.982334	1e-05	0.99998	1e-05	1e-05	1e-05	0.99997	1e-05	1e-05	1e-05	1e-05	0.99996	1e-05	1e-05	1e-05	1e-05	0.99995	1e-05	1e-05
1e-05	0.99999	1e-05	0.99998	1e-05	1e-05	1e-05	0.99997	1e-05	1e-05	1e-05	1e-05	0.99996	1e-05	1e-05	1e-05	1e-05	0.99995	1e-05	1e-05
1e-05	0.99999	1e-05	0.99998	1e-05	1.3e-05	1e-05	0.999967	1e-05	1e-05	1e-05	1e-05	0.99996	1e-05	1e-05	1e-05	1e-05	0.99995	1e-05	1e-05
0.002873	0.997127	1e-05	0.99998	1e-05	1e-05	1e-05	0.99997	1e-05	1e-05	1e-05	1e-05	0.99996	1e-05	1e-05	1e-05	1e-05	0.99995	1e-05	1e-05
0.042702	0.957298	0.020001	0.83041	0.149589	0.026192	1e-05	0.83004	0.143758	0.030585	1e-05	1e-05	0.824849	0.144546	0.03133	0.033839	1e-05	0.805925	1e-05	0.128886
0.028463	0.971537	1e-05	0.99998	1e-05	1e-05	1e-05	0.99997	1e-05	1e-05	1e-05	1e-05	0.99996	1e-05	1e-05	1e-05	1e-05	0.99995	1e-05	1e-05
0.009145	0.990855	1e-05	0.99998	1e-05	1e-05	1e-05	0.99997	1e-05	1e-05	0.044927	1e-05	0.955043	1e-05	1e-05	1e-05	0.04326	0.9567	1e-05	1e-05
1e-05	0.99999	1e-05	0.99998	1e-05	1e-05	1e-05	0.99997	1e-05	1e-05	1e-05	1e-05	0.99996	1e-05	1e-05	1e-05	1e-05	0.99995	1e-05	1e-05
0.039575	0.960425	0.009305	0.990685	1e-05	1e-05	1e-05	0.99997	1e-05	0.00422	1e-05	1e-05	0.99575	1e-05	1e-05	0.058221	1e-05	0.941739	1e-05	1e-05
0.048081	0.951919	0.025856	0.894574	0.07957	0.017878	1e-05	0.906012	0.0761	0.022073	1e-05	1e-05	0.894932	0.082975	1e-05	0.12313	1e-05	0.87683	1e-05	1e-05
1e-05	0.99999	1e-05	0.984858	0.015132	1e-05	1e-05	0.958489	0.041491	1e-05	1e-05	1e-05	0.949732	0.050238	1e-05	1e-05	1e-05	0.913031	1e-05	0.086929
0.00407	0.99593	1e-05	0.99998	1e-05	1e-05	1e-05	0.99997	1e-05	1e-05	1e-05	1e-05	0.99996	1e-05	1e-05	1e-05	1e-05	0.99995	1e-05	1e-05
1e-05	0.99999	1e-05	0.99998	1e-05	1e-05	1e-05	0.99997	1e-05	1e-05	1e-05	1e-05	0.99996	1e-05	1e-05	1e-05	1e-05	0.99995	1e-05	1e-05
0.157308	0.842692	0.144478	0.760195	0.095327	0.13324	1e-05	0.754132	0.112619	0.137607	1e-05	1e-05	0.749387	0.112986	0.116307	0.07208	1e-05	0.744822	1e-05	0.066771
0.011002	0.988998	1e-05	0.986655	0.013335	1e-05	1e-05	0.989515	0.010465	1e-05	1e-05	1e-05	0.982221	0.017749	1e-05	0.00125	1e-05	0.979154	1e-05	0.019566
0.040964	0.959036	0.004644	0.984949	0.010407	0.002948	1e-05	0.979145	0.017897	0.006132	0.003342	1e-05	0.963742	0.026774	1e-05	0.0585	1e-05	0.94146	1e-05	1e-05
0.059389	0.940611	0.034397	0.850865	0.114739	0.031527	1e-05	0.853159	0.115304	0.035278	1e-05	1e-05	0.847238	0.117464	1e-05	0.161179	1e-05	0.838781	1e-05	1e-05
0.018219	0.981781	1e-05	0.99998	1e-05	1e-05	1e-05	0.99997	1e-05	1e-05	1e-05	1e-05	0.99996	1e-05	1e-05	1e-05	1e-05	0.99995	1e-05	1e-05
1e-05	0.99999	1e-05	0.99998	1e-05	1e-05	1e-05	0.99997	1e-05	1e-05	1e-05	1e-05	0.99996	1e-05	1e-05	1e-05	1e-05	0.99995	1e-05	1e-05
1e-05	0.99999	1e-05	0.99998	1e-05	1e-05	0.214518	0.785462	1e-05	1e-05	1e-05	0.253831	0.746139	1e-05	1e-05	1e-05	1e-05	0.741833	0.258127	1e-05
0.013285	0.986715	1e-05	0.99998	1e-05	1e-05	1e-05	0.99997	1e-05	1e-05	1e-05	1.6e-05	0.999954	1e-05	1e-05	1e-05	1e-05	0.99995	1e-05	1e-05
1e-05	0.99999	1e-05	0.99998	1e-05	1e-05	1e-05	0.993434	0.006546	1e-05	1e-05	1e-05	0.984979	0.014991	1e-05	1e-05	1e-05	0.953724	1e-05	0.046236
0.014045	0.985955	1e-05	0.99998	1e-05	1e-05	1e-05	0.99997	1e-05	1e-05	0.049705	1e-05	0.950265	1e-05	1e-05	1e-05	0.047546	0.952414	1e-05	1e-05
0.021951	0.978049	1e-05	0.99998	1e-05	1e-05	1e-05	0.99997	1e-05	1e-05	1e-05	1e-05	0.99996	1e-05	1e-05	1e-05	1e-05	0.99995	1e-05	1e-05
0.14302	0.85698	0.124748	0.726371	0.148881	0.112653	1e-05	0.734282	0.153056	0.115369	1e-05	1e-05	0.729973	0.154639	0.01603	0.259089	1e-05	0.72485	1e-05	1e-05
0.030123	0.969877	0.00175	0.99824	1e-05	1e-05	1e-05	0.99997	1e-05	1e-05	0.066833	1e-05	0.933137	1e-05	1e-05	1e-05	0.067994	0.931966	1e-05	1e-05
0.00244	0.99756	1e-05	0.99998	1e-05	1e-05	1e-05	0.99997	1e-05	1e-05	1e-05	1e-05	0.99996	1e-05	1e-05	1e-05	1e-05	0.99995	1e-05	1e-05
0.021258	0.978742	1e-05	0.99998	1e-05	1e-05	1e-05	0.99997	1e-05	1e-05	1e-05	1e-05	0.99996	1e-05	1e-05	1e-05	1e-05	0.99995	1e-05	1e-05
0.034797	0.965203	1e-05	0.99998	1e-05	1e-05	1e-05	0.99997	1e-05	1e-05	0.00679	1e-05	0.99318	1e-05	0.000798	1e-05	0.007388	0.991785	1e-05	1e-05
0.944111	0.055889	0.919495	1e-05	0.080495	0.839462	1e-05	1e-05	0.160518	0.835844	1e-05	1e-05	1e-05	0.164126	0.638512	0.361448	1e-05	1e-05	1e-05	1e-05
0.848334	0.151666	0.825667	0.174323	1e-05	0.716839	0.248826	0.034325	1e-05	0.717928	0.005862	0.265613	0.010587	1e-05	0.723632	1e-05	0.010285	0.023342	0.24272	1e-05
0.99999	1e-05	0.99998	1e-05	1e-05	0.90615	1e-05	1e-05	0.09383	0.900486	1e-05	1e-05	1e-05	0.099484	0.775623	0.224337	1e-05	1e-05	1e-05	1e-05
0.83828	0.16172	0.839939	0.160051	1e-05	0.71838	0.259556	0.022054	1e-05	0.709906	0.069053	0.207646	0.013385	1e-05	0.69032	1e-05	0.088265	0.0251	0.196294	1e-05
0.757629	0.242371	0.743648	0.051524	0.204828	0.682824	1e-05	0.08425	0.232915	0.680111	1e-05	0.005412	0.090001	0.224466	0.691979	1e-05	1e-05	0.058663	1e-05	0.249329
0.862805	0.137195	0.850342	0.036484	0.113174	0.698383	0.278531	0.023075	1e-05	0.635487	0.334776	1e-05	0.029717	1e-05	0.61348	1e-05	0.360251	0.026239	1e-05	1e-05
0.780952	0.219048	0.763292	0.236698	1e-05	0.636938	0.363042	1e-05	1e-05	0.631061	1e-05	0.368909	1e-05	1e-05	0.61671	1e-05	1e-05	1e-05	0.38325	1e-05
0.82295	0.17705	0.812832	0.187158	1e-05	0.695581	0.304399	1e-05	1e-05	0.692963	0.000471	0.306546	1e-05	1e-05	0.701786	1e-05	0.003068	1e-05	0.295117	1e-05
0.854389	0.145611	0.860278	0.134844	0.004879	0.746	0.25398	1e-05	1e-05	0.739734	0.027994	0.232251	1e-05	1e-05	0.73922	1e-05	0.031975	1e-05	0.228774	1e-05
0.879937	0.120063	0.867739	0.002951	0.12931	0.78981	1e-05	0.047634	0.162546	0.782865	1e-05	1e-05	0.053437	0.163678	0.735579	0.117472	1e-05	0.032737	1e-05	0.114192
0.894133	0.105867	0.875292	1e-05	0.124698	0.79803	1e-05	0.011739	0.190221	0.792699	1e-05	1e-05	0.01769	0.189591	0.678987	0.265995	1e-05	0.00563	1e-05	0.049368
0.879819	0.120181	0.863803	0.042907	0.09329	0.781933	0.057699	0.073369	0.086999	0.774461	0.006499	0.05588	0.077242	0.085918	0.695231	0.170794	0.013484	0.060637	0.024453	0.035401
0.887278	0.112722	0.877828	0.122162	1e-05	0.773526	0.184503	0.041962	1e-05	0.767524	0.009265	0.189202	0.034	1e-05	0.730226	0.05129	0.013763	0.050111	0.1546	1e-05
0.875807	0.124193	0.863099	0.055512	0.081389	0.732619	0.238146	0.029226	1e-05	0.706427	0.245081	1e-05	0.048471	1e-05	0.709297	1e-05	0.205291	0.036371	1e-05	0.049021
0.876058	0.123942	0.869312	0.08601	0.044677	0.785851	0.105485	0.062898	0.045767	0.781415	1e-05	0.160936	0.057629	1e-05	0.784883	1e-05	1e-05	0.042863	0.075881	0.096352
0.861006	0.138994	0.841624	1e-05	0.158366	0.776737	1e-05	0.00621	0.217043	0.770262	1e-05	0.008962	0.010628	0.210138	0.672203	0.238991	1e-05	1.2e-05	0.001243	0.087541
0.881803	0.118197	0.867062	1e-05	0.132928	0.790214	1e-05	0.020485	0.189291	0.78577	1e-05	1e-05	0.028803	0.185407	0.658108	0.287828	1e-05	0.023984	1e-05	0.03006
0.63655	0.36345	0.612655	0.053349	0.333996	0.508612	0.385123	0.026837	0.079428	0.447555	0.411122	0.020099	0.026146	0.095078	0.373239	0.123162	0.409279	0.025674	0.015252	0.053395
0.877968	0.122032	0.866307	0.071561	0.062132	0.719491	0.266416	0.014083	1e-05	0.67088	0.307446	1e-05	0.021653	1e-05	0.651564	1e-05	0.313477	0.034929	1e-05	1e-05
0.824519	0.175481	0.808486	0.073383	0.118131	0.723534	0.160971	0.078956	0.03654	0.715543	0.03155	0.174196	0.073928	0.004783	0.735276	1e-05	0.033894	0.047855	0.02772	0.155245
0.826547	0.173453	0.83395	0.15479	0.01126	0.732568	0.234229	0.033193	1e-05	0.733329	0.007002	0.235106	0.024553	1e-05	0.727205	1e-05	0.026655	0.037781	0.20834	1e-05
0.913678	0.086322	0.896479	0.01094	0.092581	0.820926	0.008843	0.009887	0.160344	0.816205	1e-05	0.036163	0.00296	0.144662	0.66619	0.31553	1e-05	1e-05	0.01825	1e-05
0.887912	0.112088	0.875255	0.062923	0.061823	0.790862	0.089016	0.059185	0.060937	0.782476	1e-05	0.151124	0.062066	0.004324	0.717806	0.136289	1e-05	0.055202	0.088041	0.002651
0.886766	0.113234	0.872287	0.020351	0.107363	0.80314	1e-05	0.029221	0.167629	0.793365	1e-05	0.042378	0.030063	0.134184	0.806899	1e-05	1e-05	0.011052	1e-05	0.182019
0.829347	0.170653	0.84312	0.138838	0.018042	0.737393	0.262587	1e-05	1e-05	0.736059	1e-05	0.263911	1e-05	1e-05	0.74435	1e-05	1e-05	1e-05	0.251369	0.004251
0.829393	0.170607	0.829537	0.139069	0.031393	0.741125	0.196959	0.061906	1e-05	0.736676	1e-05	0.21239	0.050913	1e-05	0.684076	0.08264	1e-05	0.042709	0.190555	1e-05
0.708246	0.291754	0.684134	1e-05	0.315856	0.559244	0.429333	1e-05	0.011412	0.4745	0.505958	1e-05	1e-05	0.019521	0.337	0.224024	0.438945	1e-05	1e-05	1e-05
0.822394	0.177606	0.820779	0.179211	1e-05	0.678119	0.321861	1e-05	1e-05	0.658361	0.135062	0.206558	1e-05	1e-05	0.643015	1e-05	0.154531	1e-05	0.202423	1e-05
0.909156	0.090844	0.892541	0.010719	0.096741	0.812604	0.039064	0.015729	0.132603	0.806014	0.012517	0.051391	0.015629	0.114448	0.803495	0.02656	0.015471	1e-05	1e-05	0.154454
0.902083	0.097917	0.876697	0.123293	1e-05	0.763634	0.236346	1e-05	1e-05	0.759047	0.020315	0.220618	1e-05	1e-05	0.749101	1e-05	0.042769	1e-05	0.2081	1e-05
0.922259	0.077741	0.90203	1e-05	0.09796	0.824914	1e-05	1e-05	0.175066	0.821481	1e-05	1e-05	0.004581	0.173918	0.71018	0.256464	1e-05	1e-05	1e-05	0.033326
0.88155	0.11845	0.863337	1e-05	0.136653	0.792782	1e-05	1e-05	0.207198	0.790587	1e-05	1e-05	0.005081	0.204312	0.746856	0.108929	1e-05	1e-05	1e-05	0.144185
0.86832	0.13168	0.849762	1e-05	0.150228	0.781907	1e-05	0.000857	0.217225	0.777031	1e-05	0.002461	0.006582	0.213916	0.745257	0.084132	1e-05	1e-05	1e-05	0.170581
0.862955	0.137045	0.849488	0.020351	0.130161	0.777007	0.013744	0.039682	0.169567	0.766491	1e-05	0.077103	0.041639	0.114758	0.776231	0.010776	1e-05	0.028884	1e-05	0.184089
0.869595	0.130405	0.854449	0.074518	0.071033	0.751609	0.189935	0.058446	1e-05	0.734045	0.096876	0.110749	0.05832	1e-05	0.725546	1e-05	0.130872	0.052296	0.038224	0.053052
0.851806	0.148194	0.839839	0.058183	0.101978	0.697403	0.251598	0.050989	1e-05	0.649196	0.292792	1e-05	0.057991	1e-05	0.626531	1e-05	0.312456	0.060983	1e-05	1e-05
0.870342	0.129658	0.855859	0.030719	0.113422	0.779503	0.016964	0.055314	0.148219	0.770919	0.008243	0.018607	0.060163	0.142068	0.782063	1e-05	1e-05	0.03515	1e-05	0.182756
0.893221	0.106779	0.876847	0.099185	0.023968	0.788145	0.209027	0.002818	1e-05	0.780979	0.003023	0.215978	1e-05	1e-05	0.673594	0.178065	0.003377	1e-05	0.144943	1e-05
0.87331	0.12669	0.854937	1e-05	0.145053	0.778667	1e-05	0.013339	0.207984	0.774308	1e-05	1e-05	0.021797	0.203875	0.615751	0.363355	1e-05	0.020864	1e-05	1e-05
0.914129	0.085871	0.901531	0.033013	0.065455	0.820428	1e-05	0.068888	0.110674	0.813981	1e-05	1e-05	0.071102	0.114897	0.816532	1e-05	1e-05	0.04604	1e-05	0.137399
0.839112	0.160888	0.824103	0.092342	0.083555	0.682965	0.308556	0.008469	1e-05	0.631083	0.311557	0.041763	0.015588	1e-05	0.61973	1e-05	0.331683	0.018541	0.030026	1e-05
0.859174	0.140826	0.84264	0.027215	0.130145	0.765495	0.061916	0.047485	0.125104	0.758401	0.017343	0.050347	0.05264	0.121269	0.689099	0.154696	0.021879	0.039416	0.021722	0.073189
0.881892	0.118108	0.870176	0.02764	0.102185	0.794394	1e-05	0.062024	0.143572	0.790914	1e-05	1e-05	0.070283	0.138783	0.701204	0.193185	1e-05	0.069912	1e-05	0.035679
0.895201	0.104799	0.888461	0.08755	0.023989	0.77016	0.222258	0.007572	1e-05	0.747414	0.128986	0.114685	0.008905	1e-05	0.752051	1e-05	0.134488	0.000201	0.081132	0.032119
0.821961	0.178039	0.788111	0.211879	1e-05	0.643376	0.356604	1e-05	1e-05	0.643378	0.018431	0.338171	1e-05	1e-05	0.654702	1e-05	0.033463	1e-05	0.311806	1e-05
0.915176	0.084824	0.898807	0.000987	0.100207	0.821707	1e-05	0.001299	0.176984	0.816222	1e-05	0.0149	0.006263	0.162605	0.790657	0.065966	1e-05	0.001352	1e-05	0.142005
0.83318	0.16682	0.809236	0.154832	0.035932	0.702444	0.291419	0.006128	1e-05	0.700655	0.011114	0.288211	1e-05	1e-05	0.655693	0.070938	0.021329	1e-05	0.25202	1e-05
0.821476	0.178524	0.801195	0.198795	1e-05	0.680629	0.300908	0.018453	1e-05	0.682338	0.022138	0.295504	1e-05	1e-05	0.692258	1e-05	0.031272	0.011155	0.265294	1e-05
0.720327	0.279673	0.692482	1e-05	0.307508	0.640782	0.018698	1e-05	0.34051	0.631142	0.03087	1e-05	1e-05	0.337968	0.449514	0.445463	0.027798	1e-05	1e-05	0.077205
0.81898	0.18102	0.79882	0.025915	0.175266	0.680342	0.302046	0.017602	1e-05	0.624548	0.329032	0.014604	0.031806	1e-05	0.595729	0.015056	0.327928	0.014445	0.006166	0.040677
0.761183	0.238817	0.74162	0.027549	0.230831	0.683994	0.000734	0.049464	0.265808	0.676417	0.005542	0.006249	0.049476	0.262316	0.577027	0.253648	0.00754	0.039226	1e-05	0.122548
0.916207	0.083793	0.89967	1e-05	0.10032	0.820361	1e-05	0.009023	0.170606	0.816023	1e-05	1e-05	0.01585	0.168107	0.703609	0.254964	1e-05	0.009027	1e-05	0.03238
0.870918	0.129082	0.849508	0.149411	0.001081	0.733879	0.266101	1e-05	1e-05	0.727388	0.011409	0.261183	1e-05	1e-05	0.73667	1e-05	0.020264	1e-05	0.243036	1e-05
0.880042	0.119958	0.86105	0.009875	0.129075	0.792848	0.027185	0.004783	0.175184	0.787595	1e-05	0.043735	0.004496	0.164164	0.667565	0.275915	1e-05	0.008444	0.02607	0.021996
0.884993	0.115007	0.879653	0.065445	0.054902	0.800785	0.006151	0.079441	0.113623	0.795727	1e-05	0.026032	0.082515	0.095717	0.673875	0.245734	1e-05	0.072695	0.007676	1e-05
0.838041	0.161959	0.832807	0.119188	0.048005	0.736602	0.258919	0.004469	1e-05	0.73025	0.023096	0.246634	1e-05	1e-05	0.723118	1e-05	0.031895	0.005512	0.239455	1e-05
0.8846	0.1154	0.869106	0.044451	0.086443	0.791622	0.043255	0.051334	0.113788	0.784467	0.004756	0.065361	0.049464	0.095951	0.748701	0.092622	0.006266	0.04431	1e-05	0.108091
0.791901	0.208099	0.790104	0.209886	1e-05	0.68458	0.315075	0.000335	1e-05	0.684988	0.002811	0.312181	1e-05	1e-05	0.685141	1e-05	0.002867	1e-05	0.311962	1e-05
0.771748	0.228252	0.763626	0.236364	1e-05	0.624924	0.375056	1e-05	1e-05	0.614498	0.106793	0.278689	1e-05	1e-05	0.623145	1e-05	0.111724	1e-05	0.2651	1e-05
0.877931	0.122069	0.866454	0.04396	0.089585	0.743329	0.210804	0.045857	1e-05	0.710934	0.226632	1e-05	0.062414	1e-05	0.697808	0.003523	0.204226	0.051431	1e-05	0.043003
0.773317	0.226683	0.768309	0.165501	0.06619	0.651727	0.348253	1e-05	1e-05	0.641523	0.075583	0.282874	1e-05	1e-05	0.617708	1e-05	0.093255	1e-05	0.289008	1e-05
0.823552	0.176448	0.820148	0.123571	0.056281	0.728387	0.197284	0.074319	1e-05	0.724056	0.021393	0.182402	0.072139	1e-05	0.727353	1e-05	0.019659	0.068165	0.114951	0.069862
0.788934	0.211066	0.771009	0.026146	0.202845	0.708357	0.017387	0.037953	0.236303	0.699781	0.010435	0.021929	0.040466	0.227388	0.647597	0.151702	0.006842	0.027908	1e-05	0.165941
0.877007	0.122993	0.855398	1e-05	0.144592	0.78577	1e-05	0.00476	0.20946	0.778032	1e-05	1e-05	0.012503	0.209445	0.752073	0.07993	1e-05	1e-05	1e-05	0.167967
0.860046	0.139954	0.842184	0.132927	0.02489	0.739976	0.185813	0.074201	1e-05	0.735412	0.009822	0.197517	0.057239	1e-05	0.743231	1e-05	0.014199	0.063364	0.167647	0.011549
0.905694	0.094306	0.887742	0.013632	0.098627	0.812029	0.010642	0.027505	0.149824	0.806386	1e-05	0.019824	0.028455	0.145325	0.776945	0.080282	1e-05	0.016182	0.004695	0.121886
0.898285	0.101715	0.882946	0.033608	0.083447	0.797973	0.014252	0.075897	0.111878	0.791641	1e-05	0.036956	0.071064	0.100328	0.6521	0.283487	1e-05	0.05313	0.011263	1e-05
0.815463	0.184537	0.814793	0.15663	0.028576	0.637873	0.328488	0.03363	1e-05	0.581352	0.336207	0.069806	0.012625	1e-05	0.565705	1e-05	0.373069	0.018495	0.042711	1e-05
0.892584	0.107416	0.876098	0.00762	0.116282	0.68916	0.31082	1e-05	1e-05	0.625898	0.374072	1e-05	1e-05	1e-05	0.612051	1e-05	0.387909	1e-05	1e-05	1e-05
0.82257	0.17743	0.827184	0.168587	0.004229	0.725431	0.270744	0.003815	1e-05	0.725204	1e-05	0.274766	1e-05	1e-05	0.719012	1e-05	1e-05	0.007258	0.2737	1e-05
0.875816	0.124184	0.86231	0.03517	0.10252	0.711888	0.280135	0.007967	1e-05	0.641351	0.358619	1e-05	1e-05	1e-05	0.599286	1e-05	0.390261	0.010423	1e-05	1e-05
0.845355	0.154645	0.828365	0.006755	0.16488	0.744511	0.078485	0.019526	0.157478	0.732288	0.07526	1e-05	0.022126	0.170316	0.600061	0.290328	0.070979	0.020337	1e-05	0.018285
0.826261	0.173739	0.811634	0.009502	0.178864	0.739755	1e-05	0.044992	0.215243	0.73446	1e-05	1e-05	0.04953	0.21599	0.616188	0.281174	1e-05	0.033593	1e-05	0.069025
0.866333	0.133667	0.847536	1e-05	0.152454	0.780729	1e-05	1e-05	0.219251	0.776184	1e-05	1e-05	0.003484	0.220312	0.727275	0.121914	1e-05	1e-05	1e-05	0.150781
0.926334	0.073666	0.88556	0.11443	1e-05	0.79437	0.143477	0.062143	1e-05	0.791073	0.014571	0.147931	0.046415	1e-05	0.793046	1e-05	0.030625	0.058946	0.117363	1e-05
0.841389	0.158611	0.832392	0.167598	1e-05	0.720456	0.235432	0.044102	1e-05	0.7199	0.015858	0.231904	0.032328	1e-05	0.714574	1e-05	0.028831	0.048971	0.207604	1e-05
0.867949	0.132051	0.851886	0.022114	0.126001	0.772763	0.066766	0.041775	0.118697	0.755143	0.061078	0.014395	0.046989	0.122395	0.70131	0.118799	0.055285	0.030531	1e-05	0.094064
0.895426	0.104574	0.881999	0.036571	0.08143	0.804899	0.005428	0.058216	0.131457	0.797363	0.002315	0.030121	0.059706	0.110496	0.802608	1e-05	0.00148	0.045653	1e-05	0.150238
0.837032	0.162968	0.823883	0.018704	0.157414	0.754297	0.012973	0.044514	0.188216	0.747271	0.002266	0.026608	0.047382	0.176473	0.745328	0.026416	1e-05	0.032554	1e-05	0.195682
0.857325	0.142675	0.836697	0.090898	0.072405	0.754504	0.136664	0.050904	0.057929	0.750862	1e-05	0.199891	0.049227	1e-05	0.673762	0.158633	1e-05	0.027974	0.139611	1e-05
0.89992	0.10008	0.886865	1e-05	0.113125	0.80971	1e-05	0.022643	0.167637	0.805732	1e-05	1e-05	0.029385	0.164863	0.749215	0.129331	1e-05	0.021711	1e-05	0.099723
0.871017	0.128983	0.857239	0.071364	0.071397	0.76347	0.157665	0.078855	1e-05	0.75326	0.037524	0.134982	0.074224	1e-05	0.755344	1e-05	0.053229	0.062577	0.038839	0.090001
0.846214	0.153786	0.824028	0.133815	0.042157	0.732847	0.206384	0.060759	1e-05	0.731366	0.009526	0.217884	0.041214	1e-05	0.737093	1e-05	0.01513	0.037629	0.150466	0.059673
0.832622	0.167378	0.835861	0.163962	0.000176	0.713885	0.260166	0.025939	1e-05	0.702493	0.075198	0.205158	0.01714	1e-05	0.687221	1e-05	0.096315	0.017465	0.198978	1e-05
0.865297	0.134703	0.848836	1e-05	0.151154	0.776533	1e-05	0.012285	0.211172	0.772656	1e-05	1e-05	0.018508	0.208816	0.723864	0.121156	1e-05	0.007961	1e-05	0.146999
0.885887	0.114113	0.876434	0.123556	1e-05	0.779074	0.170844	0.050072	1e-05	0.777289	0.004618	0.195046	0.023036	1e-05	0.779233	1e-05	0.006521	0.03451	0.130489	0.049238
0.800659	0.199341	0.799261	0.143787	0.056952	0.699889	0.274388	0.025713	1e-05	0.701516	1e-05	0.296078	0.002386	1e-05	0.696902	1e-05	1e-05	0.017549	0.285519	1e-05
0.839784	0.160216	0.828065	0.061866	0.110069	0.755166	0.062389	0.052864	0.129581	0.74949	0.00279	0.064734	0.056125	0.126861	0.71795	0.081178	1e-05	0.049372	0.036284	0.115206
0.86179	0.13821	0.83383	0.119467	0.046702	0.736192	0.260913	0.002885	1e-05	0.731536	0.0193	0.249144	1e-05	1e-05	0.728761	1e-05	0.033015	1.1e-05	0.214957	0.023246
0.833266	0.166734	0.832252	0.165188	0.00256	0.679859	0.312464	0.007667	1e-05	0.652377	0.195529	0.152074	1e-05	1e-05	0.638658	1e-05	0.223447	0.004158	0.133717	1e-05
0.826484	0.173516	0.843683	0.156307	1e-05	0.741067	0.191371	0.067552	1e-05	0.734844	0.015099	0.194482	0.055566	1e-05	0.668419	0.105173	0.012561	0.058048	0.155789	1e-05
0.837467	0.162533	0.797543	0.202447	1e-05	0.666653	0.333327	1e-05	1e-05	0.664123	0.03351	0.302347	1e-05	1e-05	0.666225	1e-05	0.051642	1e-05	0.282102	1e-05
0.84706	0.15294	0.832973	0.070965	0.096062	0.753242	0.073184	0.081202	0.092372	0.747218	0.005052	0.081857	0.083722	0.082151	0.758828	1e-05	0.001598	0.059095	0.024921	0.155548
0.819885	0.180115	0.797171	0.023452	0.179378	0.73398	0.028126	0.02074	0.217155	0.725983	0.010265	0.026301	0.021848	0.215603	0.671385	0.150221	0.011785	0.003613	0.007752	0.155243
0.844393	0.155607	0.82892	0.056288	0.114791	0.754245	0.021525	0.071739	0.152492	0.748268	1e-05	0.047809	0.071849	0.132064	0.743646	0.039886	1e-05	0.046436	1e-05	0.170011
0.851115	0.148885	0.847083	0.141579	0.011339	0.754903	0.220053	0.025034	1e-05	0.753226	0.001337	0.240257	0.00517	1e-05	0.733803	0.020252	0.001625	0.015906	0.228405	1e-05
0.900021	0.099979	0.886756	0.016892	0.096351	0.811551	1e-05	0.03681	0.151629	0.803237	1e-05	0.027519	0.039227	0.130007	0.808599	1e-05	1e-05	0.028093	1e-05	0.163278
0.876844	0.123156	0.862909	0.019424	0.117667	0.786398	0.011338	0.047739	0.154525	0.779788	1e-05	0.025034	0.049531	0.145637	0.77408	0.029191	1e-05	0.028027	1e-05	0.168682
0.80476	0.19524	0.799702	0.147061	0.053237	0.700558	0.271568	0.027864	1e-05	0.698094	0.0277	0.258915	0.015281	1e-05	0.643125	0.069839	0.032719	0.025613	0.228695	1e-05
0.99999	1e-05	0.99998	1e-05	1e-05	0.924552	1e-05	0.028201	0.047238	0.920437	1e-05	1e-05	0.034924	0.044619	0.816527	0.171758	1e-05	0.011684	1e-05	1e-05
0.99999	1e-05	0.982549	0.017441	1e-05	0.912408	0.042082	1e-05	0.0455	0.904706	1e-05	0.075601	0.000197	0.019486	0.903937	1e-05	1e-05	1e-05	0.018656	0.077377
0.99999	1e-05	0.99998	1e-05	1e-05	0.944536	1e-05	0.018528	0.036926	0.936773	1e-05	1e-05	0.022421	0.040787	0.833539	0.166421	1e-05	1e-05	1e-05	1e-05
0.956188	0.043812	0.935889	1e-05	0.064101	0.857186	1e-05	0.011163	0.131641	0.847274	0.008997	1e-05	0.01521	0.128509	0.839751	0.027894	1e-05	1e-05	1e-05	0.132325
0.99999	1e-05	0.99998	1e-05	1e-05	0.907379	1e-05	1e-05	0.092601	0.899968	1e-05	1e-05	1e-05	0.100002	0.791448	0.208512	1e-05	1e-05	1e-05	1e-05
0.99999	1e-05	0.99998	1e-05	1e-05	0.924484	1e-05	0.053495	0.022011	0.914936	1e-05	1e-05	0.058269	0.026775	0.874928	0.068716	1e-05	0.035864	1e-05	0.020472
0.99999	1e-05	0.996902	1e-05	0.003088	0.902374	1e-05	0.028757	0.068859	0.895888	1e-05	1e-05	0.035833	0.068259	0.876309	0.021681	1e-05	0.037359	1e-05	0.06463
0.99999	1e-05	0.99998	1e-05	1e-05	0.922092	1e-05	1e-05	0.077888	0.91297	1e-05	1e-05	1e-05	0.087	0.801468	0.198492	1e-05	1e-05	1e-05	1e-05
0.99999	1e-05	0.978179	1e-05	0.021811	0.887738	1e-05	1e-05	0.112242	0.888093	1e-05	1e-05	1e-05	0.111877	0.724781	0.275179	1e-05	1e-05	1e-05	1e-05
0.993187	0.006813	0.980787	1e-05	0.019203	0.881793	1e-05	0.031533	0.086665	0.877783	1e-05	1e-05	0.038521	0.083676	0.785127	0.190296	1e-05	0.024546	1e-05	1e-05
0.99999	1e-05	0.99998	1e-05	1e-05	0.969096	1e-05	0.010786	0.020108	0.960159	1e-05	0.00099	0.01751	0.021332	0.889268	0.110692	1e-05	1e-05	1e-05	1e-05
0.99999	1e-05	0.99998	1e-05	1e-05	0.922885	1e-05	0.010529	0.066576	0.916714	1e-05	0.01247	0.01176	0.059046	0.91263	1e-05	1e-05	1e-05	1e-05	0.08733
0.99999	1e-05	0.99998	1e-05	1e-05	0.925885	0.074095	1e-05	1e-05	0.912451	0.082197	0.001435	0.003907	1e-05	0.890002	0.019258	0.075616	1e-05	1e-05	0.015105
0.996681	0.003319	0.984172	0.015818	1e-05	0.890757	1e-05	0.041946	0.067287	0.885392	1e-05	0.002256	0.046445	0.065896	0.887807	1e-05	1e-05	0.007805	1e-05	0.104358
0.99999	1e-05	0.99998	1e-05	1e-05	0.948922	1e-05	1e-05	0.051058	0.941573	1e-05	1e-05	1e-05	0.058397	0.90868	0.056249	1e-05	1e-05	1e-05	0.035041
0.99999	1e-05	0.99998	1e-05	1e-05	0.92903	1e-05	1e-05	0.07095	0.92579	1e-05	1e-05	0.00048	0.073711	0.918536	1e-05	1e-05	1e-05	1e-05	0.081424
0.997032	0.002968	0.981295	0.002257	0.016447	0.895987	1e-05	0.013302	0.090701	0.887725	0.000581	0.001943	0.015844	0.093906	0.84127	0.100489	1e-05	1e-05	1e-05	0.058211
0.856571	0.143429	0.829763	1e-05	0.170227	0.766443	1e-05	1e-05	0.233537	0.764991	1e-05	1e-05	1e-05	0.234979	0.771909	1e-05	1e-05	1e-05	1e-05	0.228051
0.99999	1e-05	0.99998	1e-05	1e-05	0.920637	1e-05	1e-05	0.079343	0.914665	1e-05	1e-05	0.004138	0.081177	0.800751	0.199209	1e-05	1e-05	1e-05	1e-05
0.99999	1e-05	0.99998	1e-05	1e-05	0.912192	0.087788	1e-05	1e-05	0.897133	0.072418	0.030429	1e-05	1e-05	0.890211	0.000135	0.081245	1e-05	1e-05	0.028389
0.99999	1e-05	0.99998	1e-05	1e-05	0.926824	1e-05	1e-05	0.073156	0.919899	1e-05	1e-05	0.005177	0.074904	0.805474	0.194486	1e-05	1e-05	1e-05	1e-05
0.99999	1e-05	0.990755	0.009235	1e-05	0.797734	0.202246	1e-05	1e-05	0.752589	0.247381	1e-05	1e-05	1e-05	0.740232	1e-05	0.259728	1e-05	1e-05	1e-05
0.99999	1e-05	0.99998	1e-05	1e-05	0.807736	0.192244	1e-05	1e-05	0.738094	0.261876	1e-05	1e-05	1e-05	0.720545	1e-05	0.279415	1e-05	1e-05	1e-05
0.99999	1e-05	0.994922	1e-05	0.005068	0.899286	1e-05	0.014601	0.086103	0.89294	1e-05	1e-05	0.018249	0.088791	0.864986	0.05756	1e-05	1e-05	1e-05	0.077424
0.99999	1e-05	0.99998	1e-05	1e-05	0.964851	1e-05	0.035129	1e-05	0.958799	1e-05	1e-05	0.041171	1e-05	0.893874	0.106086	1e-05	1e-05	1e-05	1e-05
0.993722	0.006278	0.974972	0.010221	0.014806	0.814651	0.185329	1e-05	1e-05	0.775285	0.224685	1e-05	1e-05	1e-05	0.760764	1e-05	0.239196	1e-05	1e-05	1e-05
0.998931	0.001069	0.974118	0.025872	1e-05	0.90048	0.006204	0.072369	0.020947	0.890743	1e-05	0.028857	0.069004	0.011386	0.886749	1e-05	1e-05	0.054143	1e-05	0.059078
0.99999	1e-05	0.99998	1e-05	1e-05	0.934318	1e-05	0.002126	0.063546	0.926567	1e-05	1e-05	0.009679	0.063733	0.822589	0.177371	1e-05	1e-05	1e-05	1e-05
0.99999	1e-05	0.99998	1e-05	1e-05	0.926665	1e-05	0.003333	0.069992	0.919982	1e-05	1e-05	0.010979	0.069019	0.819726	0.180234	1e-05	1e-05	1e-05	1e-05
0.99999	1e-05	0.989665	0.010325	1e-05	0.917983	0.009197	0.04162	0.031201	0.909615	1e-05	0.030485	0.035308	0.024582	0.909235	1e-05	1e-05	0.020706	1e-05	0.070029
0.978117	0.021883	0.957735	1e-05	0.042255	0.871244	1e-05	0.006265	0.122481	0.866931	1e-05	1e-05	0.012	0.121049	0.851363	0.036711	1e-05	1e-05	1e-05	0.111896
0.99999	1e-05	0.99998	1e-05	1e-05	0.822289	0.177691	1e-05	1e-05	0.757835	0.242135	1e-05	1e-05	1e-05	0.739447	1e-05	0.260513	1e-05	1e-05	1e-05
0.99999	1e-05	0.99998	1e-05	1e-05	0.929292	1e-05	1e-05	0.070688	0.920706	1e-05	1e-05	1e-05	0.079264	0.865896	0.105355	1e-05	1e-05	1e-05	0.028718
0.99999	1e-05	0.99998	1e-05	1e-05	0.91615	1e-05	0.023031	0.060809	0.909794	1e-05	1e-05	0.029324	0.060861	0.846078	0.124759	1e-05	0.014235	1e-05	0.014907
0.993836	0.006164	0.970396	0.029594	1e-05	0.782615	0.217365	1e-05	1e-05	0.725118	0.274852	1e-05	1e-05	1e-05	0.716474	1e-05	0.283486	1e-05	1e-05	1e-05
0.987089	0.012911	0.972977	0.027013	1e-05	0.87702	0.086521	0.036449	1e-05	0.868178	1e-05	0.10425	0.027552	1e-05	0.857895	0.024554	1e-05	0.030314	0.064914	0.022312
0.994977	0.005023	0.97808	0.02191	1e-05	0.888244	0.043696	0.031268	0.036793	0.881175	0.002788	0.059393	0.032684	0.02396	0.888955	1e-05	1e-05	0.012163	0.008414	0.090448
0.99999	1e-05	0.99998	1e-05	1e-05	0.93865	1e-05	1e-05	0.06133	0.932788	1e-05	1e-05	1e-05	0.067182	0.837249	0.162711	1e-05	1e-05	1e-05	1e-05
0.99999	1e-05	0.99998	1e-05	1e-05	0.925756	1e-05	1e-05	0.074224	0.917765	1e-05	1e-05	1e-05	0.082205	0.867843	0.09223	1e-05	1e-05	1e-05	0.039897
0.99999	1e-05	0.99998	1e-05	1e-05	0.902497	1e-05	0.015412	0.082081	0.894055	0.007242	1e-05	0.022184	0.076509	0.844863	0.102092	0.006251	0.006192	1e-05	0.040592
0.969217	0.030783	0.959769	0.016935	0.023295	0.868941	0.031271	0.045695	0.054094	0.859582	0.003857	0.049606	0.050999	0.035956	0.870646	1e-05	1e-05	0.011081	1e-05	0.118242
0.994695	0.005305	0.971609	1e-05	0.028381	0.882904	1e-05	1e-05	0.117076	0.877965	1e-05	1e-05	0.005011	0.117003	0.775197	0.220418	1e-05	1e-05	1e-05	0.004355
0.99999	1e-05	0.99998	1e-05	1e-05	0.912009	1e-05	1e-05	0.087971	0.908999	1e-05	1e-05	1.2e-05	0.090969	0.767833	0.232127	1e-05	1e-05	1e-05	1e-05
0.99999	1e-05	0.99998	1e-05	1e-05	0.930685	1e-05	1e-05	0.069295	0.927073	1e-05	1e-05	1e-05	0.072897	0.767906	0.232054	1e-05	1e-05	1e-05	1e-05
0.949294	0.050706	0.937236	0.062754	1e-05	0.860672	0.139308	1e-05	1e-05	0.848359	0.010552	0.141069	1e-05	1e-05	0.774108	0.115055	0.011465	1e-05	0.099352	1e-05
0.945239	0.054761	0.926535	1e-05	0.073455	0.845876	1e-05	1e-05	0.154104	0.840669	1e-05	1e-05	0.005209	0.154102	0.841126	1e-05	1e-05	1e-05	1e-05	0.158834
0.99999	1e-05	0.99998	1e-05	1e-05	0.966164	1e-05	0.001763	0.032063	0.959069	1e-05	1e-05	0.006684	0.034227	0.829695	0.170265	1e-05	1e-05	1e-05	1e-05
0.99999	1e-05	0.995527	1e-05	0.004463	0.899154	0.023393	0.017265	0.060188	0.887589	0.028213	1e-05	0.017003	0.067185	0.850494	0.077688	0.027206	1e-05	1e-05	0.044592
0.899396	0.100604	0.887207	1e-05	0.112783	0.80753	1e-05	0.02643	0.16603	0.804394	1e-05	1e-05	0.032279	0.163306	0.707745	0.219705	1e-05	0.022014	1e-05	0.050517
0.972917	0.027083	0.954921	1e-05	0.045069	0.865704	0.001616	0.016957	0.115723	0.859222	0.000399	0.002076	0.025244	0.113059	0.826442	0.076681	1e-05	0.002263	1e-05	0.094594
0.99999	1e-05	0.99998	1e-05	1e-05	0.927791	1e-05	0.025916	0.046283	0.916626	1e-05	1e-05	0.03133	0.052024	0.899475	0.024623	1e-05	0.019091	1e-05	0.056792
0.977285	0.022715	0.963842	0.036148	1e-05	0.874689	0.001691	0.059327	0.064293	0.866477	1e-05	0.010453	0.064343	0.058718	0.870302	1e-05	1e-05	0.037868	1e-05	0.0918
0.99999	1e-05	0.99998	1e-05	1e-05	0.917806	1e-05	1e-05	0.082174	0.912323	1e-05	1e-05	1e-05	0.087647	0.799573	0.200387	1e-05	1e-05	1e-05	1e-05
0.931266	0.068734	0.919376	0.028825	0.051799	0.839665	1e-05	0.058545	0.101779	0.834306	1e-05	0.000161	0.061825	0.103699	0.845608	1e-05	1e-05	1e-05	1e-05	0.154352
0.99999	1e-05	0.99998	1e-05	1e-05	0.93391	1e-05	1e-05	0.06607	0.927509	1e-05	1e-05	1e-05	0.072461	0.879979	0.091936	1e-05	1e-05	1e-05	0.028055
0.99999	1e-05	0.99998	1e-05	1e-05	0.913551	1e-05	0.029246	0.057193	0.906924	1e-05	1e-05	0.038841	0.054215	0.85133	0.109416	1e-05	0.020484	1e-05	0.01875
0.99999	1e-05	0.99998	1e-05	1e-05	0.925351	1e-05	0.008778	0.065861	0.91911	1e-05	0.011	0.011993	0.057887	0.827277	0.172683	1e-05	1e-05	1e-05	1e-05
0.99999	1e-05	0.99998	1e-05	1e-05	0.927175	1e-05	0.021122	0.051693	0.920484	1e-05	1e-05	0.029813	0.049683	0.92188	1e-05	1e-05	1e-05	1e-05	0.07808
0.99999	1e-05	0.98886	1e-05	0.01113	0.895064	1e-05	0.005494	0.099432	0.888696	1e-05	1e-05	0.01338	0.097904	0.758907	0.241053	1e-05	1e-05	1e-05	1e-05
0.95346	0.04654	0.941947	0.006036	0.052017	0.854484	1e-05	0.050672	0.094834	0.84683	1e-05	1e-05	0.055407	0.097743	0.850266	1e-05	1e-05	0.027552	1e-05	0.122152
0.99999	1e-05	0.99998	1e-05	1e-05	0.910529	1e-05	0.031418	0.058043	0.902234	1e-05	1e-05	0.035013	0.062733	0.908003	1e-05	1e-05	0.003731	1e-05	0.088236
0.99999	1e-05	0.999708	1e-05	0.000282	0.910351	1e-05	1e-05	0.089629	0.906039	1e-05	1e-05	1e-05	0.093931	0.827161	0.163456	1e-05	1e-05	1e-05	0.009353
0.99999	1e-05	0.981052	1e-05	0.018938	0.786552	0.213428	1e-05	1e-05	0.724142	0.275828	1e-05	1e-05	1e-05	0.694406	1e-05	0.305554	1e-05	1e-05	1e-05
0.99999	1e-05	0.99998	1e-05	1e-05	0.905143	1e-05	0.016724	0.078123	0.901151	1e-05	1e-05	0.023543	0.075286	0.809114	0.183886	1e-05	0.00697	1e-05	1e-05
0.977599	0.022401	0.957506	1e-05	0.042484	0.871012	1e-05	0.007202	0.121776	0.864853	1e-05	1e-05	0.015207	0.11992	0.816222	0.107007	1e-05	1e-05	1e-05	0.076741
0.99999	1e-05	0.99998	1e-05	1e-05	0.948769	1e-05	0.04208	0.009141	0.939841	1e-05	1e-05	0.049149	0.010989	0.859449	0.114582	1e-05	0.025939	1e-05	1e-05
0.99999	1e-05	0.991828	1e-05	0.008162	0.904276	1e-05	1e-05	0.095704	0.898255	1e-05	1e-05	1e-05	0.101715	0.893765	0.000205	1e-05	1e-05	1e-05	0.106
0.94586	0.05414	0.945703	0.054287	1e-05	0.859196	0.130987	1e-05	0.009807	0.851607	0.015608	0.132765	1e-05	1e-05	0.804571	0.084057	0.018036	1e-05	0.093316	1e-05
0.99999	1e-05	0.99998	1e-05	1e-05	0.91247	1e-05	0.0073	0.08022	0.907135	1e-05	1e-05	0.015008	0.077837	0.735585	0.264375	1e-05	1e-05	1e-05	1e-05
0.891313	0.108687	0.873575	1e-05	0.126415	0.733377	0.266603	1e-05	1e-05	0.685313	0.314657	1e-05	1e-05	1e-05	0.66162	0.017817	0.320533	1e-05	1e-05	1e-05
0.99999	1e-05	0.98838	1e-05	0.01161	0.789782	0.210198	1e-05	1e-05	0.719295	0.280675	1e-05	1e-05	1e-05	0.706489	1e-05	0.293471	1e-05	1e-05	1e-05
0.963743	0.036257	0.956159	0.03122	0.012621	0.761311	0.238669	1e-05	1e-05	0.705305	0.294665	1e-05	1e-05	1e-05	0.690323	1e-05	0.309637	1e-05	1e-05	1e-05
0.99999	1e-05	0.99998	1e-05	1e-05	0.910101	1e-05	1e-05	0.089879	0.902158	1e-05	1e-05	1e-05	0.097812	0.879493	0.040652	1e-05	1e-05	1e-05	0.079825
0.50508	0.49492	0.482206	0.052894	0.4649	0.417184	0.223628	0.07609	0.283098	0.37115	0.273806	1e-05	0.078506	0.276528	0.257729	0.266661	0.268507	0.070031	1e-05	0.137061
0.99999	1e-05	0.99998	1e-05	1e-05	0.837888	0.162092	1e-05	1e-05	0.78737	0.2126	1e-05	1e-05	1e-05	0.751941	0.004256	0.243773	1e-05	1e-05	1e-05
0.99999	1e-05	0.99998	1e-05	1e-05	0.922839	0.013486	1e-05	0.063666	0.917448	1e-05	0.025958	1e-05	0.056574	0.867436	0.098333	1e-05	1e-05	1e-05	0.034201
0.944197	0.055803	0.931896	0.040267	0.027838	0.736014	0.263966	1e-05	1e-05	0.690795	0.309175	1e-05	1e-05	1e-05	0.681065	1e-05	0.318895	1e-05	1e-05	1e-05
0.937644	0.062356	0.936747	0.063243	1e-05	0.864366	0.135614	1e-05	1e-05	0.858736	1e-05	0.141234	1e-05	1e-05	0.78396	0.102174	1e-05	1e-05	0.113836	1e-05
0.99999	1e-05	0.99998	1e-05	1e-05	0.926762	1e-05	0.000743	0.072485	0.920187	1e-05	1e-05	0.004727	0.075066	0.839134	0.160826	1e-05	1e-05	1e-05	1e-05
0.99999	1e-05	0.985364	0.014626	1e-05	0.827179	0.172801	1e-05	1e-05	0.799105	0.181495	0.019381	1e-05	1e-05	0.799505	1e-05	0.200455	1e-05	1e-05	1e-05
0.99999	1e-05	0.982177	0.017813	1e-05	0.900116	0.063534	0.020991	0.015359	0.894521	1e-05	0.079497	0.023772	0.002199	0.826198	0.129006	0.003882	0.004534	0.03637	1e-05
0.99999	1e-05	0.989178	0.010812	1e-05	0.840414	0.159566	1e-05	1e-05	0.806058	0.190243	0.003679	1e-05	1e-05	0.799818	1e-05	0.200139	1e-05	1.3e-05	1e-05
0.99999	1e-05	0.99998	1e-05	1e-05	0.942642	1e-05	1e-05	0.057338	0.93479	1e-05	1e-05	0.003956	0.061234	0.807515	0.192445	1e-05	1e-05	1e-05	1e-05
0.869364	0.130636	0.848918	1e-05	0.151072	0.779737	1e-05	1e-05	0.220243	0.78098	1e-05	1e-05	1e-05	0.21899	0.71541	0.153514	1e-05	1e-05	1e-05	0.131046
0.91823	0.08177	0.903251	1e-05	0.096739	0.822311	1e-05	0.031461	0.146218	0.818006	1e-05	1e-05	0.039396	0.142578	0.721323	0.215885	1e-05	0.026758	1e-05	0.036014
0.99999	1e-05	0.99998	1e-05	1e-05	0.921651	1e-05	1e-05	0.078329	0.916963	1e-05	1e-05	1e-05	0.083007	0.761167	0.238793	1e-05	1e-05	1e-05	1e-05
0.972629	0.027371	0.957983	0.042007	1e-05	0.885198	0.087357	0.006031	0.021414	0.879788	1e-05	0.113441	0.006751	1e-05	0.8088	0.120859	1e-05	1e-05	0.070311	1e-05
0.99999	1e-05	0.9808	0.01919	1e-05	0.894953	1e-05	0.065055	0.039982	0.885382	1e-05	1e-05	0.071275	0.043323	0.864872	0.034281	1e-05	0.06004	1e-05	0.040786
0.969995	0.030005	0.951655	0.048335	1e-05	0.874216	0.030561	0.095213	1e-05	0.862849	1e-05	0.05407	0.083061	1e-05	0.821006	0.078018	1e-05	0.078949	0.022007	1e-05
0.99999	1e-05	0.99998	1e-05	1e-05	0.956613	1e-05	1e-05	0.043367	0.950966	1e-05	1e-05	1e-05	0.049004	0.861949	0.138011	1e-05	1e-05	1e-05	1e-05
0.99999	1e-05	0.993977	0.006013	1e-05	0.924445	0.017632	1e-05	0.057912	0.917082	1e-05	0.055635	1e-05	0.027262	0.91564	1e-05	1e-05	1e-05	0.011559	0.072771
0.99999	1e-05	0.99998	1e-05	1e-05	0.938668	1e-05	1e-05	0.061312	0.932288	1e-05	1e-05	1e-05	0.067682	0.857444	0.142516	1e-05	1e-05	1e-05	1e-05
0.99999	1e-05	0.982605	1e-05	0.017385	0.89385	1e-05	1e-05	0.10613	0.887324	1e-05	0.008808	1e-05	0.103848	0.884569	0.002264	1e-05	1e-05	1e-05	0.113138
0.665731	0.334269	0.644487	1e-05	0.355503	0.595049	1e-05	0.022613	0.382328	0.590607	1e-05	1e-05	0.030086	0.379287	0.343413	0.612888	1e-05	0.043669	1e-05	1e-05
0.658817	0.341183	0.631386	1e-05	0.368604	0.591468	1e-05	0.002804	0.405718	0.586568	1e-05	1e-05	0.008337	0.405076	0.377466	0.523612	1e-05	0.013922	1e-05	0.084979
0.612546	0.387454	0.577146	0.072801	0.350053	0.532993	0.143047	0.000614	0.323347	0.526386	0.041981	0.109198	1e-05	0.322425	0.385026	0.356955	0.045268	1e-05	0.089916	0.122824
0.585456	0.414544	0.55837	0.133866	0.307765	0.510489	0.222511	1e-05	0.26699	0.516024	1e-05	0.251487	1e-05	0.232469	0.262894	0.522155	1e-05	1e-05	0.214921	1e-05
0.658646	0.341354	0.628333	1e-05	0.371657	0.587413	1e-05	1e-05	0.412567	0.582056	1e-05	1e-05	1e-05	0.417914	0.333881	0.638004	1e-05	1e-05	1e-05	0.028085
0.593968	0.406032	0.567515	1e-05	0.432475	0.535781	1e-05	0.004483	0.459725	0.523112	0.028289	1e-05	0.007127	0.441462	0.372096	0.405163	0.028689	1e-05	1e-05	0.194032
0.609084	0.390916	0.579572	1e-05	0.420418	0.547768	1e-05	1e-05	0.452212	0.546732	1e-05	1e-05	1e-05	0.453238	0.414687	0.36898	1e-05	1e-05	1e-05	0.216302
0.590258	0.409742	0.557555	1e-05	0.442435	0.52305	1e-05	1e-05	0.47693	0.524875	1e-05	1e-05	1e-05	0.475095	0.288256	0.624787	1e-05	1e-05	1e-05	0.086927
0.573231	0.426769	0.553597	0.001573	0.44483	0.441606	0.422495	0.028533	0.107367	0.363991	0.493702	1e-05	0.024119	0.118177	0.275497	0.150216	0.490529	0.020815	1e-05	0.062934
0.647043	0.352957	0.620135	0.057149	0.322716	0.554292	0.209569	0.017213	0.218925	0.515502	0.203429	0.059789	0.019127	0.202154	0.404771	0.237554	0.215247	0.01369	0.037299	0.091439
0.595126	0.404874	0.565481	1e-05	0.434509	0.534394	1e-05	1e-05	0.465586	0.533004	1e-05	1e-05	1e-05	0.466966	0.306829	0.594045	1e-05	1e-05	1e-05	0.099096
0.640115	0.359885	0.607767	1e-05	0.392223	0.570692	1e-05	1e-05	0.429288	0.569295	1e-05	1e-05	1e-05	0.430675	0.316722	0.636515	1e-05	1e-05	1e-05	0.046733
0.652101	0.347899	0.624461	1e-05	0.375529	0.58513	1e-05	1e-05	0.41485	0.58292	1e-05	1e-05	1e-05	0.41705	0.372454	0.540913	1e-05	0.002608	1e-05	0.084005
0.57979	0.42021	0.554429	1e-05	0.445561	0.524863	1e-05	1e-05	0.475117	0.518427	0.008597	1e-05	0.004828	0.468138	0.317926	0.510973	0.020231	0.002968	1e-05	0.147892
0.611879	0.388121	0.587414	1e-05	0.412576	0.553205	1e-05	1e-05	0.446775	0.55232	1e-05	1e-05	1e-05	0.44765	0.382776	0.461335	1e-05	1e-05	1e-05	0.155859
0.63158	0.36842	0.602967	1e-05	0.397023	0.56185	1e-05	1e-05	0.43813	0.56155	1e-05	1e-05	1e-05	0.43842	0.308314	0.642872	1e-05	1e-05	1e-05	0.048784
0.603273	0.396727	0.573569	1e-05	0.426421	0.471459	0.371199	1e-05	0.157332	0.371927	0.519912	1e-05	1e-05	0.108142	0.26019	0.204861	0.510087	1e-05	1e-05	0.024842
0.61796	0.38204	0.591625	1e-05	0.408365	0.554255	1e-05	1e-05	0.445725	0.552843	1e-05	1e-05	0.003015	0.444122	0.274715	0.679897	1e-05	0.018091	1e-05	0.027277
0.626509	0.373491	0.601987	0.023386	0.374627	0.552514	0.071189	0.049861	0.326436	0.542568	0.051836	0.026218	0.054669	0.324709	0.375463	0.411857	0.053331	0.048776	0.01554	0.095033
0.598248	0.401752	0.573046	1e-05	0.426944	0.539373	1e-05	0.010619	0.449999	0.535558	1e-05	1e-05	0.016258	0.448164	0.43567	0.301073	1e-05	0.002078	1e-05	0.261159
0.616145	0.383855	0.585698	0.024404	0.389898	0.548957	0.055427	0.001141	0.394476	0.543522	0.008995	0.053614	0.004103	0.389766	0.396849	0.390574	0.0099	1e-05	0.040802	0.161864
0.59055	0.40945	0.560162	1e-05	0.439828	0.527731	1e-05	1e-05	0.472249	0.524167	1e-05	1e-05	1e-05	0.475803	0.316788	0.54434	1e-05	1e-05	1e-05	0.138842
0.605473	0.394527	0.584978	1e-05	0.415012	0.54343	1e-05	0.021855	0.434705	0.541306	1e-05	1e-05	0.027681	0.430993	0.328023	0.541819	1e-05	0.033383	1e-05	0.096755
0.683205	0.316795	0.654	1e-05	0.34599	0.606699	1e-05	1e-05	0.393281	0.604883	1e-05	1e-05	1e-05	0.395087	0.311298	0.688662	1e-05	1e-05	1e-05	1e-05
0.59926	0.40074	0.572849	1e-05	0.427141	0.541415	1e-05	1e-05	0.458565	0.537399	1e-05	1e-05	0.001782	0.460799	0.317515	0.573502	1e-05	0.006833	1e-05	0.10213
0.642718	0.357282	0.620282	1e-05	0.379708	0.491608	0.503134	1e-05	0.005248	0.402013	0.566381	1e-05	1e-05	0.031586	0.298166	0.164199	0.537604	1e-05	1e-05	1e-05
0.630615	0.369385	0.603913	1e-05	0.396077	0.566699	1e-05	1e-05	0.433281	0.566161	1e-05	1e-05	1e-05	0.433809	0.32403	0.61961	1e-05	1e-05	1e-05	0.05633
0.669882	0.330118	0.638612	1e-05	0.361378	0.571422	0.132844	1e-05	0.295724	0.544452	0.154846	1e-05	1e-05	0.300682	0.381436	0.386611	0.155202	1e-05	1e-05	0.076731
0.432068	0.567932	0.399928	1e-05	0.600062	0.390012	1e-05	1e-05	0.609968	0.392338	1e-05	1e-05	1e-05	0.607632	0.153737	0.666213	1e-05	1e-05	1e-05	0.18002
0.461686	0.538314	0.438586	1e-05	0.561404	0.42008	1e-05	0.016345	0.563565	0.418939	1e-05	1e-05	0.020297	0.560744	0.19824	0.611153	1e-05	0.025698	1e-05	0.164889
0.411841	0.588159	0.383809	1e-05	0.616181	0.347492	0.161254	0.006588	0.484665	0.312196	0.211473	1e-05	1e-05	0.476312	0.147052	0.436811	0.210532	1e-05	1e-05	0.205585
0.438102	0.561898	0.408143	1e-05	0.591847	0.400379	1e-05	1e-05	0.599601	0.391316	0.02939	1e-05	1e-05	0.579274	0.198206	0.53753	0.035744	1e-05	1e-05	0.2285
0.464281	0.535719	0.433001	0.056488	0.510511	0.406321	0.143398	1e-05	0.450271	0.403098	0.045449	0.112296	1e-05	0.439148	0.223949	0.470578	0.050333	1e-05	0.120957	0.134173
0.440831	0.559169	0.41437	1e-05	0.58562	0.402171	1e-05	0.001999	0.59582	0.397307	0.008337	1e-05	0.005939	0.588407	0.134844	0.693743	0.025991	0.015298	1e-05	0.130114
0.560099	0.439901	0.538064	1e-05	0.461926	0.507075	1e-05	0.015881	0.477034	0.496837	0.018356	1e-05	0.020471	0.464326	0.36751	0.367371	0.020021	0.009887	1e-05	0.2352
0.467504	0.532496	0.435582	1e-05	0.564408	0.42224	1e-05	1e-05	0.57774	0.42267	1e-05	1e-05	1e-05	0.5773	0.183432	0.654243	1e-05	1e-05	1e-05	0.162295
0.461228	0.538772	0.433604	0.006371	0.560025	0.349634	0.381387	0.007858	0.261122	0.266767	0.486632	1e-05	0.008631	0.23796	0.142754	0.270395	0.474215	0.007547	1e-05	0.105079
0.471106	0.528894	0.439539	1e-05	0.560451	0.422741	1e-05	1e-05	0.577239	0.423201	1e-05	1e-05	1e-05	0.576769	0.261544	0.473472	1e-05	1e-05	1e-05	0.264955
0.433181	0.566819	0.409831	0.003008	0.587162	0.393185	1e-05	0.035381	0.571424	0.381215	0.029853	1e-05	0.037877	0.551044	0.158807	0.589191	0.043952	0.039852	1e-05	0.168188
0.406139	0.593861	0.376909	1e-05	0.623081	0.369151	1e-05	1e-05	0.630829	0.371916	1e-05	1e-05	1e-05	0.628054	0.172439	0.580966	1e-05	1e-05	1e-05	0.246564
0.437756	0.562244	0.413035	0.010282	0.576683	0.391773	1e-05	0.042643	0.565574	0.389246	0.005143	1e-05	0.047845	0.557756	0.10926	0.740995	0.008341	0.050771	1e-05	0.090623
0.444631	0.555369	0.417444	1e-05	0.582546	0.399224	1e-05	0.002284	0.598482	0.39856	1e-05	1e-05	0.009321	0.592098	0.051702	0.910675	1e-05	0.029412	1e-05	0.00819
0.40626	0.59374	0.383025	0.028652	0.588324	0.36771	1e-05	0.069574	0.562707	0.359565	0.01448	1e-05	0.07066	0.555286	0.209808	0.422193	0.022632	0.05274	1e-05	0.292618
0.470541	0.529459	0.443327	1e-05	0.556663	0.421596	0.035942	0.008205	0.534256	0.402268	0.073058	0.001217	0.01151	0.511947	0.20263	0.533116	0.076876	0.012654	0.001931	0.172793
0.439336	0.560664	0.414079	0.006807	0.579115	0.321391	0.426187	0.033959	0.218463	0.219787	0.553626	1e-05	0.045235	0.181342	0.070724	0.325237	0.538999	0.035657	1e-05	0.029374
0.327865	0.672135	0.306066	0.007082	0.686851	0.300775	1e-05	0.041305	0.65791	0.301589	1e-05	1e-05	0.0466	0.651791	0.11857	0.548131	1e-05	0.042824	1e-05	0.290455
0.483278	0.516722	0.449073	1e-05	0.550917	0.433815	1e-05	1e-05	0.566165	0.433508	1e-05	1e-05	1e-05	0.566462	0.191359	0.645058	1e-05	1e-05	1e-05	0.163553
0.402021	0.597979	0.37977	1e-05	0.62022	0.367213	1e-05	0.024384	0.608393	0.363411	1e-05	1e-05	0.029151	0.607418	0.091445	0.73611	1e-05	0.041203	1e-05	0.131221
0.453872	0.546128	0.427414	1e-05	0.572576	0.409936	1e-05	1e-05	0.590044	0.411814	1e-05	1e-05	1e-05	0.588156	0.192574	0.626975	1e-05	0.004572	1e-05	0.175859
0.42548	0.57452	0.403132	0.000755	0.596113	0.388465	0.003297	0.038941	0.569297	0.354366	0.100456	1e-05	0.039048	0.50612	0.174751	0.482487	0.102015	0.036085	1e-05	0.204652
0.076611	0.923389	0.041976	0.171675	0.786349	0.023711	0.39067	0.099716	0.485903	0.007666	0.203189	0.227807	0.093827	0.467512	0.010592	0.082024	0.200491	0.054925	0.180488	0.471481
0.485731	0.514269	0.463179	1e-05	0.536811	0.444096	1e-05	0.00902	0.546874	0.443725	0.000748	1e-05	0.01689	0.538626	0.369375	0.255368	1e-05	1e-05	1e-05	0.375227
0.429248	0.570752	0.404532	1e-05	0.595458	0.389031	1e-05	0.02118	0.589779	0.38734	1e-05	1e-05	0.023688	0.588952	0.19123	0.558125	1e-05	0.024939	1e-05	0.225686
0.42876	0.57124	0.402863	1e-05	0.597127	0.389232	0.008888	0.001739	0.600142	0.380584	0.028484	1e-05	0.006032	0.58489	0.154795	0.6143	0.032819	0.007852	1e-05	0.190224
0.581458	0.418542	0.557405	0.11385	0.328745	0.504838	0.217565	0.037588	0.240009	0.501435	0.044894	0.182919	0.036952	0.2338	0.304373	0.447169	0.035869	0.03398	0.178599	1e-05
0.38358	0.61642	0.354025	0.026491	0.619484	0.312842	0.213523	0.019435	0.4542	0.244974	0.339043	1e-05	0.01326	0.402714	0.047535	0.501224	0.333074	0.017697	1e-05	0.100459
0.338297	0.661703	0.314285	0.230601	0.455114	0.251837	0.60013	0.013304	0.134729	0.251526	0.117151	0.52125	1e-05	0.110063	0.116083	0.28386	0.093235	1e-05	0.506802	1e-05
0.433533	0.566467	0.39711	1e-05	0.60288	0.338689	0.260294	1e-05	0.401006	0.268983	0.373705	1e-05	1e-05	0.357292	0.009005	0.590155	0.400811	1e-05	1e-05	1e-05
0.436827	0.563173	0.414742	0.013924	0.571333	0.356161	0.196411	0.046227	0.401201	0.293834	0.304062	1e-05	0.038389	0.363705	0.112993	0.460464	0.290538	0.048735	1e-05	0.08726
0.469058	0.530942	0.447554	1e-05	0.552436	0.423398	1e-05	0.032712	0.54388	0.422268	1e-05	1e-05	0.036324	0.541388	0.264711	0.459309	1e-05	0.025682	1e-05	0.250278
0.390208	0.609792	0.366655	0.125048	0.508297	0.2758	0.422269	0.127733	0.174197	0.206621	0.478528	1e-05	0.126331	0.18851	0.028198	0.382989	0.467395	0.121397	1e-05	1e-05
0.369375	0.630625	0.338903	0.200172	0.460925	0.297328	0.403547	0.022565	0.27656	0.311758	0.009465	0.408277	0.009418	0.261082	0.180998	0.31895	0.011396	0.008712	0.396213	0.083731
0.442159	0.557841	0.412393	1e-05	0.587597	0.400689	1e-05	0.005786	0.593515	0.39817	0.009735	1e-05	0.00111	0.590975	0.156858	0.665344	0.013047	0.005497	1e-05	0.159243
0.505752	0.494248	0.478811	1e-05	0.521179	0.443504	0.045802	0.054147	0.456548	0.432799	0.055372	1e-05	0.062605	0.449213	0.194189	0.601086	0.061077	0.045709	1e-05	0.097928
0.46214	0.53786	0.435964	1e-05	0.564026	0.354684	0.371302	1e-05	0.274004	0.278227	0.463713	1e-05	1e-05	0.25804	0.056598	0.474432	0.46894	1e-05	1e-05	1e-05
0.454422	0.545578	0.422572	1e-05	0.577418	0.403538	1e-05	1e-05	0.596442	0.406577	1e-05	1e-05	1e-05	0.593393	0.042769	0.950483	1e-05	0.006719	1e-05	1e-05
0.491928	0.508072	0.455418	0.041315	0.503267	0.424574	0.111813	1e-05	0.463603	0.418543	0.05212	0.071707	1e-05	0.457621	0.255504	0.449975	0.047493	1e-05	0.069728	0.177289
0.443132	0.556868	0.409888	0.126166	0.463946	0.381893	0.210809	1e-05	0.407288	0.386537	1e-05	0.276795	1e-05	0.336648	0.144782	0.553768	1e-05	1e-05	0.30142	1e-05
0.444029	0.555971	0.419145	0.018695	0.56216	0.392934	0.041954	0.059633	0.505479	0.388287	0.044118	0.000553	0.065298	0.501744	0.247234	0.406139	0.037188	0.039058	1e-05	0.270371
0.495472	0.504528	0.464945	1e-05	0.535045	0.445995	1e-05	1e-05	0.553985	0.444321	1e-05	1e-05	1e-05	0.555649	0.273932	0.474548	1e-05	1e-05	1e-05	0.251491
0.455502	0.544498	0.427306	1e-05	0.572684	0.4151	1e-05	1e-05	0.58488	0.420505	1e-05	1e-05	1e-05	0.579465	0.246132	0.49621	1e-05	1e-05	1e-05	0.257628
0.381489	0.618511	0.350251	0.138284	0.511465	0.316145	0.282753	0.047182	0.35392	0.309125	0.093093	0.212509	0.037928	0.347345	0.209519	0.273362	0.096536	0.026531	0.175552	0.2185
0.470477	0.529523	0.441928	1e-05	0.558062	0.422083	1e-05	0.001079	0.576828	0.422518	1e-05	1e-05	0.008126	0.569337	0.204618	0.584952	1e-05	0.009111	1e-05	0.201298
0.494475	0.505525	0.467931	1e-05	0.532059	0.44856	1e-05	1e-05	0.55142	0.447684	1e-05	1e-05	0.001223	0.551073	0.239164	0.57013	0.000304	0.00211	1e-05	0.188282
0.420983	0.579017	0.38382	0.025955	0.590224	0.371412	0.039421	1e-05	0.589158	0.375323	1e-05	0.037204	1e-05	0.587453	0.105805	0.713682	1e-05	1e-05	0.043813	0.13668
0.464493	0.535507	0.438695	1e-05	0.561295	0.421854	1e-05	1e-05	0.578126	0.425334	1e-05	1e-05	1e-05	0.574636	0.187747	0.634366	1e-05	1e-05	1e-05	0.177857
0.50274	0.49726	0.474195	1e-05	0.525795	0.455238	1e-05	1e-05	0.544742	0.455147	1e-05	1e-05	1e-05	0.544823	0.209987	0.654484	1e-05	0.00373	1e-05	0.131778
0.461433	0.538567	0.425597	1e-05	0.574393	0.412155	1e-05	1e-05	0.587825	0.411036	1e-05	1e-05	1e-05	0.588934	0.192258	0.610744	1e-05	1e-05	1e-05	0.196969
0.427946	0.572054	0.403185	1e-05	0.596805	0.324132	0.393638	1e-05	0.28222	0.267816	0.420384	1e-05	1e-05	0.311781	0.157783	0.262214	0.413344	1e-05	1e-05	0.166639
0.464886	0.535114	0.436653	0.006387	0.55696	0.351032	0.399953	1e-05	0.249005	0.287361	0.443824	1e-05	1e-05	0.268795	0.075965	0.46075	0.45885	1e-05	1e-05	0.004415
0.418408	0.581592	0.382449	0.1014	0.516151	0.355864	0.224879	1e-05	0.419248	0.363312	0.018478	0.189592	1e-05	0.428608	0.154726	0.521747	0.034378	1e-05	0.20551	0.083628
0.439485	0.560515	0.417615	1e-05	0.582375	0.400112	1e-05	0.019253	0.580626	0.40137	1e-05	1e-05	0.025211	0.573398	0.195343	0.571586	1e-05	0.025844	1e-05	0.207207
0.50005	0.49995	0.476437	1e-05	0.523553	0.447759	1e-05	0.013	0.539231	0.449193	1e-05	1e-05	0.017943	0.532843	0.232611	0.597894	1e-05	0.015803	1e-05	0.153672
0.435429	0.564571	0.403887	1e-05	0.596103	0.38913	1e-05	1e-05	0.61085	0.394832	1e-05	1e-05	1e-05	0.605138	0.127149	0.720768	1e-05	1e-05	1e-05	0.152053
0.466287	0.533713	0.43484	1e-05	0.56515	0.418207	1e-05	1e-05	0.581773	0.421653	1e-05	1e-05	1e-05	0.578317	0.200876	0.612354	1e-05	1e-05	1e-05	0.18674
0.470325	0.529675	0.436378	0.069053	0.494569	0.411476	0.108253	0.026016	0.454255	0.418042	1e-05	0.130828	1e-05	0.451111	0.264425	0.435706	1e-05	1e-05	0.075432	0.224417
0.44134	0.55866	0.405075	1e-05	0.594915	0.396697	0.001631	1e-05	0.601661	0.396919	0.003603	1e-05	1e-05	0.599458	0.183844	0.600921	0.004381	1e-05	1e-05	0.210834
0.496837	0.503163	0.469274	1e-05	0.530716	0.446433	1e-05	1e-05	0.553547	0.448482	1e-05	1e-05	1e-05	0.551488	0.154563	0.771606	1e-05	1e-05	1e-05	0.073801
0.489741	0.510259	0.449051	1e-05	0.550939	0.427651	1e-05	1e-05	0.572329	0.430742	1e-05	1e-05	1e-05	0.569228	0.183738	0.664182	1e-05	1e-05	1e-05	0.15205
0.453187	0.546813	0.423327	1e-05	0.576663	0.412886	1e-05	1e-05	0.587094	0.413826	1e-05	1e-05	1e-05	0.586144	0.256713	0.464019	1e-05	1e-05	1e-05	0.279238
0.440603	0.559397	0.412476	0.122496	0.465029	0.383822	0.115597	0.100187	0.400394	0.388997	1e-05	0.155108	0.068682	0.387203	0.313354	0.26466	1e-05	0.060958	0.051832	0.309185
0.46369	0.53631	0.432028	1e-05	0.567962	0.41723	1e-05	1e-05	0.58275	0.41745	1e-05	1e-05	1e-05	0.58252	0.242378	0.500003	1e-05	1e-05	1e-05	0.257589
0.520978	0.479022	0.495453	1e-05	0.504537	0.471679	1e-05	0.004373	0.523938	0.471486	1e-05	1e-05	0.010784	0.51771	0.239377	0.619325	1e-05	0.019952	1e-05	0.121326
0.430756	0.569244	0.409332	1e-05	0.590658	0.390856	1e-05	0.034313	0.574821	0.391815	1e-05	1e-05	0.042277	0.565889	0.169247	0.599593	1e-05	0.04372	1e-05	0.18742
0.48367	0.51633	0.462633	0.02533	0.512036	0.436138	1e-05	0.058191	0.505661	0.434962	1e-05	1e-05	0.0633	0.501718	0.26909	0.458967	1e-05	0.053115	1e-05	0.218807
0.41941	0.58059	0.387353	0.14243	0.470217	0.337028	0.405263	1e-05	0.257699	0.350333	1e-05	0.421938	1e-05	0.227709	0.128128	0.470956	1e-05	1e-05	0.400886	1e-05
0.481319	0.518681	0.449959	0.039658	0.510383	0.429897	0.06938	0.004972	0.495751	0.429342	0.016532	0.058658	0.004251	0.491217	0.247975	0.492739	0.01753	0.003464	0.055279	0.183013
0.407451	0.592549	0.378998	0.169151	0.451851	0.333127	0.404211	1e-05	0.262652	0.344477	1e-05	0.451818	1e-05	0.203685	0.123957	0.444006	1e-05	1e-05	0.432007	1e-05
0.478584	0.521416	0.453604	1e-05	0.546386	0.436529	0.014708	1e-05	0.548753	0.438769	1e-05	0.024187	1e-05	0.537023	0.240371	0.528566	1e-05	1e-05	0.038352	0.192692
0.453095	0.546905	0.428259	1e-05	0.571731	0.411768	1e-05	0.008583	0.579639	0.413722	1e-05	1e-05	0.01567	0.570589	0.18243	0.63469	1e-05	0.020908	1e-05	0.161952
0.437646	0.562354	0.411419	1e-05	0.588571	0.397455	1e-05	1e-05	0.602525	0.400954	1e-05	1e-05	1e-05	0.599016	0.150128	0.680977	1e-05	0.003751	1e-05	0.165123
0.48161	0.51839	0.460398	0.026102	0.513501	0.436737	1e-05	0.055611	0.507642	0.435864	1e-05	1e-05	0.059572	0.504544	0.262503	0.476016	1e-05	0.05345	1e-05	0.208011
0.498344	0.501656	0.464578	0.075581	0.459841	0.436246	0.083283	0.0521	0.428371	0.442232	1e-05	0.128572	0.007244	0.421942	0.360033	0.286233	1e-05	1e-05	0.02446	0.329255
0.433939	0.566061	0.406845	1e-05	0.593145	0.394526	1e-05	0.005286	0.600178	0.392939	1e-05	1e-05	0.011211	0.59583	0.20379	0.545091	1e-05	0.010652	1e-05	0.240446
0.454854	0.545146	0.432981	0.041655	0.525364	0.40227	0.066694	0.073531	0.457505	0.39357	0.06912	0.0084	0.077866	0.451045	0.345191	0.180373	0.068789	0.051703	1e-05	0.353934
0.092197	0.907803	0.0638	0.139437	0.796763	0.086887	0.057842	0.136007	0.719264	0.09406	1e-05	0.104784	0.129705	0.671441	0.021631	0.335934	1e-05	0.108049	0.008468	0.525909
0.037319	0.962681	0.002163	0.237158	0.76068	1e-05	0.622706	0.02126	0.356024	1e-05	0.018759	0.692769	0.010415	0.278047	1e-05	0.060108	0.016731	1e-05	0.680429	0.242712
0.326494	0.673506	0.293206	0.141394	0.5654	0.240024	0.432842	0.051264	0.27587	0.195573	0.318121	0.186432	0.041788	0.258086	0.151173	0.118944	0.320978	0.029243	0.130809	0.248853
0.29385	0.70615	0.259016	0.119399	0.621585	0.245427	0.242555	0.016767	0.495252	0.252526	0.032352	0.211876	0.013469	0.489777	0.188606	0.235129	0.035566	1e-05	0.163785	0.376904
0.136336	0.863664	0.110301	0.077278	0.812421	0.132144	1e-05	0.096678	0.771168	0.141064	1e-05	1e-05	0.101757	0.75716	0.138966	0.146844	1e-05	0.064309	1e-05	0.649861
0.575208	0.424792	0.547686	1e-05	0.452304	0.518762	1e-05	1e-05	0.481218	0.518204	1e-05	1e-05	1e-05	0.481766	0.310144	0.55543	1e-05	1e-05	1e-05	0.134396
0.094095	0.905905	0.063042	0.110191	0.826768	0.084444	0.07168	0.088636	0.755241	0.096121	1e-05	0.094095	0.090795	0.718979	0.047142	0.263981	1e-05	0.061418	0.055708	0.571741
0.064897	0.935103	0.035694	0.280726	0.68358	1e-05	0.605501	0.113773	0.280716	0.01306	0.033117	0.630431	0.102036	0.221356	0.03386	1e-05	0.038218	0.076821	0.551639	0.299452
0.059653	0.940347	0.029438	0.081407	0.889155	0.057335	0.073652	0.090959	0.778054	0.056771	0.058734	0.026986	0.096256	0.761253	1e-05	0.313748	0.04839	0.061106	1e-05	0.576736
0.341377	0.658623	0.309038	0.0168	0.674162	0.242528	0.413945	1e-05	0.343516	0.178478	0.462967	1e-05	1e-05	0.358534	0.055248	0.301261	0.450295	1e-05	1e-05	0.193176
0.325305	0.674695	0.295663	0.049375	0.654963	0.294727	0.040897	0.041455	0.622922	0.299107	1e-05	0.034851	0.044116	0.621916	0.179821	0.388902	1e-05	0.025135	0.026367	0.379764
0.094011	0.905989	0.065306	0.114546	0.820148	0.091125	0.049289	0.099307	0.760279	0.10185	1e-05	0.065603	0.101586	0.730951	0.00729	0.364689	1e-05	0.073405	0.052388	0.502217
0.079007	0.920993	0.045414	0.203725	0.750861	0.027879	0.393529	0.13302	0.445572	0.036997	0.051612	0.403473	0.109179	0.39874	0.114697	1e-05	0.041838	0.056726	0.167977	0.618752
0.209992	0.790008	0.184474	1e-05	0.815516	0.200465	1e-05	0.025346	0.774179	0.205531	1e-05	1e-05	0.029042	0.765407	0.047352	0.514184	1e-05	0.015956	1e-05	0.422488
0.131373	0.868627	0.104478	0.014926	0.880596	0.123775	1e-05	0.032886	0.84333	0.13469	1e-05	1e-05	0.039677	0.825614	1e-05	0.553578	1e-05	0.023363	1e-05	0.423029
0.529614	0.470386	0.505325	1e-05	0.494665	0.476403	1e-05	0.014463	0.509124	0.474117	1e-05	1e-05	0.019857	0.506006	0.368427	0.328725	1e-05	0.006879	1e-05	0.295949
0.36858	0.63142	0.343461	0.025236	0.631303	0.243902	0.53459	0.019353	0.202156	0.179109	0.531625	0.005513	0.022446	0.261306	0.107101	0.158716	0.516292	0.014019	0.004003	0.199869
0.365855	0.634145	0.33847	1e-05	0.66152	0.337219	1e-05	1e-05	0.662761	0.341658	1e-05	1e-05	1e-05	0.658312	0.214792	0.403621	1e-05	1e-05	1e-05	0.381557
0.54071	0.45929	0.512184	1e-05	0.487806	0.481471	0.003975	0.01564	0.498914	0.478139	0.010915	1e-05	0.012491	0.498445	0.19297	0.733681	0.004702	0.025398	1e-05	0.043238
0.076601	0.923399	0.050954	0.087297	0.861749	0.080685	1e-05	0.108335	0.810969	0.090534	1e-05	1e-05	0.111044	0.798402	0.040444	0.273832	1e-05	0.072414	1e-05	0.613291
0.384039	0.615961	0.36126	1e-05	0.63873	0.346887	1e-05	0.030721	0.622381	0.346339	1e-05	1e-05	0.036256	0.617386	0.149367	0.56048	1e-05	0.03231	1e-05	0.257823
0.220451	0.779549	0.196572	0.0845	0.718929	0.203965	1e-05	0.110004	0.686021	0.208993	1e-05	1e-05	0.116378	0.674609	0.026365	0.549965	1e-05	0.109667	1e-05	0.313984
0.482452	0.517548	0.445818	1e-05	0.554172	0.364225	0.364402	1e-05	0.271363	0.304289	0.41142	1e-05	1e-05	0.284272	0.077866	0.504603	0.417501	1e-05	1e-05	1e-05
0.331459	0.668541	0.303128	0.041251	0.65562	0.29892	0.06158	0.033081	0.60642	0.29431	0.039042	0.037703	0.035748	0.593197	0.109501	0.535127	0.038534	0.028194	0.033123	0.25552
0.540489	0.459511	0.518711	0.012097	0.469192	0.448698	0.240327	0.015732	0.295242	0.40412	0.281963	1e-05	0.012804	0.301103	0.281342	0.298961	0.277607	0.011435	1e-05	0.130644
0.31225	0.68775	0.282361	1e-05	0.717629	0.284071	1e-05	1e-05	0.715909	0.290816	1e-05	1e-05	1e-05	0.709154	0.078262	0.627627	1e-05	1e-05	1e-05	0.294081
0.749193	0.250807	0.722856	1e-05	0.277134	0.599752	0.394415	1e-05	0.005823	0.518204	0.481472	1e-05	1e-05	0.000304	0.34494	0.273396	0.381634	1e-05	1e-05	1e-05
0.398807	0.601193	0.372959	0.001765	0.625276	0.359666	1e-05	0.042248	0.598076	0.358145	1e-05	1e-05	0.045378	0.596457	0.244635	0.373877	1e-05	0.025563	1e-05	0.355906
0.054189	0.945811	0.021411	0.24186	0.736729	1e-05	0.496223	0.098912	0.404855	0.001474	0.086502	0.467177	0.084991	0.359856	0.01286	0.049537	0.088215	0.059882	0.389483	0.400023
0.113557	0.886443	0.075768	0.167179	0.757053	0.084616	0.225302	0.058845	0.631237	0.098981	1e-05	0.264079	0.048631	0.588299	0.010348	0.328133	1e-05	0.033202	0.236554	0.391754
0.118626	0.881374	0.089019	0.302776	0.608205	0.0223	0.723822	0.125566	0.128312	0.044028	0.019872	0.770604	0.10906	0.056436	0.030162	0.023338	0.022451	0.110567	0.741117	0.072364
0.046948	0.953052	0.015956	0.272269	0.711775	1e-05	0.569964	0.084547	0.345478	0.000686	1e-05	0.669736	0.07689	0.252677	1e-05	0.068915	1e-05	0.05685	0.615261	0.258954
0.213146	0.786854	0.177626	0.13066	0.691713	0.1756	0.228845	0.036031	0.559524	0.187589	0.014669	0.211998	0.033826	0.551919	0.045568	0.42159	0.017907	0.02347	0.207149	0.284317
0.086967	0.913033	0.061216	0.077453	0.861332	0.090665	1e-05	0.101917	0.807407	0.097965	1e-05	1e-05	0.105904	0.796111	1e-05	0.393103	1e-05	0.078985	1e-05	0.527882
0.086584	0.913416	0.05159	0.161817	0.786593	0.062884	0.184254	0.10321	0.649652	0.074942	0.004946	0.226223	0.091976	0.601913	0.081061	0.123313	0.008431	0.06287	0.149523	0.574802
0.101393	0.898607	0.069871	0.153088	0.777041	0.023331	0.453454	0.123468	0.399747	1e-05	0.386786	0.080808	0.120358	0.412038	0.022587	1e-05	0.365993	0.083501	0.027829	0.50008
0.082031	0.917969	0.057448	0.124244	0.818308	0.087733	1e-05	0.137749	0.774509	0.096615	1e-05	1e-05	0.140054	0.763311	0.071742	0.197222	1e-05	0.102907	1e-05	0.628108
0.470712	0.529288	0.445536	1e-05	0.554454	0.339436	0.46259	0.020075	0.1779	0.251591	0.534842	1e-05	0.022825	0.190732	0.116313	0.280714	0.522674	0.026	1e-05	0.054289
0.397581	0.602419	0.372515	1e-05	0.627475	0.36264	1e-05	0.025088	0.612262	0.364755	1e-05	1e-05	0.029108	0.606117	0.23115	0.410333	1e-05	0.01128	1e-05	0.347217
0.100085	0.899915	0.067429	0.228467	0.704105	0.055158	0.425827	0.053241	0.465774	0.072535	1e-05	0.507832	0.039549	0.380074	1e-05	0.275533	1e-05	0.023969	0.51895	0.181528
0.215209	0.784791	0.182321	0.044376	0.773304	0.10932	0.504147	0.025748	0.360785	0.03612	0.5576	1e-05	0.026915	0.379355	1e-05	0.263806	0.509712	0.016617	1e-05	0.209844
0.126169	0.873831	0.096508	0.090855	0.812637	0.106182	0.106553	0.098265	0.689	0.097826	0.106902	0.025736	0.099096	0.67044	0.084011	0.167449	0.096473	0.065377	1e-05	0.586679
0.05157	0.94843	0.018924	0.224505	0.756571	0.009684	0.364808	0.10345	0.522057	0.024458	0.035437	0.347823	0.097215	0.495067	0.031845	0.083719	0.035513	0.063733	0.299825	0.485366
0.122209	0.877791	0.094842	0.05649	0.848667	0.119821	1e-05	0.077466	0.802703	0.128969	1e-05	1e-05	0.081317	0.789693	0.028876	0.389689	1e-05	0.058304	1e-05	0.523111
0.19264	0.80736	0.161743	0.150154	0.688103	0.171765	0.062238	0.152579	0.613418	0.169264	0.042981	0.045507	0.149478	0.59277	0.105971	0.260632	0.044435	0.129238	0.019194	0.44053
0.084573	0.915427	0.049517	0.135503	0.814981	0.053265	0.268952	0.066555	0.611228	0.06502	0.02605	0.281902	0.060522	0.566507	0.098204	0.064869	0.025266	0.025688	0.172959	0.613013
0.075417	0.924583	0.05026	0.094798	0.854942	0.065237	0.127479	0.102117	0.705167	0.066436	0.072172	0.068319	0.104778	0.688295	0.125117	0.012625	0.070127	0.051808	1e-05	0.740313
0.499892	0.500108	0.463479	1e-05	0.536511	0.443594	1e-05	1e-05	0.556386	0.444091	1e-05	1e-05	1e-05	0.555879	0.19986	0.667329	1e-05	1.5e-05	1e-05	0.132776
0.111406	0.888594	0.083196	0.049833	0.866971	0.111646	1e-05	0.066156	0.822188	0.121293	1e-05	1e-05	0.072482	0.806206	0.050976	0.3214	1e-05	0.033389	1e-05	0.594215
0.284967	0.715033	0.250182	0.147721	0.602097	0.233117	0.294385	0.005307	0.467192	0.248414	1e-05	0.289719	0.005073	0.456785	0.083206	0.426209	1e-05	0.001942	0.31223	0.176403
0.102064	0.897936	0.07223	0.169733	0.758037	0.078677	0.186058	0.120588	0.614678	0.092853	0.001944	0.183465	0.12686	0.594877	0.033799	0.26448	1e-05	0.102765	0.148011	0.450935
0.045527	0.954473	0.011943	0.175303	0.812754	0.018234	0.276571	0.095737	0.609458	0.028347	1e-05	0.358803	0.089231	0.523609	1e-05	0.206408	1e-05	0.067421	0.309848	0.416303
0.07826	0.92174	0.046493	0.123194	0.830312	0.060931	0.17211	0.080117	0.686841	0.069273	0.031303	0.15784	0.080682	0.660903	0.006796	0.279336	0.029996	0.052275	0.12461	0.506986
0.077465	0.922535	0.04318	0.143542	0.813278	0.052222	0.208424	0.090262	0.649091	0.060151	0.048299	0.191351	0.070468	0.62973	1e-05	0.329812	0.040918	0.048409	0.119532	0.461318
0.066834	0.933166	0.032603	0.118432	0.848964	0.054369	0.110756	0.095394	0.739481	0.055302	0.057175	0.08045	0.092724	0.714349	0.055509	0.152672	0.056199	0.05139	0.023681	0.660549
0.155041	0.844959	0.119944	0.192727	0.687329	0.108261	0.356039	0.056338	0.479362	0.12512	1e-05	0.392903	0.045233	0.436735	0.071291	0.210877	1e-05	0.028151	0.346251	0.343421
0.103568	0.896432	0.074589	0.079197	0.846214	0.096988	0.043205	0.113497	0.74631	0.092966	0.064172	1e-05	0.114483	0.728369	0.08818	0.148887	0.058195	0.065232	1e-05	0.639496
0.422897	0.577103	0.391816	0.040067	0.568117	0.289241	0.550796	0.008197	0.151766	0.170462	0.697506	1e-05	1e-05	0.132012	0.048454	0.216892	0.690551	1e-05	1e-05	0.044084
0.431506	0.568494	0.402728	0.079374	0.517898	0.385379	0.011951	0.100749	0.501921	0.3868	0.004518	0.014577	0.103412	0.490694	0.247157	0.408382	0.004173	0.092692	0.005977	0.24162
0.097826	0.902174	0.066296	0.149966	0.783738	0.095425	0.020012	0.159791	0.724772	0.105176	0.00176	0.023084	0.162194	0.707787	0.089232	0.179514	1e-05	0.131181	1e-05	0.600053
0.251799	0.748201	0.226093	0.018552	0.755355	0.235366	1e-05	0.039164	0.725461	0.239626	1e-05	1e-05	0.042834	0.71752	0.07083	0.529178	1e-05	0.033025	1e-05	0.366947
0.063302	0.936698	0.033742	0.099933	0.866325	0.06532	0.052673	0.08352	0.798487	0.076825	1e-05	0.058835	0.086231	0.7781	0.03837	0.244759	1e-05	0.049005	0.039635	0.628221
0.430132	0.569868	0.402869	0.002572	0.594559	0.384816	1e-05	1e-05	0.615164	0.389893	1e-05	0.000978	0.009969	0.59915	0.114858	0.738933	1e-05	0.01539	1e-05	0.1308
0.104618	0.895382	0.076493	0.102015	0.821492	0.093117	0.085211	0.121876	0.699797	0.086282	0.099225	1e-05	0.127122	0.687361	1e-05	0.339326	0.088692	0.097496	1e-05	0.474467
0.431449	0.568551	0.404983	0.124056	0.470961	0.374731	0.150825	0.085624	0.388821	0.379487	0.003135	0.185712	0.081778	0.349887	0.342851	0.155933	0.003364	0.065064	0.125317	0.307471
0.399993	0.600007	0.37225	1e-05	0.62774	0.364982	1e-05	1e-05	0.634998	0.365161	1e-05	1e-05	1e-05	0.634809	0.16039	0.593822	1e-05	1e-05	1e-05	0.245758
0.061066	0.938934	0.03002	0.264578	0.705402	1e-05	0.724851	0.043312	0.231827	1e-05	0.037413	0.832616	0.028296	0.101665	1e-05	0.01867	0.029576	0.021409	0.843026	0.087309
0.095127	0.904873	0.06304	0.119623	0.817337	0.034273	0.370576	0.102382	0.492769	1e-05	0.349241	0.060276	0.08382	0.506652	0.009179	0.060661	0.342986	0.064081	0.007447	0.515646
0.469268	0.530732	0.4444	1e-05	0.55559	0.425197	1e-05	0.018125	0.556668	0.42603	1e-05	1e-05	0.023335	0.550614	0.275068	0.43909	1e-05	0.012061	1e-05	0.273761
0.057716	0.942284	0.023534	0.220075	0.75639	0.016782	0.437054	0.044824	0.50134	0.034309	1e-05	0.52333	0.030788	0.411562	0.051349	0.030908	1e-05	0.005726	0.496808	0.415198
0.059441	0.940559	0.029563	0.162135	0.808302	0.031272	0.217228	0.144798	0.606701	0.015945	0.187524	0.054633	0.132438	0.60946	0.024539	0.087783	0.193453	0.102728	0.001936	0.589561
0.098659	0.901341	0.069762	0.117833	0.812405	0.071324	0.154509	0.12035	0.653817	0.073961	0.10134	0.052829	0.12058	0.651289	0.073353	0.131453	0.104395	0.089965	1e-05	0.600824
0.114793	0.885207	0.085939	0.09554	0.818521	0.1054	0.04377	0.126305	0.724525	0.112846	1e-05	0.091945	0.122449	0.67275	0.054601	0.296048	1e-05	0.093041	0.025182	0.531118
0.423448	0.576552	0.391027	0.070323	0.53865	0.361621	0.179939	0.035621	0.422819	0.361677	0.03772	0.161973	0.03358	0.40505	0.215495	0.403591	0.039297	0.015559	0.132933	0.193125
0.257064	0.742936	0.221198	0.192074	0.586729	0.201779	0.35241	0.02437	0.421441	0.218129	1e-05	0.366718	0.01578	0.399363	0.118776	0.304722	1e-05	0.009467	0.357414	0.20961
0.10601	0.89399	0.081008	0.080192	0.8388	0.107978	1e-05	0.095584	0.796429	0.119338	1e-05	1e-05	0.099688	0.780953	0.061728	0.279692	1e-05	0.066645	1e-05	0.591915
0.065826	0.934174	0.032376	0.219517	0.748107	0.019662	0.402527	0.0983	0.47951	0.027613	0.072211	0.354903	0.089859	0.455414	0.033626	0.080214	0.078828	0.060352	0.281495	0.465486
0.370819	0.629181	0.347558	0.047733	0.604709	0.33671	0.000205	0.071066	0.592019	0.341121	0.000361	0.014313	0.074468	0.569737	0.200677	0.429537	1e-05	0.059729	1e-05	0.310037
0.155132	0.844868	0.127833	0.219129	0.653038	0.095971	0.350825	0.187536	0.365668	0.079977	0.178208	0.223487	0.180178	0.338151	0.120247	1e-05	0.172114	0.140928	0.110868	0.455832
0.34912	0.65088	0.323259	1e-05	0.676731	0.320062	1e-05	1e-05	0.679918	0.325273	1e-05	1e-05	0.004792	0.669915	0.147063	0.526967	1e-05	1e-05	1e-05	0.32594
0.76429	0.23571	0.730521	1e-05	0.269469	0.674999	1e-05	1e-05	0.324981	0.671865	1e-05	1e-05	1e-05	0.328105	0.421376	0.578584	1e-05	1e-05	1e-05	1e-05
0.457495	0.542505	0.427416	0.096224	0.47636	0.352442	0.414084	0.022047	0.211426	0.307915	0.320218	0.153871	0.011522	0.206475	0.252805	0.131791	0.315817	0.005529	0.095292	0.198767
0.056355	0.943645	0.021992	0.223321	0.754688	0.014196	0.356108	0.118119	0.511576	0.030862	0.020824	0.370504	0.102603	0.475207	0.051952	0.067649	0.026923	0.060421	0.275415	0.51764
0.09781	0.90219	0.063658	0.157702	0.77864	0.068005	0.238516	0.088818	0.60466	0.080001	0.021323	0.238094	0.084403	0.576179	0.073973	0.137517	0.020539	0.052821	0.189194	0.525955
0.105577	0.894423	0.074357	0.096592	0.829051	0.04391	0.360571	0.083864	0.511654	0.015652	0.307355	0.056182	0.090548	0.530263	1e-05	0.141441	0.295518	0.072744	0.024043	0.466244
0.433873	0.566127	0.415104	0.0067	0.578196	0.398388	1e-05	0.038172	0.56343	0.399011	1e-05	1e-05	0.04625	0.554719	0.218805	0.510345	1e-05	0.042662	1e-05	0.228168
0.089666	0.910334	0.057618	0.233476	0.708906	0.053028	0.270712	0.174981	0.501279	0.065607	1e-05	0.330772	0.152836	0.450775	0.09821	0.053116	1e-05	0.131219	0.197619	0.519826
0.48126	0.51874	0.453313	1e-05	0.546677	0.435461	1e-05	1e-05	0.564519	0.43877	1e-05	1e-05	1e-05	0.5612	0.230466	0.572423	1e-05	1e-05	1e-05	0.197081
0.104229	0.895771	0.072642	0.073284	0.854075	0.030614	0.38874	0.065212	0.515433	1e-05	0.395622	1e-05	0.061205	0.543153	1e-05	0.210773	0.340787	0.04224	1e-05	0.40618
0.079597	0.920403	0.04484	0.150941	0.804219	0.050527	0.222956	0.100386	0.626131	0.056025	0.058183	0.202523	0.093297	0.589973	0.070988	0.085724	0.056568	0.061141	0.151211	0.574367
0.058129	0.941871	0.030839	0.115728	0.853433	0.060361	1e-05	0.15588	0.78375	0.071253	1e-05	0.02197	0.156411	0.750356	1e-05	0.338874	1e-05	0.120487	1e-05	0.540609
0.075471	0.924529	0.046237	0.111908	0.841855	1e-05	0.498977	0.097325	0.403688	1e-05	0.433688	0.004523	0.083134	0.478645	1e-05	1e-05	0.420014	0.058547	1e-05	0.521409
0.233215	0.766785	0.207204	0.037274	0.755522	0.21491	1e-05	0.0554	0.72968	0.221939	1e-05	1e-05	0.062131	0.71591	0.091566	0.440269	1e-05	0.045062	1e-05	0.423083
0.347756	0.652244	0.323641	1e-05	0.676349	0.324987	1e-05	0.013365	0.661638	0.329209	1e-05	1e-05	0.018959	0.651812	0.255861	0.277899	1e-05	1e-05	1e-05	0.46621
0.088627	0.911373	0.057774	0.163586	0.77864	0.059299	0.226055	0.14112	0.573526	0.059245	0.079209	0.190986	0.134705	0.535855	0.111556	0.024735	0.092712	0.090864	0.035995	0.644139
0.133195	0.866805	0.098004	0.103906	0.79809	0.064469	0.377746	0.053058	0.504727	0.036323	0.288928	0.113963	0.054627	0.506159	1e-05	0.201888	0.269108	0.041473	0.106818	0.380703
0.453324	0.546676	0.42698	1e-05	0.57301	0.407766	1e-05	1e-05	0.592214	0.410397	1e-05	1e-05	0.008954	0.580629	0.151487	0.698931	1e-05	0.014468	1e-05	0.135094
0.20455	0.79545	0.175726	0.235953	0.588321	0.12878	0.544264	0.070155	0.256801	0.149552	1e-05	0.602401	0.05337	0.194667	0.050108	0.232611	1e-05	0.052186	0.598423	0.066663
0.103774	0.896226	0.076931	0.050186	0.872883	0.108899	1e-05	0.065734	0.825357	0.118967	1e-05	1e-05	0.069827	0.811186	0.088505	0.223871	1e-05	0.029629	1e-05	0.657975
[truncated: 2,060 more rows]

## Sheet: Figure. S10a
Population	Fst	distance
Modern	0.010278	2044.16
Modern	0.0021676	712.469
Modern	0.0019871	1231.48
[truncated: 70 more rows]

## Sheet: Figure.S10b
ind	CHB	JPT	CHS	CDX	KHV	CEU	TSI	FIN	GBR	IBS	YRI	LWK	GWD	MSL	ESN	ASW	ACB	MXL	PUR	CLM	PEL	GIH	PJL	BEB	STU	ITU	North	South	Central	Lingnan
[truncated: 30 more rows]
